# Supplementary material for: KLF5 enhances CXCL12 transcription in adipose-derived stem cells to promote endothelial progenitor cells neovascularization and accelerate diabetic wound healing
Source: Cell Mol Biol Lett. 2025 Mar 4;30:24. doi: 10.1186/s11658-025-00702-0 (PMC11877965; doi:10.1186/s11658-025-00702-0)
Supplement: Supplementary file 3 — Supplementary material 3. [file 11658_2025_702_MOESM3_ESM.xlsx]

## Sheet: Sheet1
A list of articles on ADSCs without CD31 characterization (2020-2025 IF≥10 )
	Journal	IF	Title							PMID
1	cell death & disease	8.1	Adipose-derived mesenchymal stromal cells promote corneal wound healing by accelerating the clearance of neutrophils in cornea							32848141
2	burns&trauma	6.3	Adipose mesenchymal stem cell-derived exosomes promote skin wound healing in diabetic mice by regulating epidermal autophagy							38434722
3	burns&trauma	6.3	miR-125b-5p delivered by adipose-derived stem cell exosomes alleviates hypertrophic scarring by suppressing Smad2							38765787
4	acta pharmaceutica sinica.B	14.8	Adiponectin restores the obesity-induced impaired immunomodulatory function of mesenchymal stromal cells via glycolytic reprogramming							38261813
5	advanced science	14.3	Adipose-Derived Mesenchymal Stem Cell-Derived Exosomes Biopotentiated Extracellular Matrix Hydrogels Accelerate Diabetic Wound Healing and Skin Regeneration							37712174
6	theranostics	12.4	Conditioned medium from adipose-derived stem cells attenuates ischemia/reperfusion-induced cardiac injury through the microRNA-221/222/PUMA/ETS-1 pathway							33537078
7	molecular therapy: the journal of the american society of gene therapy	12.1	Enhanced adipose-derived stem cells with IGF-1-modified mRNA promote wound healing following corneal injury							37165618
8	journal of nanobiotechnology	10.6	Anti-CHAC1 exosomes for nose-to-brain delivery of miR-760-3p in cerebral ischemia/reperfusion injury mice inhibiting neuron ferroptosis							36967397
9	journal of nanobiotechnology	10.6	Small extracellular vesicles of hypoxic endothelial cells regulate the therapeutic potential of adipose-derived mesenchymal stem cells via miR-486-5p/PTEN in a limb ischemia model							36153544
