# Supplementary material for: KLF5 enhances CXCL12 transcription in adipose-derived stem cells to promote endothelial progenitor cells neovascularization and accelerate diabetic wound healing
Source: Cell Mol Biol Lett. 2025 Mar 4;30:24. doi: 10.1186/s11658-025-00702-0 (PMC11877965; doi:10.1186/s11658-025-00702-0)
Supplement: Supplementary file 4 — Supplementary material 4. [file 11658_2025_702_MOESM4_ESM.xlsx]

## Sheet: Sheet1
Validation of transcription factor binding at the protein level
	Journal	IF	Title				PMID	Figure
1	Cellular & Molecular Biology Letters	9.2	RPL21 interacts with LAMP3 to promote colorectal cancer invasion and metastasis by regulating focal adhesion formation				37062845	figure4
2	molecular cancer	27.7	Repression of phosphoinositide-dependent protein kinase 1 expression by ciglitazone via Egr-1 represents a new approach for inhibition of lung cancer cell growth				24925061	figure2
3	theranostics	12.4	FOSL2 promotes VEGF-independent angiogenesis by transcriptionnally activating Wnt5a in breast cancer-associated fibroblasts				33754039	figure5
4	journal of experimental & clinical cancer research	11.4	The IRF2/CENP-N/AKT signaling axis promotes proliferation, cell cycling and apoptosis resistance in nasopharyngeal carcinoma cells by increasing aerobic glycolysis				34893086	figure6
5	journal of experimental & clinical cancer research	11.4	PRMT6-mediated transcriptional activation of ythdf2 promotes glioblastoma migration, invasion, and emt via the wnt-β-catenin pathway				38637831	figure4
