# Supplementary material for: KLF5 enhances CXCL12 transcription in adipose-derived stem cells to promote endothelial progenitor cells neovascularization and accelerate diabetic wound healing
Source: Cell Mol Biol Lett. 2025 Mar 4;30:24. doi: 10.1186/s11658-025-00702-0 (PMC11877965; doi:10.1186/s11658-025-00702-0)
Supplement: Supplementary file 5 — Supplementary material 5. [file 11658_2025_702_MOESM5_ESM.zip]

Archive with 34 entries (33 files):
- Supplementary material 5/
- Supplementary material 5/0.HGvsLG_deg_all.xls
- Supplementary material 5/1.1deg Volcano diagram fc-0.585.tiff
- Supplementary material 5/1.deg_Volcano.xlsx
- Supplementary material 5/1.neovascularization_GeneCards-SearchResults.csv
- Supplementary material 5/2.1deg_fc0.585_heatmap.csv
- Supplementary material 5/2.deg_all_heatmap.csv
- Supplementary material 5/2.hg_lg_deg Heat map.tiff
- Supplementary material 5/3.1deg_neovascular Wayne chart.tiff
- Supplementary material 5/3.2deg_neovascular_commongene.xlsx
- Supplementary material 5/3.deg_neovascular_gene.xlsx
- Supplementary material 5/4.1deg_neovascular_GOKEGG.xlsx
- Supplementary material 5/4.2deg_neovascular_GO Bar chart.tiff
- Supplementary material 5/4.3deg_neovascular_KEGG Bubble chart.tiff
- Supplementary material 5/4.deg_neovascular_gokegg_genelist.xlsx
- Supplementary material 5/5.0deg_neovascular_ppi.png
- Supplementary material 5/5.1MCC_hubgene.csv
- Supplementary material 5/5.2MNC_hubgene.csv
- Supplementary material 5/5.3Degree_hubgene.csv
- Supplementary material 5/5.4EPC_hubgene.csv
- Supplementary material 5/5.5Closeness_hubgene.csv
- Supplementary material 5/5.6Radiality_hubgene.csv
- Supplementary material 5/5.7hubgene_ml_genelist.xlsx
- Supplementary material 5/5.8hubgene_ppi Wayne chart.tiff
- Supplementary material 5/5.9hubgene_ppi_Intersection Situation.xlsx
- Supplementary material 5/5.deg_neovascular_string_interactions_short.tsv
- Supplementary material 5/renamed_03b65.docx
- Supplementary material 5/renamed_370c4.xlsx
- Supplementary material 5/renamed_4573a.tiff
- Supplementary material 5/renamed_5fbf3.tiff
- Supplementary material 5/renamed_697f5.tiff
- Supplementary material 5/renamed_71e58.tiff
- Supplementary material 5/renamed_9d891.tiff
- Supplementary material 5/renamed_ddeb1.tiff
