# Supplementary material for: KLF5 enhances CXCL12 transcription in adipose-derived stem cells to promote endothelial progenitor cells neovascularization and accelerate diabetic wound healing
Source: Cell Mol Biol Lett. 2025 Mar 4;30:24. doi: 10.1186/s11658-025-00702-0 (PMC11877965; doi:10.1186/s11658-025-00702-0)
Supplement: Supplementary file 5 — Supplementary material 5. [file 11658_2025_702_MOESM5_ESM.zip › Supplementary material 5/0.HGvsLG_deg_all.xls]

gene_id	HG1	HG2	HG3	LG1	LG2	LG3	HG	LG	log2FoldChange	pvalue	padj	gene_name	gene_chr	gene_start	gene_end	gene_strand	gene_length	gene_biotype	gene_description	tf_family
ENSG00000072274	3656.98718356574	4026.66433268798	3872.47273133523	2070.87644655153	2061.14391032024	2442.74819911086	3852.04141586298	2191.58951866088	0.813701614996738	7.20123100962821e-05	0.68491204306429	TFRC	3	196027183	196082096	-	7794	protein_coding	transferrin receptor [Source:HGNC Symbol;Acc:HGNC:11763]	-
ENSG00000101104	151.241064717536	125.506420759106	133.716515250271	318.364613752102	236.610908072477	344.789817577849	136.821333575638	299.921779800809	-1.13234622012253	8.11454164033454e-05	0.68491204306429	PABPC1L	20	44910062	44959035	+	4984	protein_coding	poly(A) binding protein cytoplasmic 1 like [Source:HGNC Symbol;Acc:HGNC:15797]	-
ENSG00000163395	7.61645649656654	1.90161243574403	7.42869529168172	48.2066292116747	17.5267339312946	75.9706377713905	5.64892140799743	47.2346669714533	-3.07583458752947	8.48925205175645e-05	0.68491204306429	IGFN1	1	201190824	201228952	+	12117	protein_coding	immunoglobulin like and fibronectin type III domain containing 1 [Source:HGNC Symbol;Acc:HGNC:24607]	-
ENSG00000107562	2812.64857766064	3498.01607555114	3486.18057616778	5269.5871557012	6250.03331989964	6990.27265750345	3265.61507645986	6169.96437770143	-0.917876609866956	0.000107122118172323	0.68491204306429	CXCL12	10	44370165	44386493	-	6077	protein_coding	C-X-C motif chemokine ligand 12 [Source:HGNC Symbol;Acc:HGNC:10672]	-
ENSG00000264112	39.1703476966279	27.5733803182884	28.6535389822009	103.443391850052	87.6336696564728	68.1787774871453	31.7990889990391	86.4186129978901	-1.44467910901834	0.000263099802246413	0.99966747323194	AC015813.1	17	57989039	57994850	-	5812	lncRNA	novel transcript	-
ENSG00000167615	1709.35045087229	1845.51486888958	1398.71719920521	2974.75074427043	2699.11702541936	2959.93292547764	1651.19417298903	2877.93356505581	-0.801393059151287	0.000328695947764329	0.99966747323194	LENG8	19	54448887	54462037	+	6469	protein_coding	leukocyte receptor cluster member 8 [Source:HGNC Symbol;Acc:HGNC:15500]	-
ENSG00000266524	15.2329129931331	14.2620932680802	19.1023593214673	51.2195435374044	42.9404981316717	55.5170045252469	16.1991218608935	49.892348731441	-1.62385807431284	0.000387005818159556	0.99966747323194	GDF10	10	47300197	47313577	+	2677	protein_coding	growth differentiation factor 10 [Source:HGNC Symbol;Acc:HGNC:4215]	-
ENSG00000164761	388.439281324894	809.136091409085	747.114497906276	134.576839882592	179.649022795769	337.971939829135	648.229956880085	217.399267502499	1.57644149971228	0.000396595372731424	0.99966747323194	TNFRSF11B	8	118923557	118951885	-	2512	protein_coding	TNF receptor superfamily member 11b [Source:HGNC Symbol;Acc:HGNC:11909]	-
ENSG00000108846	669.160106484061	1090.5747318992	569.88705309044	325.394747178805	382.959136398786	343.815835042318	776.540630491234	350.72323953997	1.14692433197718	0.000434037778765442	0.99966747323194	ABCC3	17	50634777	50692253	+	9615	protein_coding	ATP binding cassette subfamily C member 3 [Source:HGNC Symbol;Acc:HGNC:54]	-
ENSG00000214548	1549.40486444439	1963.41483990571	1556.84228469958	2935.58285803594	2905.93248580864	5063.73520222383	1689.88732968323	3635.08351535614	-1.1049568704478	0.000461652331565958	0.99966747323194	MEG3	14	100779410	100861031	+	23224	lncRNA	maternally expressed 3 [Source:HGNC Symbol;Acc:HGNC:14575]	-
ENSG00000079257	103.366195310546	100.785459094434	125.226577774063	182.783469094267	259.39566218316	229.859878385233	109.792744059681	224.013003220886	-1.0300542148416	0.00049112815850354	0.99966747323194	LXN	3	158645822	158672648	-	1459	protein_coding	latexin [Source:HGNC Symbol;Acc:HGNC:13347]	-
ENSG00000119514	859.571518898224	471.59988406452	967.852872287675	1937.30391144418	1267.1828632326	2394.04907233433	766.341425083473	1866.17861567037	-1.28422296212752	0.000715213170739696	0.99966747323194	GALNT12	9	98807670	98850081	+	3166	protein_coding	polypeptide N-acetylgalactosaminyltransferase 12 [Source:HGNC Symbol;Acc:HGNC:19877]	-
ENSG00000173110	7.61645649656654	17.1145119216963	43.5109295655643	4.0172191009729	1.75267339312946	0.973982535530647	22.7472993279424	2.247958343211	3.34906032143005	0.000979595419989828	0.99966747323194	HSPA6	1	161524540	161526894	+	2355	protein_coding	heat shock protein family A (Hsp70) member 6 [Source:HGNC Symbol;Acc:HGNC:5239]	-
ENSG00000140285	3177.15042428204	4209.21912651941	4945.38857989097	2007.6052457112	1602.81981801689	2595.66345718917	4110.58604356414	2068.69617363909	0.990711393925541	0.00106266052460199	0.99966747323194	FGF7	15	49423178	49488775	+	6575	protein_coding	fibroblast growth factor 7 [Source:HGNC Symbol;Acc:HGNC:3685]	-
ENSG00000135451	58.7555215449419	23.7701554468004	55.1845935953499	218.938441003023	228.723877803394	61.3608997384308	45.9034235290307	169.674406181616	-1.88897301595159	0.00108175984467701	0.99966747323194	TROAP	12	49323236	49331731	+	3954	protein_coding	trophinin associated protein [Source:HGNC Symbol;Acc:HGNC:12327]	-
ENSG00000137869	79.4287606070511	207.275755496099	246.208186810023	39.1678862344857	17.5267339312946	78.8925853779824	177.637567637724	45.1957351812542	1.97718031302698	0.00120836656300073	0.99966747323194	CYP19A1	15	51208057	51338601	-	8428	protein_coding	cytochrome P450 family 19 subfamily A member 1 [Source:HGNC Symbol;Acc:HGNC:2594]	-
ENSG00000173641	1442.77447349246	2189.70671975925	2739.0660782615	500.143778071125	786.950353515126	1257.41145337007	2123.84909050441	848.168528318772	1.32425467029995	0.00126587542415067	0.99966747323194	HSPB7	1	16014028	16019594	-	3910	protein_coding	heat shock protein family B (small) member 7 [Source:HGNC Symbol;Acc:HGNC:5249]	-
ENSG00000186193	15.2329129931331	36.1306362791366	27.5922967976749	70.3013342670257	229.600214499959	45.7771791699404	26.3186153566482	115.226242645642	-2.12893083002748	0.00130071492668999	0.99966747323194	SAPCD2	9	137062127	137070557	-	3814	protein_coding	suppressor APC domain containing 2 [Source:HGNC Symbol;Acc:HGNC:28055]	-
ENSG00000221890	710.506584608279	935.593318386063	600.663076441693	411.764957849722	417.136267564811	243.495633882662	748.920993145345	357.465619765731	1.06704682303848	0.00133001663924424	0.99966747323194	NPTXR	22	38818452	38844028	-	5830	protein_coding	neuronal pentraxin receptor [Source:HGNC Symbol;Acc:HGNC:7954]	-
ENSG00000111664	9.79258692415698	16.1637057038243	7.42869529168172	36.1549719087561	42.064161435107	35.0633712791033	11.1283293065543	37.7608348743221	-1.75428944813932	0.00139571315833083	0.99966747323194	GNB3	12	6839954	6847393	+	3437	protein_coding	G protein subunit beta 3 [Source:HGNC Symbol;Acc:HGNC:4400]	-
ENSG00000006747	79.4287606070511	69.4088539046571	288.657874191061	24.1033146058374	8.76336696564728	53.5690394541856	145.83182956759	28.8119070085568	2.34179838079429	0.00144468265242925	0.99966747323194	SCIN	7	12570577	12660182	+	11626	protein_coding	scinderin [Source:HGNC Symbol;Acc:HGNC:21695]	-
ENSG00000160097	27.2016303448805	25.6717678825444	20.1636015059932	41.1764957849722	74.4886192080019	93.5023234109421	24.345666577806	69.7224794679721	-1.51849946620943	0.00150445461490506	0.99966747323194	FNDC5	1	32862268	32872482	-	3199	protein_coding	fibronectin type III domain containing 5 [Source:HGNC Symbol;Acc:HGNC:20240]	-
ENSG00000115163	52.2271302621706	24.7209616646724	61.5520467025057	186.80068819524	198.928430120193	66.230812416084	46.1667128764495	150.653310243839	-1.70932436226828	0.00154831748826754	0.99966747323194	CENPA	2	26764289	26801067	+	1949	protein_coding	centromere protein A [Source:HGNC Symbol;Acc:HGNC:1851]	-
ENSG00000126803	120.775238731269	239.603166903748	179.349929184887	100.430477524322	64.8489155457899	63.3088648094921	179.909444939968	76.1960859598681	1.24191376281265	0.00167332597182648	0.99966747323194	HSPA2	14	64535905	64546173	+	5777	protein_coding	heat shock protein family A (Hsp70) member 2 [Source:HGNC Symbol;Acc:HGNC:5235]	-
ENSG00000108465	64.195847613918	41.8354735863687	26.531054613149	146.628497185511	78.8703026908256	137.331537509821	44.1874586044786	120.943445795386	-1.45272977259439	0.00168518444255137	0.99966747323194	CDK5RAP3	17	47967810	47981781	+	6077	protein_coding	CDK5 regulatory subunit associated protein 3 [Source:HGNC Symbol;Acc:HGNC:18673]	-
ENSG00000171611	7.61645649656654	3.80322487148806	11.6736640297856	0	0	0	7.69778179928005	0	5.45848841409446	0.00186646115733107	0.99966747323194	PTCRA	6	42915989	42925835	+	1168	protein_coding	pre T cell antigen receptor alpha [Source:HGNC Symbol;Acc:HGNC:21290]	-
ENSG00000137504	359.061520552423	386.97813067391	320.49513972684	649.785189582366	517.914987669755	607.765102171124	355.511596984391	591.821759807748	-0.734649703237015	0.0020536671048682	0.99966747323194	CREBZF	11	85659708	85682908	-	5587	protein_coding	CREB/ATF bZIP transcription factor [Source:HGNC Symbol;Acc:HGNC:24905]	TF_bZIP
ENSG00000189221	167.562042924464	370.814424970086	152.818874571738	115.495049152971	83.2519861736492	72.0747076292679	230.398447488763	90.2739143186293	1.35344767175122	0.00237777257144405	0.99966747323194	MAOA	X	43654907	43746824	+	5528	protein_coding	monoamine oxidase A [Source:HGNC Symbol;Acc:HGNC:6833]	-
ENSG00000109906	7.61645649656654	19.9669305753123	10.6124218452596	0	1.75267339312946	0.973982535530647	12.7319363057128	0.908885309553368	3.77321294191875	0.00244971657332841	0.99966747323194	ZBTB16	11	114059711	114256765	+	12343	protein_coding	zinc finger and BTB domain containing 16 [Source:HGNC Symbol;Acc:HGNC:12930]	ZBTB
ENSG00000099326	174.090434207235	194.915274663763	184.656140107517	327.403356729291	283.933089686972	302.908568550031	184.553949659505	304.748338322098	-0.722752607333307	0.00258539330619163	0.99966747323194	MZF1	19	58561931	58573575	-	6654	protein_coding	myeloid zinc finger 1 [Source:HGNC Symbol;Acc:HGNC:13108]	zf-C2H2
ENSG00000268230	4.35226085518088	3.80322487148806	4.24496873810384	22.0947050553509	17.5267339312946	16.557703104021	4.13348482159093	18.7263806968888	-2.18107868191667	0.00325565443249372	0.99966747323194	AC012313.3	19	58346854	58362751	-	4151	lncRNA	novel transcript	-
ENSG00000243107	0	0	0	6.02582865145934	6.1343568759531	7.79186028424518	0	6.65068193721921	-5.13099455780301	0.00351029431035267	0.99966747323194	AC000120.2	7	92200014	92206857	-	1589	lncRNA	novel transcript	-
ENSG00000134884	823.665366842982	696.940957700187	629.316615423894	1474.31941005705	1016.55056801509	1173.64895531443	716.640979989021	1221.50631112886	-0.769253702043156	0.00357125571902275	0.99966747323194	ARGLU1	13	106541673	106568137	-	5783	protein_coding	arginine and glutamate rich 1 [Source:HGNC Symbol;Acc:HGNC:25482]	-
ENSG00000005884	2856.17118621245	1211.32712156895	1736.19221388447	1221.23460669576	609.930340809051	600.947224422409	1934.56350722196	810.704057309074	1.25483373470443	0.00359716957664174	0.99966747323194	ITGA3	17	50055968	50090481	+	9802	protein_coding	integrin subunit alpha 3 [Source:HGNC Symbol;Acc:HGNC:6139]	-
ENSG00000269858	59.8435867587371	29.4749927540325	25.469812428623	130.559620781619	67.4779256354841	107.138078908371	38.2627973137975	101.725208441825	-1.41230227684546	0.00359738184654444	0.99966747323194	EGLN2	19	40798996	40808434	+	6574	protein_coding	egl-9 family hypoxia inducible factor 2 [Source:HGNC Symbol;Acc:HGNC:14660]	-
ENSG00000138834	513.566780911344	314.716858115637	327.923835018522	939.024964852414	528.431028028531	872.68835183546	385.402491348501	780.048114905468	-1.01734125945518	0.003671888224383	0.99966747323194	MAPK8IP3	16	1706183	1770317	+	10309	protein_coding	mitogen-activated protein kinase 8 interacting protein 3 [Source:HGNC Symbol;Acc:HGNC:6884]	-
ENSG00000279672	10.8806521379522	19.9669305753123	13.7961483988375	38.1635814592425	42.9404981316717	40.9072664922872	14.881243704034	40.6704486944005	-1.44381312346688	0.00374156133157161	0.99966747323194	AP006621.5	11	779617	780755	+	1139	TEC	TEC	-
ENSG00000112078	2621.14910003269	3304.05160710525	3752.55236448379	1624.96512634354	2265.33036061982	1775.57016227237	3225.91769054058	1888.62188307858	0.77228040969031	0.0038360731102411	0.99966747323194	KCTD20	6	36442767	36491143	+	6239	protein_coding	potassium channel tetramerization domain containing 20 [Source:HGNC Symbol;Acc:HGNC:21052]	-
ENSG00000213398	83.781021462232	89.3757844799694	108.246702821648	203.873869374374	128.821494395015	230.833860920763	93.8011695879498	187.843074896718	-1.00097804993469	0.0041239324549	0.99966747323194	LCAT	16	67939750	67944131	-	2625	protein_coding	lecithin-cholesterol acyltransferase [Source:HGNC Symbol;Acc:HGNC:6522]	-
ENSG00000173209	272.016303448805	324.224920294357	224.983343119503	631.707703627988	349.658341929327	629.192717952798	273.741522287555	536.852921170037	-0.970850816517684	0.00420702376147609	0.99966747323194	AHSA2P	2	61177418	61191203	+	9083	transcribed_unitary_pseudogene	activator of HSP90 ATPase homolog 2, pseudogene [Source:HGNC Symbol;Acc:HGNC:20437]	-
ENSG00000214826	21.7613042759044	9.50806217872015	4.24496873810384	57.2453721888638	46.4458449179306	29.2194760659194	11.8381117309095	44.3035643909046	-1.90889562902551	0.00430709826766908	0.99966747323194	DDX12P	12	9418673	9448229	-	2947	unprocessed_pseudogene	DEAD/H-box helicase 12, pseudogene [Source:HGNC Symbol;Acc:HGNC:2737]	-
ENSG00000167371	22.8493694896996	11.4096746144642	13.7961483988375	43.1851053354586	28.0427742900713	89.6063932688195	16.0183975010004	53.6114242981165	-1.74575391497242	0.00454468578369164	0.99966747323194	PRRT2	16	29811382	29815892	+	3755	protein_coding	proline rich transmembrane protein 2 [Source:HGNC Symbol;Acc:HGNC:30500]	-
ENSG00000106809	26.1135651310853	15.2128994859522	42.4496873810384	36.1549719087561	70.1069357251783	227.911913314171	27.9253839993586	111.391273649369	-1.9980500823203	0.00460747514696061	0.99966747323194	OGN	9	92383268	92404696	-	4020	protein_coding	osteoglycin [Source:HGNC Symbol;Acc:HGNC:8126]	-
ENSG00000223705	137.096216938198	114.096746144642	114.614155928804	337.446404481723	175.267339312946	215.250140352273	121.935706337214	242.654628048981	-0.992343506070732	0.00473376038640932	0.99966747323194	NSUN5P1	7	75410322	75416787	+	4822	transcribed_unprocessed_pseudogene	NSUN5 pseudogene 1 [Source:HGNC Symbol;Acc:HGNC:19146]	-
ENSG00000281183	10.8806521379522	6.65564352510411	6.36745310715576	20.0860955048645	25.4137642003771	37.0113363501646	7.96791625673736	27.5037320184687	-1.79241402681008	0.00483042328662168	0.99966747323194	NPTN-IT1	15	73567012	73569294	-	2283	lncRNA	NPTN intronic transcript 1 [Source:HGNC Symbol;Acc:HGNC:45091]	-
ENSG00000116016	8163.75329910554	8938.52925421481	5689.31935124367	5236.44509811817	4098.62672983324	3707.95151276517	7597.20063485467	4347.67444690553	0.805264257618578	0.00490517108178152	0.99966747323194	EPAS1	2	46293667	46386697	+	7291	protein_coding	endothelial PAS domain protein 1 [Source:HGNC Symbol;Acc:HGNC:3374]	-
ENSG00000273151	17.4090434207235	16.1637057038243	25.469812428623	35.1506671335128	46.4458449179306	84.7364805911663	19.6808538510569	55.4443308808699	-1.49587736627501	0.00511473444057274	0.99966747323194	AC073957.3	7	879790	886547	-	6758	lncRNA	novel transcript, antisense to GET4	-
ENSG00000198563	645.222671780566	472.550690282392	464.82407682237	1074.60610951025	717.719754486513	962.294745104279	527.532479628443	918.206869700347	-0.799590637003503	0.00535430884875324	0.99966747323194	DDX39B	6	31530219	31542448	-	7007	protein_coding	DExD-box helicase 39B [Source:HGNC Symbol;Acc:HGNC:13917]	-
ENSG00000134222	57.6674563311467	45.6386984578567	64.7357732560835	154.662935387456	144.59555493318	74.0226727003292	56.013976015029	124.427054340322	-1.15314641002231	0.00537179394273368	0.99966747323194	PSRC1	1	109279556	109283186	-	2855	protein_coding	proline and serine rich coiled-coil 1 [Source:HGNC Symbol;Acc:HGNC:24472]	-
ENSG00000149634	4.35226085518088	0.950806217872015	0	21.0904002801077	8.76336696564728	15.5837205684904	1.76768902435097	15.1458292714151	-3.11769630390967	0.00547410704267664	0.99966747323194	SPATA25	20	45886489	45887635	-	757	protein_coding	spermatogenesis associated 25 [Source:HGNC Symbol;Acc:HGNC:16158]	-
ENSG00000129195	69.6361736828941	38.9830549327526	53.062109226298	180.77485954378	177.89634940264	61.3608997384308	53.8937792806482	140.01070289495	-1.37952230265467	0.00602693465101057	0.99966747323194	PIMREG	17	6444441	6451469	+	2797	protein_coding	PICALM interacting mitotic regulator [Source:HGNC Symbol;Acc:HGNC:25483]	-
ENSG00000162650	83.781021462232	45.6386984578567	90.2055856847066	321.377528077832	88.5100063530376	182.134734144231	73.2084352015984	197.3407561917	-1.43117000255829	0.00620365153912397	0.99966747323194	ATXN7L2	1	109483479	109492804	+	5232	protein_coding	ataxin 7 like 2 [Source:HGNC Symbol;Acc:HGNC:28713]	-
ENSG00000128606	22.8493694896996	16.1637057038243	36.0822342738826	51.2195435374044	37.6824779522833	178.238804002108	25.0317698224688	89.0469418305987	-1.83214788048625	0.00623978957011366	0.99966747323194	LRRC17	7	102913000	102945111	+	2827	protein_coding	leucine rich repeat containing 17 [Source:HGNC Symbol;Acc:HGNC:16895]	-
ENSG00000110076	190.411412414164	145.473351334418	85.9606169466027	81.3486867947011	40.3114880419775	60.3869172029001	140.615126898395	60.6823640131929	1.21459383382221	0.00641630737725117	0.99966747323194	NRXN2	11	64606174	64723197	-	10589	protein_coding	neurexin 2 [Source:HGNC Symbol;Acc:HGNC:8009]	-
ENSG00000078018	80.5168258208463	40.8846673684967	88.0831013156546	29.1248384820535	19.279407324424	35.0633712791033	69.8281981683325	27.8225390285269	1.32844724973496	0.00662039286710043	0.99966747323194	MAP2	2	209424058	209734118	+	11802	protein_coding	microtubule associated protein 2 [Source:HGNC Symbol;Acc:HGNC:6839]	-
ENSG00000197989	95.7497388139794	112.195133708898	105.06297626807	257.102022462265	145.471891629745	185.056681750823	104.335949596982	195.876865280944	-0.907032749959752	0.00664177525853402	0.99966747323194	SNHG12	1	28578538	28583132	-	4266	lncRNA	small nucleolar RNA host gene 12 [Source:HGNC Symbol;Acc:HGNC:30062]	-
ENSG00000013441	244.814673103925	267.176547222036	341.719983417359	602.582865145934	347.029331839633	686.657687549106	284.570401247773	545.423294844891	-0.938249518608004	0.00669871270570356	0.99966747323194	CLK1	2	200853009	200864744	-	5170	protein_coding	CDC like kinase 1 [Source:HGNC Symbol;Acc:HGNC:2068]	-
ENSG00000227671	82.6929562484368	42.7862798042407	43.5109295655643	129.555316006376	101.655056801509	125.643747083453	56.3300552060806	118.951373297113	-1.08056873972338	0.00673042582373834	0.99966747323194	AL390728.4	1	247189851	247210856	-	2160	transcribed_unprocessed_pseudogene	zinc finger protein pseudogene	-
ENSG00000213347	52.2271302621706	43.7370860221127	54.1233514108239	176.757640442807	145.471891629745	54.5430219897162	50.0291892317024	125.59085135409	-1.32877221615421	0.00675658996242042	0.99966747323194	MXD3	5	177301461	177312757	-	5154	protein_coding	MAX dimerization protein 3 [Source:HGNC Symbol;Acc:HGNC:14008]	bHLH
ENSG00000170017	4221.69302952546	5721.95181915379	11834.9728418335	1586.80154488429	3391.4230157055	3926.12360072404	7259.53923017091	2968.11605377128	1.29029607328046	0.00678592105186617	0.99966747323194	ALCAM	3	105366909	105576900	+	7179	protein_coding	activated leukocyte cell adhesion molecule [Source:HGNC Symbol;Acc:HGNC:400]	-
ENSG00000111788	18.4971086345187	17.1145119216963	9.55117966073364	48.2066292116747	31.5481210763302	40.9072664922872	15.0542667389829	40.2206722600974	-1.41453418828121	0.00679740746379953	0.99966747323194	AC009533.1	12	9277235	9313241	+	3158	unprocessed_pseudogene	DEAD/H (Asp-Glu-Ala-Asp/His) box polypeptide like pseudogene	-
ENSG00000133624	54.403260689761	69.4088539046571	53.062109226298	131.563925556862	99.0260467118143	102.268166230718	58.9580746069054	110.952712833132	-0.909222117650078	0.00698822584473623	0.99966747323194	ZNF767P	7	149547154	149624752	-	4012	transcribed_unprocessed_pseudogene	zinc finger family member 767, pseudogene [Source:HGNC Symbol;Acc:HGNC:21884]	-
ENSG00000229152	25.0254999172901	19.0161243574403	19.1023593214673	45.1937148859451	37.6824779522833	74.0226727003292	21.0479945320659	52.2996218461859	-1.31366778288706	0.00723507991980161	0.99966747323194	ANKRD10-IT1	13	110894639	110899172	-	800	lncRNA	ANKRD10 intronic transcript 1 [Source:HGNC Symbol;Acc:HGNC:39891]	-
ENSG00000197852	497.245802704416	490.61600842196	393.720850459131	261.119241563238	75.3649559045667	246.417581489254	460.527553861836	194.300592985686	1.24614189124252	0.00727234992494601	0.99966747323194	INKA2	1	111680630	111755824	-	6393	protein_coding	inka box actin regulator 2 [Source:HGNC Symbol;Acc:HGNC:28045]	-
ENSG00000035499	17.4090434207235	7.60644974297612	16.9798749524154	46.1980196611883	59.5908953664015	23.3755808527355	13.998456038705	43.0548319601085	-1.6293759423908	0.00729620414960211	0.99966747323194	DEPDC1B	5	60596912	60700190	-	3806	protein_coding	DEP domain containing 1B [Source:HGNC Symbol;Acc:HGNC:24902]	-
ENSG00000279696	2.17613042759044	0.950806217872015	1.06124218452596	9.03874297718902	10.5160403587767	12.6617729618984	1.39605960999614	10.7388520992881	-2.95829570702954	0.00732744351542469	0.99966747323194	AP001273.1	11	93726654	93729805	-	3152	TEC	novel transcript	-
ENSG00000163463	7.61645649656654	17.1145119216963	9.55117966073364	36.1549719087561	30.6717843797655	32.1414236725114	11.4273826929988	32.9893933203443	-1.51852192150562	0.00738170073072305	0.99966747323194	KRTCAP2	1	155169408	155173475	-	3826	protein_coding	keratinocyte associated protein 2 [Source:HGNC Symbol;Acc:HGNC:28942]	-
ENSG00000080947	30.4658259862662	26.6225741004164	23.3473280595711	64.2755056155663	54.3328751870132	51.6210743831243	26.8119093820846	56.7431517285679	-1.08153383982329	0.00752917599482131	0.99966747323194	CROCCP3	1	16467436	16499257	-	6905	transcribed_unprocessed_pseudogene	CROCC pseudogene 3 [Source:HGNC Symbol;Acc:HGNC:29405]	-
ENSG00000187955	108.806521379522	389.830549327526	410.700725411546	206.886783700104	1371.4669301238	1721.02714028265	303.112598706198	1099.79361803552	-1.85914868841662	0.00757847730960995	0.99966747323194	COL14A1	8	120059780	120373573	+	10190	protein_coding	collagen type XIV alpha 1 chain [Source:HGNC Symbol;Acc:HGNC:2191]	-
ENSG00000099998	819.313105987801	1187.55696612215	874.463560049391	586.513988742043	661.63420590637	454.849844092812	960.444544053113	567.666012913742	0.75869924828841	0.00788063328831673	0.99966747323194	GGT5	22	24219654	24245142	-	6054	protein_coding	gamma-glutamyltransferase 5 [Source:HGNC Symbol;Acc:HGNC:4260]	-
ENSG00000273329	8.70452171036176	14.2620932680802	13.7961483988375	33.1420575830264	28.0427742900713	37.9853188856952	12.2542544590932	33.0567169195976	-1.42613070013372	0.00788352940106654	0.99966747323194	AC078846.1	7	129604548	129611630	-	7083	lncRNA	novel transcript	-
ENSG00000130032	26.1135651310853	50.3927295472168	46.6946561191422	72.3099438175121	71.8596091183077	170.446943717863	41.0669835991481	104.872165551228	-1.34993012074979	0.00793215745956193	0.99966747323194	PRRG3	X	151694658	151705924	+	6450	protein_coding	proline rich and Gla domain 3 [Source:HGNC Symbol;Acc:HGNC:30798]	-
ENSG00000272153	0	0	0	5.02152387621612	2.62901008969419	10.7138078908371	0	6.12144728558247	-5.00920855350715	0.00795706464583615	0.99966747323194	AL365330.1	1	3785008	3785538	+	531	lncRNA	novel transcript, antisense to LRRC47	-
ENSG00000157456	126.215564800246	80.8185285191213	136.900241803849	254.089108136536	437.2920115858	132.461624832168	114.644778374405	274.614248184834	-1.26177883061162	0.00819238487306662	0.99966747323194	CCNB2	15	59105126	59125045	+	2753	protein_coding	cyclin B2 [Source:HGNC Symbol;Acc:HGNC:1580]	-
ENSG00000273447	0	0	0	9.03874297718902	3.50534678625891	4.86991267765324	0	5.80466748036705	-4.93207065226012	0.00825024902641569	0.99966747323194	AC004067.1	4	109692004	109692703	+	700	lncRNA	novel transcript, antisense to CASP6	-
ENSG00000117616	430.873824662907	339.437819780309	385.230912982923	777.331896038255	467.963795965565	763.602307856027	385.18085247538	669.632666619949	-0.797763028787866	0.00842001641702591	0.99966747323194	RSRP1	1	25242249	25338213	-	6730	protein_coding	arginine and serine rich protein 1 [Source:HGNC Symbol;Acc:HGNC:25234]	-
ENSG00000280334	2.17613042759044	0.950806217872015	2.12248436905192	12.0516573029187	6.1343568759531	18.5056681750823	1.74980700483813	12.2305607846514	-2.81676981272241	0.00861833788252171	0.99966747323194	AC009084.2	16	67006672	67009481	-	2810	TEC	TEC	-
ENSG00000165124	991.227409767446	1845.51486888958	1075.0383329248	374.605681165723	688.800643499877	828.859137736581	1303.92687052727	630.75515413406	1.04773749210859	0.00876793849367281	0.99966747323194	SVEP1	9	110365248	110579880	-	14193	protein_coding	sushi, von Willebrand factor type A, EGF and pentraxin domain containing 1 [Source:HGNC Symbol;Acc:HGNC:15985]	-
ENSG00000139182	157.769456000307	241.504779339492	189.962351030147	284.218251393832	324.24457772895	435.370193382199	196.412195456649	347.944340834994	-0.823922677757151	0.00904837775756133	0.99966747323194	CLSTN3	12	7129698	7158945	+	6730	protein_coding	calsyntenin 3 [Source:HGNC Symbol;Acc:HGNC:18371]	-
novel.64	3.26419564138566	0	52.000867041772	1.00430477524322	0	0.973982535530647	18.4216875610526	0.65942910359129	4.82997449074598	0.00906477068680537	0.99966747323194	-	KI270741.1	44385	61848	+	1935	-	-	-
ENSG00000117399	213.260781903863	103.63787774805	187.839866661095	453.945758409937	784.321343425432	151.941275542781	168.246175437669	463.402792459383	-1.46262890691162	0.00913671017236666	0.99966747323194	CDC20	1	43358981	43363203	+	2012	protein_coding	cell division cycle 20 [Source:HGNC Symbol;Acc:HGNC:1723]	-
ENSG00000268350	4.35226085518088	9.50806217872015	4.24496873810384	13.0559620781619	81.4993127805198	8.76584281977582	6.03509725733496	34.4403725594858	-2.50855047193306	0.0092434121133924	0.99966747323194	FAM156A	X	52926402	52995472	-	6608	protein_coding	family with sequence similarity 156 member A [Source:HGNC Symbol;Acc:HGNC:30114]	-
ENSG00000100288	0	2.85241865361605	0	15.0645716286484	9.63970366221201	8.76584281977582	0.950806217872015	11.1567060368787	-3.48384041970846	0.0092903172644842	0.99966747323194	CHKB	22	50578949	50601455	-	3021	protein_coding	choline kinase beta [Source:HGNC Symbol;Acc:HGNC:1938]	-
ENSG00000258947	9.79258692415698	12.3604808323362	9.55117966073364	33.1420575830264	18.4030706278593	42.8552315633485	10.5680824724089	31.4667865914114	-1.56808888252267	0.00952023860269524	0.99966747323194	TUBB3	16	89921392	89938761	+	4430	protein_coding	tubulin beta 3 class III [Source:HGNC Symbol;Acc:HGNC:20772]	-
ENSG00000174697	54.403260689761	21.8685430110563	0	4.0172191009729	0.876336696564729	0	25.4239345669391	1.63118526584587	3.97505119943131	0.00976822372941913	0.99966747323194	LEP	7	128241278	128257629	+	3427	protein_coding	leptin [Source:HGNC Symbol;Acc:HGNC:6553]	-
ENSG00000178977	0	0	0	2.00860955048645	4.38168348282364	11.6877904263678	0	6.02602781989262	-4.98866582270621	0.0102070558084161	0.99966747323194	LINC00324	17	8220642	8224043	-	2082	lncRNA	long intergenic non-protein coding RNA 324 [Source:HGNC Symbol;Acc:HGNC:26628]	-
ENSG00000261556	18.4971086345187	33.2782176255205	31.8372655357788	63.2712008403231	49.0748550076248	72.0747076292679	27.8708639319394	61.4735878257386	-1.13650983421485	0.0102397774279031	0.99966747323194	SMG1P7	16	70219574	70246612	-	4509	transcribed_unprocessed_pseudogene	SMG1 pseudogene 7 [Source:HGNC Symbol;Acc:HGNC:49864]	-
ENSG00000183054	33.7300216276518	37.0814424970086	32.8985077203047	20.0860955048645	9.63970366221201	6.81787774871453	34.5699906149884	12.181225638597	1.51118176098114	0.0102738781466962	0.99966747323194	RGPD6	2	110513812	110577185	-	13309	protein_coding	RANBP2 like and GRIP domain containing 6 [Source:HGNC Symbol;Acc:HGNC:32419]	-
ENSG00000131389	558.177454676948	762.546586733356	846.871263251716	266.140765439454	330.378934604903	547.378184968224	722.531768220673	381.299295004194	0.922276903884074	0.0103305739935154	0.99966747323194	SLC6A6	3	14402576	14489349	+	8254	protein_coding	solute carrier family 6 member 6 [Source:HGNC Symbol;Acc:HGNC:11052]	-
ENSG00000165197	5.4403260689761	0.950806217872015	16.9798749524154	30.1291432572967	17.5267339312946	71.1007250937372	7.79033574642116	39.5855340941095	-2.35264688350093	0.0103566040405362	0.99966747323194	VEGFD	X	15345596	15384413	-	2185	protein_coding	vascular endothelial growth factor D [Source:HGNC Symbol;Acc:HGNC:3708]	-
ENSG00000073969	1162.0536483333	1020.21507177667	1142.95783273446	808.465344070795	708.956387520865	776.264080817926	1108.40885094814	764.561937469862	0.535820762527443	0.010388295689788	0.99966747323194	NSF	17	46590669	46757464	+	5005	protein_coding	N-ethylmaleimide sensitive factor, vesicle fusing ATPase [Source:HGNC Symbol;Acc:HGNC:8016]	-
ENSG00000188234	27.2016303448805	27.5733803182884	40.3272030119865	64.2755056155663	55.2092118835779	76.9446203069211	31.7007378917185	65.4764459353551	-1.04674984100991	0.0105053378568276	0.99966747323194	AGAP4	10	45825594	45853875	-	3474	protein_coding	ArfGAP with GTPase domain, ankyrin repeat and PH domain 4 [Source:HGNC Symbol;Acc:HGNC:23459]	-
ENSG00000221978	1185.99108303679	1143.81988010003	895.68840373991	2254.66422042104	1361.82722646159	1765.83033691706	1075.16645562558	1794.10726126656	-0.738534875499599	0.010648149428845	0.99966747323194	CCNL2	1	1385711	1399335	-	6857	protein_coding	cyclin L2 [Source:HGNC Symbol;Acc:HGNC:20570]	-
ENSG00000243679	57.6674563311467	77.0153036476332	68.9807419941874	107.460610951025	136.708524664098	114.929939192616	67.8878339909891	119.69969160258	-0.817437447983567	0.0107241534160048	0.99966747323194	AC018638.5	7	128653969	128654722	+	754	processed_pseudogene	novel pseudogene	-
ENSG00000148680	18.4971086345187	13.3112870502082	10.6124218452596	4.0172191009729	2.62901008969419	2.92194760659194	14.1402725099955	3.18939226575301	2.15328123359603	0.0109898831260429	0.99966747323194	HTR7	10	90740823	90858039	-	3472	protein_coding	5-hydroxytryptamine receptor 7 [Source:HGNC Symbol;Acc:HGNC:5302]	-
ENSG00000072195	652.839128277132	558.123249890873	613.397982656005	949.068012604847	773.805303066655	1123.97584600237	608.12012027467	948.949720557956	-0.641964022417989	0.0110643026769043	0.99966747323194	SPEG	2	219434843	219493629	+	17066	protein_coding	striated muscle enriched protein kinase [Source:HGNC Symbol;Acc:HGNC:16901]	-
ENSG00000171522	27.2016303448805	245.30800421098	81.7156482084989	11.0473525276755	56.0855485801426	17.5316856395516	118.075094254786	28.2215289157899	2.06208091603515	0.0115078570002719	0.99966747323194	PTGER4	5	40679915	40693735	+	3544	protein_coding	prostaglandin E receptor 4 [Source:HGNC Symbol;Acc:HGNC:9596]	-
ENSG00000267244	9.79258692415698	6.65564352510411	7.42869529168172	28.1205337068103	19.279407324424	23.3755808527355	7.95897524698094	23.5918406279899	-1.57014318150182	0.0116086377892676	0.99966747323194	AC012615.6	19	1822089	1824542	+	2454	lncRNA	novel transcript, antisense to REXO1	-
ENSG00000160298	63.1077824001228	50.3927295472168	56.2458357798759	136.585449433078	137.584861360662	69.1527600226759	56.5821159090718	114.441023605472	-1.01776700301388	0.0117188125103164	0.99966747323194	C21orf58	21	46300181	46323875	-	5315	protein_coding	chromosome 21 open reading frame 58 [Source:HGNC Symbol;Acc:HGNC:1300]	-
ENSG00000004777	62.0197171863276	31.3766051897765	43.5109295655643	118.5079634787	82.3756494770845	80.8405504490437	45.6357506472228	93.9080544682762	-1.0438096292763	0.01194477912587	0.99966747323194	ARHGAP33	19	35774532	35788822	+	5260	protein_coding	Rho GTPase activating protein 33 [Source:HGNC Symbol;Acc:HGNC:23085]	-
ENSG00000089685	309.010520717843	158.784638384627	323.678866280418	689.957380592095	864.944319509387	269.793162341989	263.824675127629	608.23162081449	-1.205748227461	0.0121327486579194	0.99966747323194	BIRC5	17	78214186	78225636	+	3815	protein_coding	baculoviral IAP repeat containing 5 [Source:HGNC Symbol;Acc:HGNC:593]	-
ENSG00000223745	64.195847613918	54.1959544187049	67.9194998096614	154.662935387456	73.6122825114372	149.99331047172	62.1037672807614	126.089509456871	-1.021056297339	0.0122920449997394	0.99966747323194	CCDC18-AS1	1	93262186	93346025	-	6284	lncRNA	CCDC18 antisense RNA 1 [Source:HGNC Symbol;Acc:HGNC:52262]	-
ENSG00000166851	209.996586262478	100.785459094434	215.43216345877	476.040463465288	708.956387520865	161.681100898087	175.404736271894	448.89265062808	-1.35663494027273	0.0123231903794151	0.99966747323194	PLK1	16	23677656	23690367	+	4760	protein_coding	polo like kinase 1 [Source:HGNC Symbol;Acc:HGNC:9077]	-
ENSG00000109846	3158.65331564752	2503.47277165702	5056.8190092662	2047.77743672093	771.176292976961	2108.67218942385	3572.98169885691	1642.54197304058	1.12128844604364	0.0125261609504241	0.99966747323194	CRYAB	11	111908564	111923722	-	4388	protein_coding	crystallin alpha B [Source:HGNC Symbol;Acc:HGNC:2389]	-
ENSG00000164611	196.939803696935	82.7201409548653	176.166202631309	451.937148859451	403.99121711634	177.264821466578	151.94204909437	344.397729147456	-1.18174895786787	0.0126163602394919	0.99966747323194	PTTG1	5	160421855	160428739	+	1975	protein_coding	PTTG1 regulator of sister chromatid separation, securin [Source:HGNC Symbol;Acc:HGNC:9690]	-
ENSG00000286555	2.17613042759044	4.75403108936008	3.18372655357788	17.0731811791348	19.279407324424	8.76584281977582	3.37129602350947	15.0394771077782	-2.14735721913951	0.0132945050001834	0.99966747323194	AP003065.3	11	72689650	72695821	+	836	lncRNA	novel transcript, antisense to ARAP1	-
ENSG00000234814	21.7613042759044	25.6717678825444	28.6535389822009	45.1937148859451	60.4672320629663	50.6470918475937	25.3622037135499	52.102679598835	-1.03955154709756	0.0134166858243509	0.99966747323194	SVIL2P	10	30655489	30717266	+	3232	transcribed_unprocessed_pseudogene	supervillin family member 2, pseudogene [Source:HGNC Symbol;Acc:HGNC:44959]	-
ENSG00000214021	273.1043686626	169.243506781219	152.818874571738	476.040463465288	211.1971438721	589.259433996041	198.388916671852	425.49901377781	-1.10084475376382	0.0135844164748496	0.99966747323194	TTLL3	3	9808086	9855138	+	10404	protein_coding	tubulin tyrosine ligase like 3 [Source:HGNC Symbol;Acc:HGNC:24483]	-
ENSG00000286190	18.4971086345187	36.1306362791366	23.3473280595711	57.2453721888638	52.5802017938837	57.4649695963082	25.9916909910755	55.7635145263519	-1.09470807460865	0.0137059189969659	0.99966747323194	AC055839.2	17	5499439	5501145	-	1627	protein_coding	uncharacterized LOC728392 [Source:NCBI gene;Acc:728392]	-
ENSG00000092098	4.35226085518088	1.90161243574403	2.12248436905192	16.0688764038916	12.2687137519062	10.7138078908371	2.79211921999228	13.0171326822116	-2.23179651636901	0.0137884723566365	0.99966747323194	RNF31	14	24146683	24160660	+	5056	protein_coding	ring finger protein 31 [Source:HGNC Symbol;Acc:HGNC:16031]	-
ENSG00000226054	9.79258692415698	14.2620932680802	5.3062109226298	18.077485954378	21.0320807175535	67.2047949516146	9.78696370495567	35.4381205411821	-1.8498422566704	0.0138031338296399	0.99966747323194	MEMO1P1	21	36130489	36131376	+	888	processed_pseudogene	mediator of cell motility 1 pseudogene 1 [Source:HGNC Symbol;Acc:HGNC:23274]	-
ENSG00000287431	18.4971086345187	9.50806217872015	10.6124218452596	35.1506671335128	24.5374275038124	41.8812490278178	12.8725308861662	33.856447888381	-1.39910030194884	0.0139233022935163	0.99966747323194	AC027601.6	17	81339183	81345966	-	6784	lncRNA	novel transcript	-
ENSG00000096696	1102.21006157456	424.059573170919	648.418974745361	306.312956449183	467.087459269	312.648393905338	724.896203163613	362.016269874507	1.00102465430415	0.0142893365619724	0.99966747323194	DSP	6	7541617	7586714	+	10048	protein_coding	desmoplakin [Source:HGNC Symbol;Acc:HGNC:3052]	-
ENSG00000173114	3.26419564138566	2.85241865361605	0	11.0473525276755	20.1557440209888	7.79186028424518	2.03887143166724	12.9983189443031	-2.66937544499398	0.0144804173511379	0.99966747323194	LRRN3	7	111091006	111125454	+	3875	protein_coding	leucine rich repeat neuronal 3 [Source:HGNC Symbol;Acc:HGNC:17200]	-
ENSG00000131459	998.843866264012	831.955440638013	1152.50901239519	1297.56176961425	1509.05179148446	1984.00242487593	994.436106432406	1596.87199532488	-0.683455536756397	0.0145059744288287	0.99966747323194	GFPT2	5	180300698	180353336	-	4721	protein_coding	glutamine-fructose-6-phosphate transaminase 2 [Source:HGNC Symbol;Acc:HGNC:4242]	-
ENSG00000204257	82.6929562484368	144.522545116546	165.55378078605	72.3099438175121	48.1985183110601	76.9446203069211	130.923094050344	65.8176941451644	0.994588710269204	0.0146241905695351	0.99966747323194	HLA-DMA	6	32948613	32969094	-	2520	protein_coding	major histocompatibility complex, class II, DM alpha [Source:HGNC Symbol;Acc:HGNC:4934]	-
ENSG00000162572	10.8806521379522	21.8685430110563	30.7760233512528	63.2712008403231	33.3007944694597	66.230812416084	21.1750728334205	54.2676025752889	-1.35431091545461	0.0147471490185106	0.99966747323194	SCNN1D	1	1280436	1292029	+	4025	protein_coding	sodium channel epithelial 1 delta subunit [Source:HGNC Symbol;Acc:HGNC:10601]	-
ENSG00000261821	0	0.950806217872015	0	8.03443820194579	6.1343568759531	4.86991267765324	0.316935405957338	6.34623591851738	-4.10110680034916	0.014862093624281	0.99966747323194	AC090826.1	15	74365435	74371211	+	4946	lncRNA	novel transcript, antisense to CYP11A1	-
ENSG00000165996	416.728976883569	388.879743109654	306.698991328002	292.252689595778	133.203177877839	169.472961182333	370.769237107075	198.309609551983	0.903915410837787	0.0150040317615795	0.99966747323194	HACD1	10	17589032	17617374	-	3854	protein_coding	3-hydroxyacyl-CoA dehydratase 1 [Source:HGNC Symbol;Acc:HGNC:9639]	-
ENSG00000276345	8.70452171036176	15.2128994859522	19.1023593214673	20.0860955048645	16.6503972347298	148.045345400658	14.3399268392604	61.5939460467509	-2.10095226022603	0.0150476018467073	0.99966747323194	AC004556.3	KI270721.1	2585	11802	+	740	protein_coding	39S ribosomal protein L23, mitochondrial [Source:NCBI gene;Acc:107987373]	-
ENSG00000132424	573.410367670081	561.926474762361	608.091771733375	792.396467666904	779.939659942608	968.138640317463	581.142871388606	846.824922642325	-0.543154347588815	0.0152116058225896	0.99966747323194	PNISR	6	99398050	99425331	-	10871	protein_coding	PNN interacting serine and arginine rich protein [Source:HGNC Symbol;Acc:HGNC:21222]	-
ENSG00000153044	102.278130096751	76.0644974297612	88.0831013156546	179.770554768537	213.826153961794	106.164096372841	88.8085762807222	166.58693503439	-0.909279340425286	0.0155428560904261	0.99966747323194	CENPH	5	69189574	69210357	+	2218	protein_coding	centromere protein H [Source:HGNC Symbol;Acc:HGNC:17268]	-
ENSG00000198039	20.6732390621092	20.9177367931843	21.2248436905192	44.1894101107018	45.5695082213659	39.9332839567565	20.9386065152709	43.2307340962748	-1.04628544087355	0.0157523590048299	0.99966747323194	ZNF273	7	64870172	64930966	+	8652	protein_coding	zinc finger protein 273 [Source:HGNC Symbol;Acc:HGNC:13067]	zf-C2H2
ENSG00000224975	1.08806521379522	2.85241865361605	1.06124218452596	12.0516573029187	8.76336696564728	9.73982535530647	1.66724201731241	10.1849498746241	-2.58604661642632	0.0158381258666377	0.99966747323194	INE1	X	47204921	47205865	+	945	lncRNA	inactivation escape 1 [Source:HGNC Symbol;Acc:HGNC:6060]	-
ENSG00000090006	391.703476966279	408.846673684967	538.049787554662	692.970294917825	573.124199553332	1015.86378455846	446.199979401969	760.652759676541	-0.769449446879666	0.0158389851933788	0.99966747323194	LTBP4	19	40592883	40629818	+	8108	protein_coding	latent transforming growth factor beta binding protein 4 [Source:HGNC Symbol;Acc:HGNC:6717]	-
ENSG00000260911	0	0.950806217872015	0	10.0430477524322	4.38168348282364	4.86991267765324	0.316935405957338	6.43154797096971	-4.11805594480161	0.0158442954091491	0.99966747323194	AC135050.3	16	31043150	31049868	+	449	lncRNA	novel transcript	-
ENSG00000182796	174.090434207235	155.93221973101	203.758499428984	272.166594090914	236.610908072477	411.994612529464	177.92705112241	306.924038230951	-0.786655604331909	0.0160714380244887	0.99966747323194	TMEM198B	12	55829608	55836246	+	4377	transcribed_unitary_pseudogene	transmembrane protein 198B (pseudogene) [Source:HGNC Symbol;Acc:HGNC:43629]	-
ENSG00000091039	6389.11893540553	5838.90098395205	6044.83548305987	3757.1041641849	4758.50826234648	4362.46777664177	6090.95180080581	4292.69340105772	0.504719341578012	0.0165431271662177	0.99966747323194	OSBPL8	12	76351797	76559809	-	9198	protein_coding	oxysterol binding protein like 8 [Source:HGNC Symbol;Acc:HGNC:16396]	-
ENSG00000165272	9.79258692415698	19.9669305753123	10.6124218452596	25.1076193810806	27.1664375935066	65.2568298805534	13.4573131149096	39.1769622850468	-1.53398308454805	0.0166410913590658	0.99966747323194	AQP3	9	33441156	33447596	-	2911	protein_coding	aquaporin 3 (Gill blood group) [Source:HGNC Symbol;Acc:HGNC:636]	-
ENSG00000142945	113.158782234703	101.736265312306	115.67539811333	287.231165719562	408.372900599163	87.6584281977582	110.190148553446	261.087498172161	-1.24523809501465	0.0169139634779316	0.99966747323194	KIF2C	1	44739818	44767767	+	3646	protein_coding	kinesin family member 2C [Source:HGNC Symbol;Acc:HGNC:6393]	-
ENSG00000267121	15.2329129931331	12.3604808323362	9.55117966073364	61.2625912898367	13.1450504484709	41.8812490278178	12.381524495401	38.7629635887085	-1.64386213515713	0.0169226784062219	0.99966747323194	AC008105.3	17	45190931	45222222	-	3894	lncRNA	novel transcript, antisense to FMNL1	-
ENSG00000176444	291.601477297119	282.389446707988	246.208186810023	451.937148859451	395.227850150693	373.035311108238	273.399703605043	406.733436706127	-0.572816244698589	0.0169592736795377	0.99966747323194	CLK2	1	155262868	155278491	-	3658	protein_coding	CDC like kinase 2 [Source:HGNC Symbol;Acc:HGNC:2069]	-
ENSG00000140451	107.718456165727	63.704016597425	64.7357732560835	273.170898866157	136.708524664098	103.242148766249	78.7194153397451	171.040524098834	-1.12002845117533	0.017008211818872	0.99966747323194	PIF1	15	64815632	64825668	-	4656	protein_coding	PIF1 5'-to-3' DNA helicase [Source:HGNC Symbol;Acc:HGNC:26220]	-
ENSG00000225855	105.542325738136	56.0975668544489	68.9807419941874	281.205337068103	89.3863430496023	152.915258078312	76.8735448622575	174.502312732006	-1.18301267787818	0.017059172863072	0.99966747323194	RUSC1-AS1	1	155316863	155324176	-	3516	lncRNA	RUSC1 antisense RNA 1 [Source:HGNC Symbol;Acc:HGNC:26680]	-
ENSG00000279713	3.26419564138566	5.70483730723209	5.3062109226298	10.0430477524322	17.5267339312946	25.3235459237968	4.75841462374918	17.6311092025079	-1.88469527916257	0.0170763938954462	0.99966747323194	AC080038.4	17	62679403	62681354	-	1952	TEC	TEC	-
ENSG00000159588	1.08806521379522	2.85241865361605	2.12248436905192	9.03874297718902	6.1343568759531	20.4536332461436	2.0209894121544	11.8755776997619	-2.53881779379028	0.0170986924424618	0.99966747323194	CCDC17	1	45620044	45624057	-	3323	protein_coding	coiled-coil domain containing 17 [Source:HGNC Symbol;Acc:HGNC:26574]	-
ENSG00000242125	143.624608220969	120.752389669746	144.328937095531	312.338785100643	238.363581465606	164.603048504679	136.235311662082	238.435138356976	-0.807849134546991	0.0172007947804949	0.99966747323194	SNHG3	1	28505980	28510892	+	4088	lncRNA	small nucleolar RNA host gene 3 [Source:HGNC Symbol;Acc:HGNC:10118]	-
ENSG00000201499	0	0	0	7.03013342670257	2.62901008969419	4.86991267765324	0	4.84301873135	-4.67055055761986	0.0172638692748045	0.99966747323194	RNU6-312P	2	200881715	200881821	-	107	snRNA	RNA, U6 small nuclear 312, pseudogene [Source:HGNC Symbol;Acc:HGNC:47275]	-
ENSG00000213424	1.08806521379522	0	0	3.01291432572967	1.75267339312946	18.5056681750823	0.362688404598407	7.75708529798047	-4.38912579859444	0.0174238329733597	0.99966747323194	KRT222	17	40654665	40665181	-	3169	protein_coding	keratin 222 [Source:HGNC Symbol;Acc:HGNC:28695]	-
ENSG00000101333	45.6987389793993	39.9338611506246	24.4085702440971	13.0559620781619	13.1450504484709	19.4796507106129	36.680390124707	15.2268877457486	1.26994320546368	0.0174844537722657	0.99966747323194	PLCB4	20	9068763	9481242	+	6900	protein_coding	phospholipase C beta 4 [Source:HGNC Symbol;Acc:HGNC:9059]	-
ENSG00000152926	71.8123041104845	78.9169160833773	57.3070779644018	129.555316006376	97.2733733186849	134.409589903229	69.3454327194212	120.412759742763	-0.793825188184752	0.0175117645819749	0.99966747323194	ZNF117	7	64971772	65006684	-	10695	protein_coding	zinc finger protein 117 [Source:HGNC Symbol;Acc:HGNC:12897]	zf-C2H2
ENSG00000231628	0	0	0	4.0172191009729	6.1343568759531	3.89593014212259	0	4.68250203968286	-4.6269693456299	0.0176596355967008	0.99966747323194	AL133406.2	6	105279016	105281755	+	1198	lncRNA	novel transcript	-
ENSG00000119900	2177.21849280424	1612.56734551094	1929.33829146819	1280.48858843511	1354.81653288907	1311.95447535978	1906.37470992779	1315.75319889465	0.534761744324807	0.0177187020527645	0.99966747323194	OGFRL1	6	71288811	71309059	+	9176	protein_coding	opioid growth factor receptor like 1 [Source:HGNC Symbol;Acc:HGNC:21378]	-
ENSG00000224660	41.3464781242184	27.5733803182884	26.531054613149	72.3099438175121	48.1985183110601	72.0747076292679	31.8169710185519	64.19438991928	-1.01337910415555	0.0179443525202293	0.99966747323194	SH3BP5-AS1	3	15254184	15264515	+	6877	lncRNA	SH3BP5 antisense RNA 1 [Source:HGNC Symbol;Acc:HGNC:44501]	-
ENSG00000281398	65.2839128277132	51.3435357650888	65.7970154406095	157.675849713186	100.778720104944	84.7364805911663	60.8081546778038	114.397016803099	-0.912138160360043	0.0179757537916849	0.99966747323194	SNHG4	5	139274102	139284899	+	4469	lncRNA	small nucleolar RNA host gene 4 [Source:HGNC Symbol;Acc:HGNC:32964]	-
ENSG00000170469	39.1703476966279	32.3274114076485	41.3884451965124	20.0860955048645	14.0213871450357	17.5316856395516	37.6287347669296	17.2130560964839	1.13057134365029	0.01801588651977	0.99966747323194	SPATA24	5	139396563	139404088	-	1204	protein_coding	spermatogenesis associated 24 [Source:HGNC Symbol;Acc:HGNC:27322]	-
ENSG00000100360	198.02786891073	205.374143060355	192.084835399199	342.467928357939	246.250611734689	336.023974758073	198.495615790095	308.247504950234	-0.634094041853285	0.0180376913162586	0.99966747323194	IFT27	22	36758202	36776256	-	8009	protein_coding	intraflagellar transport 27 [Source:HGNC Symbol;Acc:HGNC:18626]	-
ENSG00000242086	107.718456165727	90.3265906978414	88.0831013156546	156.671544937943	135.832187967533	167.524996111271	95.3760493930743	153.342909672249	-0.68517156055187	0.0180474165720706	0.99966747323194	MUC20-OT1	3	195658062	195739964	+	17599	lncRNA	MUC20 overlapping transcript [Source:HGNC Symbol;Acc:HGNC:53807]	-
ENSG00000176641	110.982651807112	78.9169160833773	50.9396248572461	43.1851053354586	41.1878247385422	34.0893887435726	80.2797309159119	39.4874396058578	1.02295856804143	0.0181912508094862	0.99966747323194	RNF152	18	61808067	61894247	-	10213	protein_coding	ring finger protein 152 [Source:HGNC Symbol;Acc:HGNC:26811]	-
ENSG00000260287	1.08806521379522	0.950806217872015	0	2.00860955048645	2.62901008969419	26.2975284593275	0.679623810555745	10.3117160331694	-3.91384212542973	0.0186347618219045	0.99966747323194	TBC1D3G	17	36323884	36334759	+	2065	protein_coding	TBC1 domain family member 3G [Source:HGNC Symbol;Acc:HGNC:29860]	-
ENSG00000162817	87.0452171036176	123.604808323362	48.8171404881941	38.1635814592425	50.8275284007543	16.557703104021	86.4890553050579	35.1829376546726	1.29641117324622	0.0189217865606932	0.99966747323194	C1orf115	1	220690363	220699153	+	2891	protein_coding	chromosome 1 open reading frame 115 [Source:HGNC Symbol;Acc:HGNC:25873]	-
ENSG00000161960	40.2584129104232	55.1467606365769	28.6535389822009	98.4218679738359	65.7252522423546	80.8405504490437	41.3529041764003	81.6625568884114	-0.977087586971153	0.0189745070288005	0.99966747323194	EIF4A1	17	7572706	7579006	+	5317	protein_coding	eukaryotic translation initiation factor 4A1 [Source:HGNC Symbol;Acc:HGNC:3282]	-
ENSG00000182752	2576.53842626708	4487.80534835591	1607.78190955683	799.426601093606	2182.95471114274	691.527600226759	2890.70856139327	1224.63630415437	1.23895138101412	0.0190880574698409	0.99966747323194	PAPPA	9	116153791	116402321	+	11585	protein_coding	pappalysin 1 [Source:HGNC Symbol;Acc:HGNC:8602]	-
ENSG00000126215	103.366195310546	82.7201409548653	68.9807419941874	288.235470494805	111.294760463721	132.461624832168	85.0223594198662	177.330618596898	-1.05981488871404	0.0192598540883762	0.99966747323194	XRCC3	14	103697609	103715504	-	7507	protein_coding	X-ray repair cross complementing 3 [Source:HGNC Symbol;Acc:HGNC:12830]	-
ENSG00000109066	1347.02473467848	1188.50777234002	1607.78190955683	1001.29186091749	834.272535129622	973.982535530647	1381.10480552511	936.515643859254	0.560480889553134	0.0192849306217799	0.99966747323194	TMEM104	17	74776499	74839753	+	4941	protein_coding	transmembrane protein 104 [Source:HGNC Symbol;Acc:HGNC:25984]	-
ENSG00000198830	1769.19403763103	2271.47605449624	2216.93492347473	2919.51398163205	4348.38268835418	2701.82755356202	2085.868338534	3323.24140784942	-0.671972026868742	0.019308984458189	0.99966747323194	HMGN2	1	26472440	26476642	+	3189	protein_coding	high mobility group nucleosomal binding domain 2 [Source:HGNC Symbol;Acc:HGNC:4986]	-
ENSG00000279382	14.1448477793379	13.3112870502082	7.42869529168172	35.1506671335128	21.0320807175535	34.0893887435726	11.6282767070759	30.090712198213	-1.36754101619984	0.019368387086153	0.99966747323194	AC018665.1	17	76090308	76091669	+	1362	TEC	TEC	-
ENSG00000141429	1995.51160210043	2802.02592406883	3680.38789593603	1477.33232438278	1964.74687369812	1713.23527999841	2825.97514070176	1718.43815935977	0.717592667801273	0.0195380969777521	0.99966747323194	GALNT1	18	35581117	35711834	+	5126	protein_coding	polypeptide N-acetylgalactosaminyltransferase 1 [Source:HGNC Symbol;Acc:HGNC:4123]	-
ENSG00000123091	3680.92461826923	3445.72173356818	3670.83671627529	2774.89409399703	2652.67118050143	2526.5106971665	3599.16102270424	2651.35865722165	0.44091055941252	0.0197900901588317	0.99966747323194	RNF11	1	51236273	51273447	+	3112	protein_coding	ring finger protein 11 [Source:HGNC Symbol;Acc:HGNC:10056]	-
ENSG00000108641	153.417195145126	155.93221973101	175.104960446783	320.373223302588	206.815460389276	250.313511631376	161.484791774307	259.16739844108	-0.68177551691001	0.0198182206328805	0.99966747323194	B9D1	17	19334308	19378193	-	8483	protein_coding	B9 domain containing 1 [Source:HGNC Symbol;Acc:HGNC:24123]	-
ENSG00000112984	147.97686907615	91.2773969157135	240.901975887393	262.123546338481	836.025208522751	174.342873859986	160.052080626419	424.163876240406	-1.40705980495695	0.0198221276083455	0.99966747323194	KIF20A	5	138178719	138187723	+	3852	protein_coding	kinesin family member 20A [Source:HGNC Symbol;Acc:HGNC:9787]	-
ENSG00000272695	133.832021296812	211.078980367587	95.5117966073364	52.2238483126476	105.160403587767	35.0633712791033	146.807599423912	64.1492077265061	1.19267765201132	0.0200198464662336	0.99966747323194	GAS6-DT	13	113864112	113866834	+	2009	lncRNA	GAS6 divergent transcript [Source:HGNC Symbol;Acc:HGNC:43694]	-
ENSG00000272668	28.2896955586757	33.2782176255205	28.6535389822009	53.2281530878909	49.9511917041895	70.1267425582066	30.0738173887991	57.768695783429	-0.939240862798661	0.0201596757218824	0.99966747323194	AL590560.3	1	159854870	159867685	+	7134	lncRNA	novel transcript, antisense to VSIG8	-
ENSG00000283050	35.9061520552423	35.1798300612646	49.8783826727201	71.3056390422689	64.8489155457899	86.6844456622276	40.3214549297423	74.2796667500955	-0.881899801535786	0.020386656868426	0.99966747323194	GTF2IP12	4	119405523	119454638	-	10185	transcribed_unprocessed_pseudogene	general transcription factor IIi pseudogene 12 [Source:HGNC Symbol;Acc:HGNC:51723]	-
ENSG00000144395	14.1448477793379	6.65564352510411	10.6124218452596	45.1937148859451	18.4030706278593	25.3235459237968	10.4709710499005	29.6401104792004	-1.5048198325525	0.0206454520510186	0.99966747323194	CCDC150	2	196639554	196763490	+	9678	protein_coding	coiled-coil domain containing 150 [Source:HGNC Symbol;Acc:HGNC:26834]	-
ENSG00000164877	404.760259531822	376.519262277318	298.209053851795	679.914332839663	438.168348282364	601.92120695794	359.829525220312	573.334629359989	-0.671624439363624	0.0206497928705156	0.99966747323194	MICALL2	7	1428465	1459470	-	8811	protein_coding	MICAL like 2 [Source:HGNC Symbol;Acc:HGNC:29672]	-
ENSG00000262903	16.3209782069283	22.8193492289284	13.7961483988375	32.1377528077832	38.5588146488481	46.7511617054711	17.645491944898	39.1492430540341	-1.14510357951755	0.0207369967977546	0.99966747323194	AC027796.4	17	3655621	3658092	-	874	lncRNA	novel transcript, antisense to CTNS	-
ENSG00000265511	0	0.950806217872015	0	17.0731811791348	1.75267339312946	2.92194760659194	0.316935405957338	7.24926739295207	-4.28883997126409	0.0208396112585029	0.99966747323194	AC020558.2	17	17507351	17508308	+	795	lncRNA	novel transcript	-
ENSG00000186417	7.61645649656654	58.9499855080649	43.5109295655643	1.00430477524322	7.01069357251783	15.5837205684904	36.6924571900653	7.86623963875047	2.22227551650492	0.0211513269528837	0.99966747323194	GLDN	15	51341655	51408005	+	7110	protein_coding	gliomedin [Source:HGNC Symbol;Acc:HGNC:29514]	-
ENSG00000095303	2024.88936287291	1777.0568212028	1959.05307263492	943.042183953387	1537.09456577453	1264.22933111878	1920.33308557021	1248.1220269489	0.62133022875602	0.0211716832091927	0.99966747323194	PTGS1	9	122370530	122395703	+	5784	protein_coding	prostaglandin-endoperoxide synthase 1 [Source:HGNC Symbol;Acc:HGNC:9604]	-
ENSG00000119943	129.479760441631	153.079801077394	209.064710351614	232.998707856428	242.74526494843	384.723101534606	163.874757290213	286.822358113154	-0.807439399658718	0.0212811177088707	0.99966747323194	PYROXD2	10	98383565	98415182	-	3865	protein_coding	pyridine nucleotide-disulphide oxidoreductase domain 2 [Source:HGNC Symbol;Acc:HGNC:23517]	-
ENSG00000111665	84.8690866760272	33.2782176255205	95.5117966073364	195.839431172429	222.589520927441	80.8405504490437	71.2197003029614	166.423167516304	-1.22697996853755	0.0214218736010931	0.99966747323194	CDCA3	12	6844793	6852066	-	5653	protein_coding	cell division cycle associated 3 [Source:HGNC Symbol;Acc:HGNC:14624]	-
ENSG00000206417	11.9687173517474	9.50806217872015	9.55117966073364	27.116228931567	18.4030706278593	34.0893887435726	10.3426530637337	26.536229434333	-1.35898003117703	0.0221842082498607	0.99966747323194	H1FX-AS1	3	129315392	129326225	+	3420	lncRNA	H1FX antisense RNA 1 [Source:HGNC Symbol;Acc:HGNC:27953]	-
ENSG00000077312	459.163520221583	414.551510992199	347.026194339989	647.776580031879	758.03124252849	496.73109312063	406.913741851257	634.179638560333	-0.640446596814168	0.0222156025644612	0.99966747323194	SNRPA	19	40750637	40765389	+	2353	protein_coding	small nuclear ribonucleoprotein polypeptide A [Source:HGNC Symbol;Acc:HGNC:11151]	-
ENSG00000134243	1933.49188491411	1894.95679221893	1662.96650315218	1023.38656597285	1540.59991256079	888.27207240395	1830.47172676174	1150.75285031253	0.66940102677082	0.0222185111897114	0.99966747323194	SORT1	1	109309568	109397918	-	9127	protein_coding	sortilin 1 [Source:HGNC Symbol;Acc:HGNC:11186]	-
ENSG00000260855	6.52839128277132	4.75403108936008	8.48993747620768	15.0645716286484	14.0213871450357	35.0633712791033	6.59078661611303	21.3831100175958	-1.70131401727079	0.0222218811760697	0.99966747323194	AL591848.4	1	246772301	246775772	+	3472	lncRNA	novel transcript	-
ENSG00000280239	5.4403260689761	3.80322487148806	12.7349062143115	31.1334480325399	17.5267339312946	20.4536332461436	7.32615238492523	23.037938403326	-1.65800267717389	0.0223051571745367	0.99966747323194	AC011498.7	19	4448810	4450836	+	2027	TEC	TEC	-
ENSG00000205670	23.9374347034948	5.70483730723209	11.6736640297856	104.447696625295	2.62901008969419	93.5023234109421	13.7719786801708	66.8596767086439	-2.28219265960588	0.0225385790472967	0.99966747323194	SMIM11A	21	34375480	34416961	+	7897	protein_coding	small integral membrane protein 11A [Source:HGNC Symbol;Acc:HGNC:1293]	-
ENSG00000179406	30.4658259862662	43.7370860221127	32.8985077203047	57.2453721888638	62.2199054560957	82.788515520105	35.7004732428945	67.4179310550215	-0.913826895131762	0.0226673457360559	0.99966747323194	LINC00174	7	66376044	66493566	-	11632	lncRNA	long intergenic non-protein coding RNA 174 [Source:HGNC Symbol;Acc:HGNC:27788]	-
ENSG00000274791	6.52839128277132	8.55725596084814	5.3062109226298	22.0947050553509	24.5374275038124	13.6357554974291	6.79728605541642	20.0892960188641	-1.55953057123485	0.0229836478289203	0.99966747323194	F8A2	X	155382115	155383230	+	1116	protein_coding	coagulation factor VIII associated 2 [Source:HGNC Symbol;Acc:HGNC:31849]	-
ENSG00000272849	6.52839128277132	4.75403108936008	12.7349062143115	31.1334480325399	12.2687137519062	32.1414236725114	8.00577619548097	25.1811951523192	-1.6557037221424	0.0233095686804601	0.99966747323194	AC084018.1	12	121797511	121801972	+	572	lncRNA	novel transcript	-
ENSG00000215252	154.505260358921	202.521724406739	124.165335589537	298.278518247238	232.229224589653	251.287494166907	160.397440118399	260.598412334599	-0.698475013570248	0.0235348280168892	0.99966747323194	GOLGA8B	15	34525207	34588503	-	7670	protein_coding	golgin A8 family member B [Source:HGNC Symbol;Acc:HGNC:31973]	-
ENSG00000124212	2897.51766433667	2009.05353836357	6040.59051432176	4727.26257706986	6232.50658596835	13621.1457593961	3649.053905674	8193.6383074781	-1.16701013159651	0.0235503062662221	0.99966747323194	PTGIS	20	49503874	49568137	-	5570	protein_coding	prostaglandin I2 synthase [Source:HGNC Symbol;Acc:HGNC:9603]	-
ENSG00000157404	65.2839128277132	85.5725596084814	95.5117966073364	37.1592766839993	56.9618852767074	39.9332839567565	82.1227563478436	44.6848153058211	0.87549298797329	0.023556499575602	0.99966747323194	KIT	4	54657918	54740715	+	5563	protein_coding	KIT proto-oncogene, receptor tyrosine kinase [Source:HGNC Symbol;Acc:HGNC:6342]	-
ENSG00000177519	0	0	3.18372655357788	13.0559620781619	5.25802017938837	10.7138078908371	1.06124218452596	9.67593004946247	-3.20735058400261	0.0238093661140687	0.99966747323194	RPRM	2	153477338	153478762	-	1425	protein_coding	reprimo, TP53 dependent G2 arrest mediator homolog [Source:HGNC Symbol;Acc:HGNC:24201]	-
ENSG00000287421	10.8806521379522	2.85241865361605	1.06124218452596	0	0	0	4.93143765869807	0	4.81552866447255	0.0239219621419831	0.99966747323194	AC131237.1	3	106160417	106224375	+	972	lncRNA	novel transcript	-
ENSG00000213420	2.17613042759044	0.950806217872015	5.3062109226298	11.0473525276755	15.7740605381651	10.7138078908371	2.81104918936408	12.5117403188926	-2.17091624761136	0.0242617175851195	0.99966747323194	GPC2	7	100169606	100177381	-	3837	protein_coding	glypican 2 [Source:HGNC Symbol;Acc:HGNC:4450]	-
ENSG00000168077	3040.05420734385	2758.28883804672	5464.33600812417	4286.37278073808	7303.39002917045	9618.07753836514	3754.22635117158	7069.28011609122	-0.913083375929813	0.0242961979941689	0.99966747323194	SCARA3	8	27633868	27676776	+	4029	protein_coding	scavenger receptor class A member 3 [Source:HGNC Symbol;Acc:HGNC:19000]	-
ENSG00000141458	3894.18540017309	3280.28145165845	4018.92415279981	2936.58716281119	1744.78636286037	2525.53671463097	3731.13033487712	2402.30341343418	0.635277874192998	0.0243735753598973	0.99966747323194	NPC1	18	23506184	23586506	-	9705	protein_coding	NPC intracellular cholesterol transporter 1 [Source:HGNC Symbol;Acc:HGNC:7897]	-
ENSG00000179750	30.4658259862662	36.1306362791366	57.3070779644018	68.2927247165392	134.079514574403	61.3608997384308	41.3011800766015	87.9110463431245	-1.09227516060737	0.0243938114982927	0.99966747323194	APOBEC3B	22	38982347	38992804	+	1896	protein_coding	apolipoprotein B mRNA editing enzyme catalytic subunit 3B [Source:HGNC Symbol;Acc:HGNC:17352]	-
ENSG00000103168	326.419564138566	328.978951383717	307.760233512528	535.294445204638	405.743890509469	460.693739305996	321.052916344937	467.244025006701	-0.54085013328492	0.0244044766462935	0.99966747323194	TAF1C	16	84177847	84187070	-	5577	protein_coding	TATA-box binding protein associated factor, RNA polymerase I subunit C [Source:HGNC Symbol;Acc:HGNC:11534]	-
ENSG00000146966	207.820455834887	36.1306362791366	129.471546512167	408.752043523992	138.461198057227	450.95391395069	124.474212875397	332.722385177303	-1.41943361039177	0.0245982067697344	0.99966747323194	DENND2A	7	140518420	140673993	-	5175	protein_coding	DENN domain containing 2A [Source:HGNC Symbol;Acc:HGNC:22212]	-
ENSG00000109881	188.235281986573	90.3265906978414	125.226577774063	256.097717687022	287.438436473231	184.082699215292	134.596150152826	242.539617791848	-0.8515043791489	0.0246032134680231	0.99966747323194	CCDC34	11	27330827	27363234	-	3101	protein_coding	coiled-coil domain containing 34 [Source:HGNC Symbol;Acc:HGNC:25079]	-
ENSG00000268403	2.17613042759044	0.950806217872015	1.06124218452596	19.0817907296213	6.1343568759531	3.89593014212259	1.39605960999614	9.70402591589898	-2.80534755050191	0.0246464139323038	0.99966747323194	AC132192.2	11	9459556	9460702	-	1147	lncRNA	novel transcript, antisense to ZNF143	-
ENSG00000180902	207.820455834887	242.455585557364	195.268561952777	391.678862344857	255.013978700336	374.009293643769	215.181534448343	340.234044896321	-0.659771303513347	0.0246568766375276	0.99966747323194	D2HGDH	2	241734602	241768816	+	5256	protein_coding	D-2-hydroxyglutarate dehydrogenase [Source:HGNC Symbol;Acc:HGNC:28358]	-
ENSG00000106976	839.98634504991	679.826445778491	1115.36553593678	1213.20016849381	1195.32325411429	2091.1405037843	878.392775588395	1499.88797546413	-0.77201599826346	0.0252455116308601	0.99966747323194	DNM1	9	128191655	128255248	+	10775	protein_coding	dynamin 1 [Source:HGNC Symbol;Acc:HGNC:2972]	-
ENSG00000136153	2998.70772921963	2814.38640490116	3543.48765413218	1594.83598308624	2543.12909343084	1995.6902153023	3118.86059608432	2044.55176393979	0.609072019834354	0.0253927099706667	0.99966747323194	LMO7	13	75620434	75859870	+	14367	protein_coding	LIM domain 7 [Source:HGNC Symbol;Acc:HGNC:6646]	-
ENSG00000259668	1.08806521379522	0	0	6.02582865145934	4.38168348282364	5.84389521318388	0.362688404598407	5.41713578248896	-3.87192503373773	0.0254641720153544	0.99966747323194	AC066613.1	15	51455268	51460582	+	3281	lncRNA	novel transcript, antisense to DMXL2	-
ENSG00000229512	9.79258692415698	5.70483730723209	5.3062109226298	24.1033146058374	14.0213871450357	22.4015983172049	6.93454505133962	20.175433356026	-1.54321481472527	0.0255457307247804	0.99966747323194	AC068580.1	11	1763009	1763749	-	252	lncRNA	novel transcript	-
ENSG00000113273	1073.92036601588	1421.45529571866	1102.63062972247	775.323286487769	908.761154337623	800.613644206192	1199.33543048567	828.232695010528	0.534193169130293	0.0257517394081041	0.99966747323194	ARSB	5	78777209	78986087	-	8899	protein_coding	arylsulfatase B [Source:HGNC Symbol;Acc:HGNC:714]	-
ENSG00000100739	105.542325738136	19.9669305753123	25.469812428623	265.136460664211	71.8596091183077	113.955956657086	50.3263562473572	150.317342146535	-1.58044923831274	0.0258591327718785	0.99966747323194	BDKRB1	14	96256210	96268967	+	2372	protein_coding	bradykinin receptor B1 [Source:HGNC Symbol;Acc:HGNC:1029]	-
ENSG00000103710	18.4971086345187	4.75403108936008	6.36745310715576	33.1420575830264	9.63970366221201	67.2047949516146	9.87286427701153	36.662185398951	-1.89792382906054	0.0259005581804842	0.99966747323194	RASL12	15	65053337	65076690	-	2681	protein_coding	RAS like family 12 [Source:HGNC Symbol;Acc:HGNC:30289]	-
ENSG00000106665	2830.05762108137	3599.75234086345	2615.96198485649	2000.5751122845	2237.28758632975	2063.86899278944	3015.25731560044	2100.5772304679	0.521543039141781	0.0259029302656159	0.99966747323194	CLIP2	7	74289407	74405935	+	7375	protein_coding	CAP-Gly domain containing linker protein 2 [Source:HGNC Symbol;Acc:HGNC:2586]	-
ENSG00000123358	97.9258692415698	198.718499535251	269.555514869594	76.327162918485	117.429117339674	93.5023234109421	188.733294548805	95.7528678897003	0.978303930961404	0.0259666494059436	0.99966747323194	NR4A1	12	52022832	52059507	+	7295	protein_coding	nuclear receptor subfamily 4 group A member 1 [Source:HGNC Symbol;Acc:HGNC:7980]	NGFIB-like
ENSG00000272734	64.195847613918	32.3274114076485	48.8171404881941	72.3099438175121	88.5100063530376	114.929939192616	48.4467998365869	91.916629787722	-0.927520773957992	0.0261983581764802	0.99966747323194	ADIRF-AS1	10	86965345	86971311	-	5748	lncRNA	ADIRF antisense RNA 1 [Source:HGNC Symbol;Acc:HGNC:45127]	-
ENSG00000181218	102.278130096751	80.8185285191213	91.2668278692325	187.804992970483	111.294760463721	163.629065969149	91.4544954950348	154.242939801117	-0.753752620997193	0.0262293473009828	0.99966747323194	H2AW	1	228456979	228457873	-	895	protein_coding	H2A.W histone [Source:HGNC Symbol;Acc:HGNC:20507]	-
ENSG00000162004	39.1703476966279	19.9669305753123	18.0411171369413	86.3702106709172	47.3221816144953	41.8812490278178	25.7261318029605	58.5245471044101	-1.18773675362438	0.0264546376076152	0.99966747323194	CCDC78	16	722582	726954	-	4147	protein_coding	coiled-coil domain containing 78 [Source:HGNC Symbol;Acc:HGNC:14153]	-
ENSG00000134508	626.725563146047	883.298976403102	895.68840373991	436.872577230802	403.114880419775	652.568298805534	801.904314429686	497.51858548537	0.689031821626931	0.0267522963272406	0.99966747323194	CABLES1	18	23134564	23260467	+	6654	protein_coding	Cdk5 and Abl enzyme substrate 1 [Source:HGNC Symbol;Acc:HGNC:25097]	-
ENSG00000171425	328.595694566157	328.028145165845	292.902842929165	567.432198012422	336.513291480856	664.256089231901	316.508894220389	522.73385957506	-0.7233233945667	0.0273175297265812	0.99966747323194	ZNF581	19	55635459	55645623	+	1635	protein_coding	zinc finger protein 581 [Source:HGNC Symbol;Acc:HGNC:25017]	zf-C2H2
ENSG00000073150	130.567825655426	237.701554468004	112.491671559752	96.4132584233495	96.3970366221201	61.3608997384308	160.253683894394	84.7237315946335	0.920525248990867	0.027472746125356	0.99966747323194	PANX2	22	50170731	50180295	+	3103	protein_coding	pannexin 2 [Source:HGNC Symbol;Acc:HGNC:8600]	-
ENSG00000168026	42.4345433380136	43.7370860221127	38.2047186429345	69.2970294917825	58.7145586698368	98.3722360885954	41.4587826676869	75.4612747500715	-0.862323720328328	0.0275103403896434	0.99966747323194	TTC21A	3	39107704	39138903	+	7677	protein_coding	tetratricopeptide repeat domain 21A [Source:HGNC Symbol;Acc:HGNC:30761]	-
ENSG00000223403	31.5538912000614	44.6878922399847	26.531054613149	67.288419941296	70.983272421743	54.5430219897162	34.2576126843984	64.2715714509184	-0.904429405339658	0.0276356252113821	0.99966747323194	MEG9	14	101068283	101072937	+	4655	lncRNA	maternally expressed 9 [Source:HGNC Symbol;Acc:HGNC:43874]	-
ENSG00000260942	14.1448477793379	4.75403108936008	10.6124218452596	37.1592766839993	14.8977238416004	32.1414236725114	9.83710023798585	28.0661413993703	-1.51843607325733	0.0277907551090703	0.99966747323194	CAPN10-DT	2	240582700	240586699	-	4000	lncRNA	CAPN10 divergent transcript [Source:HGNC Symbol;Acc:HGNC:48839]	-
ENSG00000157992	1.08806521379522	2.85241865361605	1.06124218452596	16.0688764038916	6.1343568759531	6.81787774871453	1.66724201731241	9.6737036761864	-2.51138033867827	0.0278054517499483	0.99966747323194	KRTCAP3	2	27442366	27446481	+	1403	protein_coding	keratinocyte associated protein 3 [Source:HGNC Symbol;Acc:HGNC:28943]	-
ENSG00000128482	14.1448477793379	29.4749927540325	35.0209920893567	46.1980196611883	56.0855485801426	62.3348822739614	26.2136108742423	54.8728168384308	-1.06351010521101	0.0279327585860035	0.99966747323194	RNF112	17	19411125	19417276	+	3652	protein_coding	ring finger protein 112 [Source:HGNC Symbol;Acc:HGNC:12968]	-
ENSG00000283341	6.52839128277132	1.90161243574403	6.36745310715576	18.077485954378	18.4030706278593	12.6617729618984	4.93248560855704	16.3807765147119	-1.74673638990252	0.0281643739219644	0.99966747323194	AC068205.2	11	43578889	43840030	+	3652	lncRNA	novel transcript	-
ENSG00000261526	1.08806521379522	0.950806217872015	2.12248436905192	15.0645716286484	1.75267339312946	12.6617729618984	1.38711860023972	9.82633932789208	-2.82599363784634	0.0281957289379321	0.99966747323194	AC012615.1	19	1874871	1876169	-	1299	lncRNA	novel transcript	-
ENSG00000210196	436.314150731883	230.095104725028	376.740975506716	182.783469094267	176.14367600951	254.209441773499	347.716743654542	204.378862292425	0.766238246718401	0.0284913400065521	0.99966747323194	MT-TP	MT	15956	16023	-	68	Mt_tRNA	mitochondrially encoded tRNA-Pro (CCN) [Source:HGNC Symbol;Acc:HGNC:7494]	-
ENSG00000168528	1768.10597241723	2740.22351990715	3259.07474867922	1460.25914320365	1858.71013341379	1563.24196952669	2589.1347470012	1627.40374871471	0.669864091750702	0.0285376921135029	0.99966747323194	SERINC2	1	31409565	31434680	+	3452	protein_coding	serine incorporator 2 [Source:HGNC Symbol;Acc:HGNC:23231]	-
ENSG00000132517	2.17613042759044	12.3604808323362	26.531054613149	3.01291432572967	1.75267339312946	2.92194760659194	13.6892219576919	2.56251177515036	2.42464926363263	0.0287785534392849	0.99966747323194	SLC52A1	17	5032600	5052009	-	3934	protein_coding	solute carrier family 52 member 1 [Source:HGNC Symbol;Acc:HGNC:30225]	-
ENSG00000203896	9.79258692415698	15.2128994859522	6.36745310715576	50.2152387621612	14.8977238416004	26.2975284593275	10.457646505755	30.4701636876963	-1.53323209392021	0.0289722995790733	0.99966747323194	LIME1	20	63736283	63739103	+	2550	protein_coding	Lck interacting transmembrane adaptor 1 [Source:HGNC Symbol;Acc:HGNC:26016]	-
ENSG00000158270	1273.03630014041	1058.24732049155	2621.26819577912	2629.26990158676	2400.28621189079	4427.72460652232	1650.85060547036	3152.42690666662	-0.933307035973151	0.028991942908051	0.99966747323194	COLEC12	18	316737	500722	-	7343	protein_coding	collectin subfamily member 12 [Source:HGNC Symbol;Acc:HGNC:16016]	-
ENSG00000132635	385.175085683508	370.814424970086	340.658741232833	754.232886207661	389.093493274739	637.958560772574	365.549417295476	593.761646751658	-0.699353518766951	0.0292267051437652	0.99966747323194	PCED1A	20	2835314	2841190	-	2320	protein_coding	PC-esterase domain containing 1A [Source:HGNC Symbol;Acc:HGNC:16212]	-
ENSG00000124440	45.6987389793993	26.6225741004164	75.3481951013431	82.3529915699444	70.1069357251783	187.978629357415	49.2231693937196	113.479518884179	-1.20655921438273	0.0294234908129296	0.99966747323194	HIF3A	19	46297046	46343433	+	8371	protein_coding	hypoxia inducible factor 3 subunit alpha [Source:HGNC Symbol;Acc:HGNC:15825]	bHLH
ENSG00000075826	46.7868041931945	30.4257989719045	39.2659608274605	91.3917345471334	37.6824779522833	129.539677225576	38.8261879975198	86.2046299083309	-1.15084162634156	0.0294460969002039	0.99966747323194	SEC31B	10	100486646	100519864	-	7934	protein_coding	SEC31 homolog B, COPII coat complex component [Source:HGNC Symbol;Acc:HGNC:23197]	-
ENSG00000106133	25.0254999172901	30.4257989719045	11.6736640297856	75.3228581432418	34.1771311660244	46.7511617054711	22.37498763966	52.0837170049124	-1.21355410180567	0.029772857001816	0.99966747323194	NSUN5P2	7	72947581	72954790	-	2576	transcribed_unprocessed_pseudogene	NSUN5 pseudogene 2 [Source:HGNC Symbol;Acc:HGNC:16609]	-
ENSG00000075218	166.473977710669	68.4580476867851	129.471546512167	289.239775270048	440.797358372058	104.216131301779	121.467857303207	278.084421647962	-1.19643574977977	0.0300538624854896	0.99966747323194	GTSE1	22	46296870	46330810	+	4113	protein_coding	G2 and S-phase expressed 1 [Source:HGNC Symbol;Acc:HGNC:13698]	-
ENSG00000236144	42.4345433380136	57.0483730723209	46.6946561191422	71.3056390422689	93.7680265324259	83.7624980556356	48.7258575098256	82.9453878767768	-0.766304649728699	0.0305347919890208	0.99966747323194	TMEM147-AS1	19	35540738	35546029	-	4919	lncRNA	TMEM147 antisense RNA 1 [Source:HGNC Symbol;Acc:HGNC:51273]	-
ENSG00000269054	0	2.85241865361605	1.06124218452596	12.0516573029187	3.50534678625891	12.6617729618984	1.304553612714	9.40625901702534	-2.8094552730885	0.0308633481763054	0.99966747323194	AC012313.6	19	58362583	58367593	+	1794	lncRNA	novel transcript, antisense to ZNF497	-
ENSG00000064547	17.4090434207235	31.3766051897765	12.7349062143115	75.3228581432418	30.6717843797655	41.8812490278178	20.5068516082705	49.291963850275	-1.25736329012682	0.0312971929461869	0.99966747323194	LPAR2	19	19623655	19628930	-	2975	protein_coding	lysophosphatidic acid receptor 2 [Source:HGNC Symbol;Acc:HGNC:3168]	-
ENSG00000112425	96.8378040277746	149.276576205906	134.777757434797	71.3056390422689	84.1283228702139	77.9186028424518	126.964045889493	77.7841882516449	0.707345964385656	0.0313395741382576	0.99966747323194	EPM2A	6	145382535	145736023	-	18617	protein_coding	EPM2A glucan phosphatase, laforin [Source:HGNC Symbol;Acc:HGNC:3413]	-
ENSG00000231731	2.17613042759044	0	3.18372655357788	5.02152387621612	13.1450504484709	12.6617729618984	1.78661899372277	10.2761157621952	-2.55254318213004	0.0316645800240951	0.99966747323194	AC010976.1	2	127455394	127514623	+	5510	lncRNA	novel transcript, antisense to IWS1	-
ENSG00000113578	258.959520883262	183.505600049299	159.186327678894	145.624192410267	122.687137519062	82.788515520105	200.550482870485	117.033281816478	0.776714254619854	0.0318451524354576	0.99966747323194	FGF1	5	142592178	142698070	-	4980	protein_coding	fibroblast growth factor 1 [Source:HGNC Symbol;Acc:HGNC:3665]	-
ENSG00000225783	1.08806521379522	8.55725596084814	1.06124218452596	8.03443820194579	34.1771311660244	11.6877904263678	3.56885445305644	17.9664532647793	-2.31151143265869	0.0318940363088199	0.99966747323194	MIAT	22	26646411	26676475	+	13908	lncRNA	myocardial infarction associated transcript [Source:HGNC Symbol;Acc:HGNC:33425]	-
ENSG00000117650	48.9629346207849	22.8193492289284	62.6132888870316	118.5079634787	181.401696188899	37.9853188856952	44.7985242455816	112.631659517765	-1.33314899336343	0.0318968862284388	0.99966747323194	NEK2	1	211658657	211675630	-	3095	protein_coding	NIMA related kinase 2 [Source:HGNC Symbol;Acc:HGNC:7745]	-
ENSG00000107738	635.430084856409	298.553152411813	608.091771733375	1192.10976821371	375.072106129704	1971.34065191403	514.025003000532	1179.50750875248	-1.19837195656958	0.0319586423335353	0.99966747323194	VSIR	10	71747556	71773520	-	5153	protein_coding	V-set immunoregulatory receptor [Source:HGNC Symbol;Acc:HGNC:30085]	-
ENSG00000163661	12672.6955450729	15566.5993990006	16196.6782202352	6453.66248571296	7487.42073544904	13043.5741158264	14811.9910547696	8994.88577899614	0.719596797700981	0.0319752116887343	0.99966747323194	PTX3	3	157436850	157443633	+	1884	protein_coding	pentraxin 3 [Source:HGNC Symbol;Acc:HGNC:9692]	-
ENSG00000143578	25.0254999172901	52.2943419829608	47.7558983036682	64.2755056155663	79.7466393873903	93.5023234109421	41.6919134013064	79.1748228046329	-0.922377578227521	0.0320371229694679	0.99966747323194	CREB3L4	1	153967534	153974361	+	2902	protein_coding	cAMP responsive element binding protein 3 like 4 [Source:HGNC Symbol;Acc:HGNC:18854]	TF_bZIP
ENSG00000162461	15.2329129931331	15.2128994859522	21.2248436905192	44.1894101107018	14.8977238416004	82.788515520105	17.2235520565348	47.2918831574691	-1.45587506433338	0.0320775532654705	0.99966747323194	SLC25A34	1	15736258	15741392	+	3338	protein_coding	solute carrier family 25 member 34 [Source:HGNC Symbol;Acc:HGNC:27653]	-
ENSG00000132613	542.944541683815	749.235299683148	887.198466263702	305.30865167394	403.99121711634	587.31146892498	726.459435876888	432.20377923842	0.749215666326155	0.032082885768043	0.99966747323194	MTSS2	16	70661204	70686053	-	4986	protein_coding	MTSS I-BAR domain containing 2 [Source:HGNC Symbol;Acc:HGNC:25094]	-
ENSG00000140479	81.6048910346415	69.4088539046571	81.7156482084989	82.3529915699444	153.358921898828	183.108716679762	77.5764643825992	139.606876716178	-0.84906489629271	0.0322147423185122	0.99966747323194	PCSK6	15	101297142	101525202	-	13238	protein_coding	proprotein convertase subtilisin/kexin type 6 [Source:HGNC Symbol;Acc:HGNC:8569]	-
ENSG00000102996	377.558629186942	648.449840588714	618.704193578634	282.209641843346	375.072106129704	371.087346037177	548.23755445143	342.789698003409	0.677544685192539	0.0323079324682789	0.99966747323194	MMP15	16	58025754	58046901	+	4231	protein_coding	matrix metallopeptidase 15 [Source:HGNC Symbol;Acc:HGNC:7161]	-
ENSG00000260781	6.52839128277132	7.60644974297612	6.36745310715576	22.0947050553509	16.6503972347298	16.557703104021	6.83409804430107	18.4342684647006	-1.4274385666339	0.0323351086565346	0.99966747323194	ARHGAP23P1	16	33907419	33937167	-	2080	transcribed_unprocessed_pseudogene	Rho GTPase activating protein 23 pseudogene 1 [Source:HGNC Symbol;Acc:HGNC:45039]	-
ENSG00000113108	132.743956083017	117.89997101613	159.186327678894	264.132155888968	152.482585202263	265.897232199867	136.610084926014	227.503991097032	-0.735472502003447	0.0324746864463293	0.99966747323194	APBB3	5	140558268	140564781	-	3660	protein_coding	amyloid beta precursor protein binding family B member 3 [Source:HGNC Symbol;Acc:HGNC:20708]	-
ENSG00000266094	138.184282151993	157.833832166755	112.491671559752	171.736116566591	244.497938341559	224.989965707579	136.169928626166	213.741340205243	-0.650256675927097	0.0326797380919204	0.99966747323194	RASSF5	1	206507531	206589448	+	6975	protein_coding	Ras association domain family member 5 [Source:HGNC Symbol;Acc:HGNC:17609]	-
ENSG00000178440	0	0.950806217872015	1.06124218452596	4.0172191009729	4.38168348282364	11.6877904263678	0.670682800799325	6.69556433672143	-3.29662857006759	0.0326804396671371	0.99966747323194	TIMM23B-AGAP6	10	49942056	50011654	+	4297	lncRNA	TIMM23B-AGAP6 readthrough [Source:HGNC Symbol;Acc:HGNC:45009]	-
ENSG00000207870	6.52839128277132	2.85241865361605	4.24496873810384	21.0904002801077	6.1343568759531	22.4015983172049	4.5419262248304	16.5421184910886	-1.86930030370471	0.0328176973695591	0.99966747323194	MIR221	X	45746157	45746266	-	110	miRNA	microRNA 221 [Source:HGNC Symbol;Acc:HGNC:31601]	-
ENSG00000140398	13.0567825655426	31.3766051897765	23.3473280595711	51.2195435374044	38.5588146488481	52.5950569186549	22.5935719382968	47.4578050349691	-1.06344378373007	0.032871614216431	0.99966747323194	NEIL1	15	75346955	75357115	+	6939	protein_coding	nei like DNA glycosylase 1 [Source:HGNC Symbol;Acc:HGNC:18448]	-
ENSG00000115084	8227.94914671946	3687.22651290767	11015.6938753795	4697.13343381256	2494.05423842322	4682.90803083135	7643.62317833553	3958.03190102238	0.949481335174771	0.0333597920013927	0.99966747323194	SLC35F5	2	113705011	113756693	-	13398	protein_coding	solute carrier family 35 member F5 [Source:HGNC Symbol;Acc:HGNC:23617]	-
ENSG00000105664	280.720825159167	1110.54166247451	364.006069292404	108.464915726268	360.174382288103	262.001302057744	585.089518975362	243.546866690705	1.26433183921246	0.0335380601536683	0.99966747323194	COMP	19	18782773	18791305	-	3092	protein_coding	cartilage oligomeric matrix protein [Source:HGNC Symbol;Acc:HGNC:2227]	-
ENSG00000267221	0	0.950806217872015	0	3.01291432572967	8.76336696564728	3.89593014212259	0.316935405957338	5.22407047783318	-3.82621514393836	0.0337705639174256	0.99966747323194	C17orf113	17	42038232	42050601	-	3733	protein_coding	chromosome 17 open reading frame 113 [Source:HGNC Symbol;Acc:HGNC:53437]	-
ENSG00000167100	107.718456165727	107.441102619538	92.3280700537585	156.671544937943	132.326841181274	191.874559499537	102.495876279674	160.290981872918	-0.644086104511042	0.0339412555433245	0.99966747323194	SAMD14	17	50110040	50129882	-	7016	protein_coding	sterile alpha motif domain containing 14 [Source:HGNC Symbol;Acc:HGNC:27312]	-
ENSG00000112276	488.541280994054	501.074876818552	577.315748382122	318.364613752102	304.088833707961	436.34417591773	522.310635398243	352.932541125931	0.565744409355287	0.0340813126917314	0.99966747323194	BVES	6	105096822	105137157	-	5791	protein_coding	blood vessel epicardial substance [Source:HGNC Symbol;Acc:HGNC:1152]	-
ENSG00000258102	153.417195145126	165.440281909731	175.104960446783	120.516573029187	72.7359458148725	113.955956657086	164.65414583388	102.402825167048	0.687324300408803	0.0343873792885152	0.99966747323194	MAP1LC3B2	12	116548105	116576606	+	1925	protein_coding	microtubule associated protein 1 light chain 3 beta 2 [Source:HGNC Symbol;Acc:HGNC:34390]	-
ENSG00000235363	71.8123041104845	5.70483730723209	23.3473280595711	4.0172191009729	11.3923770553415	10.7138078908371	33.6214898257626	8.7078013490505	1.94195858951032	0.0344368398501589	0.99966747323194	SNRPGP10	1	205351247	205351471	+	225	processed_pseudogene	small nuclear ribonucleoprotein polypeptide G pseudogene 10 [Source:HGNC Symbol;Acc:HGNC:39329]	-
ENSG00000245532	8013.6002996018	5562.21637455129	3407.64865451286	15428.1299572864	6315.758572142	10197.5971470059	5661.15510955531	10647.1618921448	-0.911291869611968	0.0347394636301223	0.99966747323194	NEAT1	11	65422774	65445540	+	22767	lncRNA	nuclear paraspeckle assembly transcript 1 [Source:HGNC Symbol;Acc:HGNC:30815]	-
ENSG00000232931	65.2839128277132	60.851597943809	66.8582576251355	79.3400772442147	101.655056801509	158.759153291495	64.3312561322192	113.251429112406	-0.816325777052831	0.0347640247699029	0.99966747323194	LINC00342	2	95807052	95835003	-	8599	lncRNA	long intergenic non-protein coding RNA 342 [Source:HGNC Symbol;Acc:HGNC:42470]	-
ENSG00000159713	17.4090434207235	12.3604808323362	21.2248436905192	32.1377528077832	14.0213871450357	110.060026514963	16.9981226478596	52.0730554892607	-1.61575961964384	0.034783479393395	0.99966747323194	TPPP3	16	67389809	67393518	-	2601	protein_coding	tubulin polymerization promoting protein family member 3 [Source:HGNC Symbol;Acc:HGNC:24162]	-
ENSG00000101447	108.806521379522	48.4911171114728	137.961483988375	253.084803361292	316.357547459867	90.5803758043502	98.4197074931232	220.007575541837	-1.16222416641272	0.0348493826937265	0.99966747323194	FAM83D	20	38926312	38953106	+	2475	protein_coding	family with sequence similarity 83 member D [Source:HGNC Symbol;Acc:HGNC:16122]	-
ENSG00000283787	2.17613042759044	5.70483730723209	22.2860858750452	16.0688764038916	4.38168348282364	142.201450187474	10.0556845366226	54.2173366913966	-2.43137957344517	0.0348629945403763	0.99966747323194	PRR33	11	1888577	1891895	-	3319	protein_coding	proline rich 33 [Source:HGNC Symbol;Acc:HGNC:35118]	-
ENSG00000174059	11.9687173517474	18.0653181395683	14.8573905833634	27.116228931567	20.1557440209888	68.1787774871453	14.9638086915597	38.4835834799004	-1.35821449883369	0.034888468814985	0.99966747323194	CD34	1	207880972	207911402	-	9219	protein_coding	CD34 molecule [Source:HGNC Symbol;Acc:HGNC:1662]	-
ENSG00000164104	401.496063890436	510.582938997272	535.92730318561	716.069304748419	1062.99641293302	557.11801032353	482.668768691106	778.727909334988	-0.690253141141762	0.0349135030831678	0.99966747323194	HMGB2	4	173331376	173334432	-	2401	protein_coding	high mobility group box 2 [Source:HGNC Symbol;Acc:HGNC:5000]	HMG
ENSG00000197119	228.493694896996	268.127353439908	210.12595253614	385.653033693398	289.19110986636	371.087346037177	235.582333624348	348.643829865645	-0.564357613587956	0.0351911338519162	0.99966747323194	SLC25A29	14	100291116	100306547	-	7446	protein_coding	solute carrier family 25 member 29 [Source:HGNC Symbol;Acc:HGNC:20116]	-
ENSG00000243678	18.4971086345187	24.7209616646724	9.55117966073364	67.288419941296	53.4565384904484	17.5316856395516	17.5897499866416	46.092214690432	-1.38625025184059	0.0352557082129822	0.99966747323194	NME2	17	51165435	51171747	+	2632	protein_coding	NME/NM23 nucleoside diphosphate kinase 2 [Source:HGNC Symbol;Acc:HGNC:7850]	-
ENSG00000102878	26.1135651310853	35.1798300612646	50.9396248572461	98.4218679738359	29.7954476832008	143.175432723005	37.4110066831986	90.4642494600139	-1.27239271286561	0.0353377185518755	0.99966747323194	HSF4	16	67164681	67169945	+	3377	protein_coding	heat shock transcription factor 4 [Source:HGNC Symbol;Acc:HGNC:5227]	HSF
ENSG00000080986	109.894586593317	42.7862798042407	98.6955231609142	225.968574429725	247.126948431253	77.9186028424518	83.7921298528241	183.671375234477	-1.13426991830438	0.0353406978970583	0.99966747323194	NDC80	18	2571557	2616635	+	3554	protein_coding	NDC80 kinetochore complex component [Source:HGNC Symbol;Acc:HGNC:16909]	-
ENSG00000177374	1227.33756116101	2080.36400470397	1271.3681370621	1885.08006313153	4700.6700403732	2011.27393587079	1526.35656764236	2865.67467979184	-0.908768674775733	0.0356775133307444	0.99966747323194	HIC1	17	2054154	2063241	+	8108	protein_coding	HIC ZBTB transcriptional repressor 1 [Source:HGNC Symbol;Acc:HGNC:4909]	ZBTB
ENSG00000154134	231.757890538382	173.046731652707	117.797882482382	348.493757009399	268.159029148807	251.287494166907	174.200834891157	289.313426775038	-0.731921651021562	0.0356921377075533	0.99966747323194	ROBO3	11	124865432	124881471	+	6981	protein_coding	roundabout guidance receptor 3 [Source:HGNC Symbol;Acc:HGNC:13433]	-
ENSG00000163660	462.427715862969	481.10794624324	513.641217310564	589.526903067772	708.956387520865	722.69504136374	485.725626472258	673.726110650793	-0.472190562727394	0.0357676132349536	0.99966747323194	CCNL1	3	157146508	157160760	-	8729	protein_coding	cyclin L1 [Source:HGNC Symbol;Acc:HGNC:20569]	-
ENSG00000173531	41.3464781242184	50.3927295472168	52.000867041772	80.3443820194579	62.2199054560957	112.981974121555	47.9133582377357	85.1820871990362	-0.828012815455334	0.0359040677298127	0.99966747323194	MST1	3	49683947	49689501	-	5084	protein_coding	macrophage stimulating 1 [Source:HGNC Symbol;Acc:HGNC:7380]	-
ENSG00000267519	129.479760441631	170.194312999091	72.1644685477653	262.123546338481	226.0948677137	174.342873859986	123.946180662829	220.853762637389	-0.831964935475605	0.0360048143786659	0.99966747323194	AC020916.1	19	13823880	13842928	-	19049	lncRNA	novel transcript	-
ENSG00000132688	417.817042097365	233.898329596516	345.964952155463	408.752043523992	781.692333335738	509.392866082528	332.560107949781	566.612414314086	-0.769733311027948	0.036179825535491	0.99966747323194	NES	1	156668763	156677407	-	5568	protein_coding	nestin [Source:HGNC Symbol;Acc:HGNC:7756]	-
ENSG00000120156	45.6987389793993	30.4257989719045	36.0822342738826	62.2668960650799	66.6015889389194	65.2568298805534	37.4022574083955	64.7084382948509	-0.794253997711789	0.0364763539774265	0.99966747323194	TEK	9	27109141	27230174	+	4804	protein_coding	TEK receptor tyrosine kinase [Source:HGNC Symbol;Acc:HGNC:11724]	-
ENSG00000167900	499.421933132006	334.683788690949	504.090037649831	863.702106709173	1093.66819731278	428.552315633485	446.065253157595	795.307539885146	-0.834726794113166	0.0364961697954622	0.99966747323194	TK1	17	78174091	78187233	-	1845	protein_coding	thymidine kinase 1 [Source:HGNC Symbol;Acc:HGNC:11830]	-
ENSG00000162645	322.067303283385	320.421695422869	409.63948322702	504.160997172098	442.550031765188	585.363503853919	350.709493977758	510.691510930402	-0.542133614617418	0.0366604150413504	0.99966747323194	GBP2	1	89106132	89150456	-	7223	protein_coding	guanylate binding protein 2 [Source:HGNC Symbol;Acc:HGNC:4183]	-
ENSG00000134057	417.817042097365	167.341894345475	395.843334828183	784.362029464958	1050.72769918111	277.585022626234	327.000757090341	704.224917090767	-1.10733868731431	0.036666259900159	0.99966747323194	CCNB1	5	69167135	69178245	+	2433	protein_coding	cyclin B1 [Source:HGNC Symbol;Acc:HGNC:1579]	-
ENSG00000162433	1123.97136585046	921.331225117983	823.523935192145	763.27162918485	600.290637146839	626.270770346206	956.275508720197	663.277678892632	0.527934462341342	0.0367703262200866	0.99966747323194	AK4	1	65147549	65232145	+	7578	protein_coding	adenylate kinase 4 [Source:HGNC Symbol;Acc:HGNC:363]	-
ENSG00000147274	1385.10701716132	1231.29405214426	1210.87733254412	1595.84028786148	2071.65995067902	1661.61420561528	1275.75946728323	1776.37148138526	-0.477777423961765	0.0368476202973158	0.99966747323194	RBMX	X	136848004	136880764	-	5882	protein_coding	RNA binding motif protein X-linked [Source:HGNC Symbol;Acc:HGNC:9910]	-
ENSG00000279159	8.70452171036176	2.85241865361605	0	14.0602668534051	14.8977238416004	20.4536332461436	3.85231345465927	16.4705413137164	-2.10518237790284	0.0368517106852504	0.99966747323194	AC003681.1	22	29978950	30028236	-	49287	lncRNA	novel transcript, antisense to MTMR3	-
ENSG00000185485	122.95136915886	109.342715055282	106.124218452596	197.848040722915	134.955851270968	193.822524570599	112.806100888913	175.542138854827	-0.63721840752848	0.0369524357836976	0.99966747323194	SDHAP1	3	195959748	195990318	-	3353	transcribed_unprocessed_pseudogene	succinate dehydrogenase complex flavoprotein subunit A pseudogene 1 [Source:HGNC Symbol;Acc:HGNC:32455]	-
ENSG00000173530	744.236606235931	667.465964946155	586.866928042856	512.195435374044	325.120914425514	486.017285229793	666.18983307498	441.11121167645	0.595319457739503	0.0370924433478466	0.99966747323194	TNFRSF10D	8	23135588	23164027	-	3535	protein_coding	TNF receptor superfamily member 10d [Source:HGNC Symbol;Acc:HGNC:11907]	-
ENSG00000149485	6930.97541187555	8697.9752810932	9070.43695114338	4496.27247876391	5239.61710876051	6947.41742594011	8233.12921470404	5561.10233782151	0.566080699249705	0.0373012087232487	0.99966747323194	FADS1	11	61799627	61829318	-	10228	protein_coding	fatty acid desaturase 1 [Source:HGNC Symbol;Acc:HGNC:3574]	-
ENSG00000244932	6.52839128277132	7.60644974297612	8.48993747620768	26.1119241563238	18.4030706278593	14.6097380329597	7.54159283398504	19.7082442723809	-1.38362881743424	0.0374809846190616	0.99966747323194	AL449212.1	3	129381298	129394149	+	517	unprocessed_pseudogene	pseudogene similar to intraflagellar transport 122 homolog	-
ENSG00000236255	20.6732390621092	29.4749927540325	24.4085702440971	45.1937148859451	62.2199054560957	37.0113363501646	24.8522673534129	48.1416522307351	-0.953079921893418	0.0376511519273785	0.99966747323194	AC009404.1	2	117833937	117841658	+	5287	lncRNA	novel transcript	-
ENSG00000186185	130.567825655426	46.5895046757287	62.6132888870316	223.959964879239	281.304079597278	63.3088648094921	79.9235397393956	189.524303095336	-1.24754643659329	0.037791568983494	0.99966747323194	KIF18B	17	44924709	44947773	-	4717	protein_coding	kinesin family member 18B [Source:HGNC Symbol;Acc:HGNC:27102]	-
ENSG00000250067	10.8806521379522	19.0161243574403	7.42869529168172	41.1764957849722	16.6503972347298	37.9853188856952	12.4418239290247	31.9374039684658	-1.34983458837306	0.0382985171439498	0.99966747323194	YJEFN3	19	19528861	19537581	+	2959	protein_coding	YjeF N-terminal domain containing 3 [Source:HGNC Symbol;Acc:HGNC:24785]	-
ENSG00000224086	30.4658259862662	33.2782176255205	31.8372655357788	52.2238483126476	46.4458449179306	74.9966552358598	31.8604363825218	57.888782822146	-0.859638615713434	0.0384826912417849	0.99966747323194	AC245452.1	22	21938269	21977632	+	37876	lncRNA	novel transcript, antisense to PPM1F and TOP3B	-
ENSG00000170166	8.70452171036176	22.8193492289284	33.9597499048307	27.116228931567	52.5802017938837	86.6844456622276	21.8278736147069	55.4602921292261	-1.34415041558652	0.038814285890499	0.99966747323194	HOXD4	2	176151550	176153226	+	1136	protein_coding	homeobox D4 [Source:HGNC Symbol;Acc:HGNC:5138]	Homeobox
ENSG00000147465	0	0.950806217872015	2.12248436905192	2.00860955048645	7.88703026908256	14.6097380329597	1.02443019564131	8.16845928417624	-2.99210293579773	0.0389612044866819	0.99966747323194	STAR	8	38142700	38150992	-	4443	protein_coding	steroidogenic acute regulatory protein [Source:HGNC Symbol;Acc:HGNC:11359]	-
ENSG00000179698	0	4.75403108936008	1.06124218452596	19.0817907296213	7.01069357251783	7.79186028424518	1.93842442462868	11.2947815287948	-2.50431560908353	0.0391484927707566	0.99966747323194	WDR97	8	144107726	144118328	+	8980	protein_coding	WD repeat domain 97 [Source:HGNC Symbol;Acc:HGNC:26959]	-
ENSG00000205885	39.1703476966279	39.9338611506246	36.0822342738826	54.2324578631341	56.9618852767074	101.294183695187	38.3954810403784	70.8295089450096	-0.882398280944837	0.0392420658781493	0.99966747323194	C1RL-AS1	12	7108052	7122501	+	6094	lncRNA	C1RL antisense RNA 1 [Source:HGNC Symbol;Acc:HGNC:27461]	-
ENSG00000286511	27.2016303448805	18.0653181395683	4.24496873810384	7.03013342670257	3.50534678625891	1.94796507106129	16.5039724075175	4.16114842800759	1.99293462691534	0.0397935497028434	0.99966747323194	Z95118.2	6	108798929	108837113	+	2512	lncRNA	novel transcript	-
ENSG00000197536	31.5538912000614	19.0161243574403	38.2047186429345	53.2281530878909	38.5588146488481	96.4242710175341	29.5915780668121	62.7370795847577	-1.0860075437609	0.0399562370571838	0.99966747323194	IRF1-AS1	5	132410636	132488702	+	9728	lncRNA	IRF1 antisense RNA 1 [Source:HGNC Symbol;Acc:HGNC:33838]	-
ENSG00000161010	253.519194814286	165.440281909731	151.757632387212	465.997415712856	210.320807175535	325.310166867236	190.23903637041	333.876129918542	-0.811394446129938	0.040148216531063	0.99966747323194	MRNIP	5	179835133	179862173	-	8469	protein_coding	MRN complex interacting protein [Source:HGNC Symbol;Acc:HGNC:30817]	-
ENSG00000076382	150.15299950374	79.8677223012493	126.287819958589	281.205337068103	324.24457772895	103.242148766249	118.769513921193	236.230687854434	-0.99342984813204	0.0403650798073329	0.99966747323194	SPAG5	17	28577565	28599025	-	5218	protein_coding	sperm associated antigen 5 [Source:HGNC Symbol;Acc:HGNC:13452]	-
ENSG00000135299	220.87723840043	262.422516132676	218.615890012348	151.650021061727	184.030706278593	142.201450187474	233.971881515151	159.294059175931	0.55429403281246	0.040636886099746	0.99966747323194	ANKRD6	6	89433152	89633834	+	8347	protein_coding	ankyrin repeat domain 6 [Source:HGNC Symbol;Acc:HGNC:17280]	-
ENSG00000279232	0	0	1.06124218452596	7.03013342670257	2.62901008969419	4.86991267765324	0.353747394841987	4.84301873135	-3.70789080902593	0.0407105415806159	0.99966747323194	AC008522.1	5	98792861	98795766	-	2906	lncRNA	novel transcript, antisense to RGMB	-
ENSG00000272910	0	0	0	5.02152387621612	6.1343568759531	0.973982535530647	0	4.04328776256662	-4.41535170357701	0.0413272812107382	0.99966747323194	AC090425.3	3	179583262	179583762	-	501	lncRNA	novel transcript, antisense to ACTL6A	-
ENSG00000131747	717.03497589105	289.045090233093	593.234381150011	945.050793503874	1822.78032885464	518.158708902304	533.104815758051	1095.3299437536	-1.03932550599628	0.0413578379729852	0.99966747323194	TOP2A	17	40388525	40417896	-	6374	protein_coding	DNA topoisomerase II alpha [Source:HGNC Symbol;Acc:HGNC:11989]	-
ENSG00000277007	0	0	1.06124218452596	4.0172191009729	6.1343568759531	3.89593014212259	0.353747394841987	4.68250203968286	-3.66573607322383	0.041509363107438	0.99966747323194	AC096642.1	1	219270774	219273387	+	2614	lncRNA	novel transcript	-
ENSG00000246451	28.2896955586757	8.55725596084814	9.55117966073364	44.1894101107018	28.919110986636	38.9593014212259	15.4660437267525	37.3559408395213	-1.2782513821389	0.0417632958722342	0.99966747323194	AL049840.2	14	103682362	103684015	-	1404	lncRNA	novel transcript, antisense to KLC1	-
ENSG00000168056	2288.20114461135	2941.79443809602	2969.35563230364	3532.13989453042	3485.19104223793	4799.78593509503	2733.11707167033	3939.03895728779	-0.527229738639082	0.0418117941467941	0.99966747323194	LTBP3	11	65538805	65558930	-	10673	protein_coding	latent transforming growth factor beta binding protein 3 [Source:HGNC Symbol;Acc:HGNC:6716]	-
ENSG00000162734	13526.8267379022	13700.1667933179	10799.2004697362	10028.9874855788	9501.24246415479	7500.63950612151	12675.3980003187	9010.28981861838	0.492389210725634	0.0420502266313508	0.99966747323194	PEA15	1	160205337	160215376	+	2806	protein_coding	proliferation and apoptosis adaptor protein 15 [Source:HGNC Symbol;Acc:HGNC:8822]	-
ENSG00000272631	18.4971086345187	23.7701554468004	22.2860858750452	32.1377528077832	49.9511917041895	41.8812490278178	21.5177833187881	41.3233978465968	-0.94159513827486	0.0422091787571571	0.99966747323194	AC067750.1	10	86749754	86756298	-	6545	lncRNA	novel transcript, antisense to BMPR1A	-
ENSG00000133687	3420.87703217217	2674.61789087398	4261.94861305625	2030.7042555418	1424.04713191768	2897.59804320367	3452.4811787008	2117.44981022105	0.705345711507304	0.042289939845371	0.99966747323194	TMTC1	12	29500840	29784759	-	14681	protein_coding	transmembrane O-mannosyltransferase targeting cadherins 1 [Source:HGNC Symbol;Acc:HGNC:24099]	-
ENSG00000234678	6.52839128277132	7.60644974297612	3.18372655357788	32.1377528077832	7.88703026908256	16.557703104021	5.77285585977511	18.8608287269622	-1.69879920453401	0.0425094429064735	0.99966747323194	ELF3-AS1	1	201995696	202010463	-	5569	lncRNA	ELF3 antisense RNA 1 [Source:HGNC Symbol;Acc:HGNC:40211]	-
ENSG00000101057	208.908521048682	158.784638384627	176.166202631309	306.312956449183	661.63420590637	149.019327936189	181.286454021539	372.322163430581	-1.03908822154503	0.042540816435806	0.99966747323194	MYBL2	20	43667019	43716495	+	2776	protein_coding	MYB proto-oncogene like 2 [Source:HGNC Symbol;Acc:HGNC:7548]	MYB
ENSG00000239590	6.52839128277132	5.70483730723209	7.42869529168172	0	0.876336696564729	1.94796507106129	6.55397462722838	0.941433922542008	2.79207911877044	0.0426399196586362	0.99966747323194	OR1J4	9	122519141	122520082	+	942	protein_coding	olfactory receptor family 1 subfamily J member 4 [Source:HGNC Symbol;Acc:HGNC:8211]	-
ENSG00000172403	1685.4130161688	1647.7471755722	1155.69273894877	899.857078617929	1092.79186061622	1107.41814289835	1496.28431022992	1033.35569404416	0.534008811945983	0.0428576987141785	0.99966747323194	SYNPO2	4	118850688	119061247	+	19530	protein_coding	synaptopodin 2 [Source:HGNC Symbol;Acc:HGNC:17732]	-
ENSG00000221829	177.354629848621	153.079801077394	135.838999619323	266.140765439454	251.508631914077	186.030664286354	155.424476848446	234.560020546628	-0.59411002520792	0.0431187639135794	0.99966747323194	FANCG	9	35073835	35080016	-	3614	protein_coding	FA complementation group G [Source:HGNC Symbol;Acc:HGNC:3588]	-
ENSG00000196668	0	0	0	3.01291432572967	0	14.6097380329597	0	5.87421745289646	-4.95013116759212	0.0431273790859479	0.99966747323194	LINC00173	12	116533422	116536518	+	2607	lncRNA	long intergenic non-protein coding RNA 173 [Source:HGNC Symbol;Acc:HGNC:33791]	-
ENSG00000176387	0	0	0	3.01291432572967	0	14.6097380329597	0	5.87421745289646	-4.95013116759212	0.0431273790859479	0.99966747323194	HSD11B2	16	67430652	67437553	+	2670	protein_coding	hydroxysteroid 11-beta dehydrogenase 2 [Source:HGNC Symbol;Acc:HGNC:5209]	-
ENSG00000117152	549.472932966586	843.365115252477	2934.33464021428	253.084803361292	662.510542602935	857.104631266969	1442.39089614445	590.899992410399	1.28735909255651	0.0431775276964455	0.99966747323194	RGS4	1	163068775	163076802	+	4836	protein_coding	regulator of G protein signaling 4 [Source:HGNC Symbol;Acc:HGNC:10000]	-
ENSG00000172260	589.73134587701	787.267548398029	505.151279834357	305.30865167394	542.452415173567	299.986620943439	627.383391369798	382.582562596982	0.713176324399798	0.0432175728914077	0.99966747323194	NEGR1	1	71395943	72282539	-	13208	protein_coding	neuronal growth regulator 1 [Source:HGNC Symbol;Acc:HGNC:17302]	-
ENSG00000112759	449.370933297426	588.549048862777	625.07164668579	386.657338468641	413.630920778552	371.087346037177	554.330542948665	390.45853509479	0.505641219711481	0.0434627410695329	0.99966747323194	SLC29A1	6	44219553	44234142	+	4298	protein_coding	solute carrier family 29 member 1 (Augustine blood group) [Source:HGNC Symbol;Acc:HGNC:11003]	-
ENSG00000133641	377.558629186942	276.684609400756	273.800483607698	229.985793530698	218.207837444617	172.394908788925	309.347907398465	206.86284658808	0.580013691012793	0.0436286120717625	0.99966747323194	C12orf29	12	88033846	88050160	+	6395	protein_coding	chromosome 12 open reading frame 29 [Source:HGNC Symbol;Acc:HGNC:25322]	-
ENSG00000261373	16.3209782069283	13.3112870502082	13.7961483988375	34.1463623582696	34.1771311660244	22.4015983172049	14.4761378853247	30.2416972804996	-1.06551092812691	0.0436905141113014	0.99966747323194	VPS9D1-AS1	16	89711856	89718165	+	1753	lncRNA	VPS9D1 antisense RNA 1 [Source:HGNC Symbol;Acc:HGNC:48915]	-
ENSG00000119283	80.5168258208463	58.9499855080649	76.4094372858691	53.2281530878909	20.1557440209888	38.9593014212259	71.9587495382601	37.4477328433685	0.945842896346546	0.0437448722494813	0.99966747323194	TRIM67	1	231162112	231221556	+	9326	protein_coding	tripartite motif containing 67 [Source:HGNC Symbol;Acc:HGNC:31859]	-
ENSG00000169885	3.26419564138566	2.85241865361605	6.36745310715576	19.0817907296213	5.25802017938837	20.4536332461436	4.16135580071916	14.9311480517177	-1.84360467840649	0.0438062992301745	0.99966747323194	CALML6	1	1915108	1917296	+	2040	protein_coding	calmodulin like 6 [Source:HGNC Symbol;Acc:HGNC:24193]	-
ENSG00000154734	1724.58336386542	2415.04779339492	1883.70487753358	952.080926930576	1459.10059978027	1559.34603938457	2007.77867826464	1323.50918869847	0.60122475590861	0.0438407863357691	0.99966747323194	ADAMTS1	21	26835755	26845409	-	7055	protein_coding	ADAM metallopeptidase with thrombospondin type 1 motif 1 [Source:HGNC Symbol;Acc:HGNC:217]	-
ENSG00000100813	1750.69692899651	1795.12213934236	1482.55533178277	2139.16917126807	2281.98075785455	2295.67683624574	1676.12480004055	2238.94225512278	-0.417648927522033	0.0439041002762573	0.99966747323194	ACIN1	14	23058564	23095614	-	9110	protein_coding	apoptotic chromatin condensation inducer 1 [Source:HGNC Symbol;Acc:HGNC:17066]	-
ENSG00000125868	7685.00460503564	9904.54837157278	8988.72130293488	6770.01848991457	6931.823269827	5597.47763169463	8859.42475984777	6433.10646381207	0.461709071561057	0.0439691694014245	0.99966747323194	DSTN	20	17570075	17609919	+	3639	protein_coding	destrin, actin depolymerizing factor [Source:HGNC Symbol;Acc:HGNC:15750]	-
ENSG00000221968	2037.94614543845	3006.44926091131	2205.26125944494	1749.4989184737	1724.63061883939	1643.1085374402	2416.55222193157	1705.74602491776	0.502683064348808	0.0442416920072935	0.99966747323194	FADS3	11	61873519	61892051	-	6294	protein_coding	fatty acid desaturase 3 [Source:HGNC Symbol;Acc:HGNC:3576]	-
ENSG00000113448	62.0197171863276	161.637057038243	56.2458357798759	44.1894101107018	56.9618852767074	32.1414236725114	93.300870001482	44.4309063533069	1.0712129858946	0.0443628491859605	0.99966747323194	PDE4D	5	58969038	60522120	-	16236	protein_coding	phosphodiesterase 4D [Source:HGNC Symbol;Acc:HGNC:8783]	-
ENSG00000092529	11.9687173517474	3.80322487148806	4.24496873810384	27.116228931567	6.1343568759531	35.0633712791033	6.67230365377977	22.7713190288745	-1.77580345175492	0.0446306601702762	0.99966747323194	CAPN3	15	42359498	42412949	+	12774	protein_coding	calpain 3 [Source:HGNC Symbol;Acc:HGNC:1480]	-
ENSG00000280213	6.52839128277132	3.80322487148806	4.24496873810384	6.02582865145934	21.0320807175535	20.4536332461436	4.85886163078774	15.8371808717188	-1.71357777334022	0.0447202747673905	0.99966747323194	UCKL1-AS1	20	63953384	63956985	+	3602	lncRNA	UCKL1 antisense RNA 1 [Source:HGNC Symbol;Acc:HGNC:31967]	-
ENSG00000205861	5.4403260689761	1.90161243574403	6.36745310715576	0	0	0.973982535530647	4.56979720395863	0.324660845176882	3.74253353458138	0.0447344846625444	0.99966747323194	PCOTH	13	23888842	23897263	+	1370	lncRNA	Pro-X-Gly collagen triple helix like repeat containing [Source:HGNC Symbol;Acc:HGNC:39839]	-
ENSG00000235790	5.4403260689761	5.70483730723209	1.06124218452596	7.03013342670257	26.2901008969419	12.6617729618984	4.06880185357805	15.3273357618476	-1.91256107880412	0.0447778896589625	0.99966747323194	PEF1-AS1	1	31644049	31660162	+	2216	lncRNA	PEF1 and COL16A1 antisense RNA 1 [Source:HGNC Symbol;Acc:HGNC:40154]	-
ENSG00000162194	47.8748694069897	17.1145119216963	46.6946561191422	125.538096905403	40.3114880419775	84.7364805911663	37.2280124826094	83.5286885128489	-1.16774858803426	0.0447839238672824	0.99966747323194	LBHD1	11	62662817	62672255	-	3362	protein_coding	LBH domain containing 1 [Source:HGNC Symbol;Acc:HGNC:28351]	-
ENSG00000265800	0	0	0	10.0430477524322	0.876336696564729	1.94796507106129	0	4.28911650668609	-4.49354209457624	0.0449360393770359	0.99966747323194	AC022211.4	17	75138416	75141350	-	400	lncRNA	novel transcript, sense intronic to HN1	-
ENSG00000197837	2.17613042759044	0	0	6.02582865145934	3.50534678625891	10.7138078908371	0.725376809196814	6.74832777618513	-3.25978414066757	0.0449396654964207	0.99966747323194	H4-16	12	14767999	14771131	-	2578	protein_coding	H4 histone 16 [Source:HGNC Symbol;Acc:HGNC:20510]	-
ENSG00000156427	7.61645649656654	7.60644974297612	5.3062109226298	19.0817907296213	8.76336696564728	32.1414236725114	6.84303905405749	19.9955271225933	-1.54209360811856	0.0449505172933542	0.99966747323194	FGF18	5	171419647	171457626	+	1998	protein_coding	fibroblast growth factor 18 [Source:HGNC Symbol;Acc:HGNC:3674]	-
ENSG00000197081	9213.73623041793	8257.75200221845	8422.01797639802	4895.98577931072	5414.00811137689	7661.34662448407	8631.1687363448	5990.44683839056	0.526890662936664	0.045117487939433	0.99966747323194	IGF2R	6	159969099	160113507	+	17843	protein_coding	insulin like growth factor 2 receptor [Source:HGNC Symbol;Acc:HGNC:5467]	-
ENSG00000160050	103.366195310546	84.6217533906094	68.9807419941874	135.581144657835	144.59555493318	118.825869334739	85.6562302317809	133.000856308585	-0.635726649173034	0.0452303182860795	0.99966747323194	CCDC28B	1	32200386	32205387	+	2818	protein_coding	coiled-coil domain containing 28B [Source:HGNC Symbol;Acc:HGNC:28163]	-
ENSG00000102886	29.377760772471	15.2128994859522	8.48993747620768	57.2453721888638	21.9084174141182	50.6470918475937	17.6935325782103	43.2669604835252	-1.29057907168198	0.0453603402938622	0.99966747323194	GDPD3	16	30104810	30113537	-	1572	protein_coding	glycerophosphodiester phosphodiesterase domain containing 3 [Source:HGNC Symbol;Acc:HGNC:28638]	-
ENSG00000170525	292.689542510914	623.728878924042	405.394514488917	236.011622182158	271.664375935066	303.882551085562	440.604311974624	270.519516400928	0.704339412082248	0.0457693016485139	0.99966747323194	PFKFB3	10	6144934	6254644	+	6114	protein_coding	6-phosphofructo-2-kinase/fructose-2,6-biphosphatase 3 [Source:HGNC Symbol;Acc:HGNC:8874]	-
ENSG00000276672	3.26419564138566	1.90161243574403	2.12248436905192	13.0559620781619	7.88703026908256	7.79186028424518	2.42943081539387	9.57828421049655	-1.98417668746361	0.0458470239626295	0.99966747323194	AL161891.1	13	33846190	33850825	+	4636	lncRNA	novel transcript, sense intronic to RFC3	-
ENSG00000261790	1.08806521379522	0	0	7.03013342670257	5.25802017938837	1.94796507106129	0.362688404598407	4.74537289238408	-3.68224027999244	0.045975391389209	0.99966747323194	AC005606.2	16	1984877	1990477	-	2291	lncRNA	novel transcript	-
ENSG00000138356	1620.12910334108	1184.70454746853	937.076848936422	1025.39517552333	518.791324366319	739.252744467761	1247.30349991535	761.146414785804	0.712794253812018	0.046056103330243	0.99966747323194	AOX1	2	200586014	200677064	+	5410	protein_coding	aldehyde oxidase 1 [Source:HGNC Symbol;Acc:HGNC:553]	-
ENSG00000143318	1.08806521379522	5.70483730723209	4.24496873810384	0	0	0	3.67929041971038	0	4.40011761082421	0.0460818160030201	0.99966747323194	CASQ1	1	160190575	160201886	+	2157	protein_coding	calsequestrin 1 [Source:HGNC Symbol;Acc:HGNC:1512]	-
ENSG00000136160	258.959520883262	374.617649841574	417.068178518702	145.624192410267	171.761992526687	301.934586014501	350.215116414513	206.440256983818	0.762874157138944	0.0461367351037789	0.99966747323194	EDNRB	13	77895481	77975529	-	5608	protein_coding	endothelin receptor type B [Source:HGNC Symbol;Acc:HGNC:3180]	-
ENSG00000117425	29.377760772471	2.85241865361605	39.2659608274605	64.2755056155663	12.2687137519062	195.77048964166	23.8320467511825	90.7715696697109	-1.93175975860928	0.046213729361807	0.99966747323194	PTCH2	1	44819844	44843253	-	5334	protein_coding	patched 2 [Source:HGNC Symbol;Acc:HGNC:9586]	-
ENSG00000234630	1.08806521379522	1.90161243574403	1.06124218452596	5.02152387621612	8.76336696564728	7.79186028424518	1.35030661135507	7.19225037536953	-2.4026549714156	0.0462311561543996	0.99966747323194	AC245060.2	22	22293733	22294794	+	524	lncRNA	novel transcript	-
ENSG00000120885	2288.20114461135	2164.03495187671	4971.91963450412	4904.02021751266	3222.29003326851	11045.9359354531	3141.38524366406	6390.74872874475	-1.02459075911413	0.0462407527623979	0.99966747323194	CLU	8	27596917	27614700	-	6285	protein_coding	clusterin [Source:HGNC Symbol;Acc:HGNC:2095]	-
ENSG00000258674	2.17613042759044	0.950806217872015	2.12248436905192	13.0559620781619	6.1343568759531	5.84389521318388	1.74980700483813	8.3447380557663	-2.26388297256148	0.0462924342637336	0.99966747323194	AC011448.1	19	19516227	19536076	+	1846	protein_coding	novel protein	-
ENSG00000109046	1305.67825655426	1003.10055985498	957.240450442416	2158.25096199769	1181.30186696925	1693.7556292878	1088.67308895055	1677.76948608491	-0.623908729535425	0.0463441118583842	0.99966747323194	WSB1	17	27294076	27315926	+	8602	protein_coding	WD repeat and SOCS box containing 1 [Source:HGNC Symbol;Acc:HGNC:19221]	-
ENSG00000228526	164.297847283078	82.7201409548653	89.1443435001806	389.670252794371	91.1390164427318	232.781825991825	112.054110579375	237.863698409642	-1.0859998542376	0.0465345155770385	0.99966747323194	MIR34AHG	1	9148011	9198906	-	8702	lncRNA	MIR34A host gene [Source:HGNC Symbol;Acc:HGNC:51913]	-
ENSG00000254639	2.17613042759044	0.950806217872015	3.18372655357788	13.0559620781619	14.0213871450357	2.92194760659194	2.10355439968011	9.99976560992984	-2.26389871906868	0.046570860565191	0.99966747323194	AC116021.1	11	46238382	46239267	+	653	lncRNA	novel transcript	-
ENSG00000205730	3627.60942279326	2874.2871966271	2149.01542366507	1781.63667128148	2299.50749178585	1671.35403097059	2883.63734769514	1917.49939801264	0.588557945691528	0.0466101560695625	0.99966747323194	ITPRIPL2	16	19113932	19121629	+	7440	protein_coding	ITPRIP like 2 [Source:HGNC Symbol;Acc:HGNC:27257]	-
ENSG00000145386	268.752107807419	146.42415755229	292.902842929165	458.967282286153	800.971740660162	191.874559499537	236.026369429625	483.937860815284	-1.03668221371244	0.0466818259142996	0.99966747323194	CCNA2	4	121816444	121823933	-	2798	protein_coding	cyclin A2 [Source:HGNC Symbol;Acc:HGNC:1578]	-
ENSG00000167302	72.9003693242798	76.0644974297612	78.531921654921	131.563925556862	95.5206999255554	123.695782012392	75.8322628029873	116.92680249827	-0.623288577081452	0.0467614704248598	0.99966747323194	TEPSIN	17	81228277	81239091	-	4762	protein_coding	TEPSIN adaptor related protein complex 4 accessory protein [Source:HGNC Symbol;Acc:HGNC:26458]	-
ENSG00000267002	40.2584129104232	28.5241865361605	33.9597499048307	60.2582865145934	48.1985183110601	71.1007250937372	34.2474497838048	59.8525099731302	-0.806626183870027	0.0468460349438732	0.99966747323194	AC060780.1	17	43148368	43171037	-	8785	lncRNA	novel transcript	-
ENSG00000072310	3253.31498924771	3497.06526933327	3773.77720817431	5663.27462759654	3800.67225300123	5525.40292406536	3508.05248891843	4996.44993488771	-0.510173192190906	0.0469213028196853	0.99966747323194	SREBF1	17	17810399	17837011	-	8243	protein_coding	sterol regulatory element binding transcription factor 1 [Source:HGNC Symbol;Acc:HGNC:11289]	bHLH
ENSG00000212694	40.2584129104232	43.7370860221127	43.5109295655643	76.327162918485	48.1985183110601	107.138078908371	42.5021428327001	77.2212533793054	-0.859320870051483	0.0469495845343751	0.99966747323194	LINC01089	12	121795267	121803906	-	4132	lncRNA	long intergenic non-protein coding RNA 1089 [Source:HGNC Symbol;Acc:HGNC:27886]	-
ENSG00000137404	231.757890538382	203.472530624611	268.494272685068	411.764957849722	345.276658446503	281.480952768357	234.574897949354	346.174189688194	-0.56180777532191	0.0470844182133768	0.99966747323194	NRM	6	30688047	30691420	-	2045	protein_coding	nurim [Source:HGNC Symbol;Acc:HGNC:8003]	-
ENSG00000213625	2528.66355686009	2598.55339344422	2291.22187639155	2061.83770357434	1438.06851906272	1824.2692890489	2472.81294223195	1774.72517056199	0.478731586665413	0.04722508566003	0.99966747323194	LEPROT	1	65420587	65436007	+	5237	protein_coding	leptin receptor overlapping transcript [Source:HGNC Symbol;Acc:HGNC:29477]	-
ENSG00000082641	12287.5204593894	11588.4261834241	10440.5006113664	8288.52731008233	8262.97871190883	9402.82739801287	11438.8157513933	8651.44447333467	0.402929519429748	0.0472552225218608	0.99966747323194	NFE2L1	17	48048329	48061545	+	5883	protein_coding	nuclear factor, erythroid 2 like 1 [Source:HGNC Symbol;Acc:HGNC:7781]	TF_bZIP
ENSG00000138395	10.8806521379522	19.0161243574403	36.0822342738826	17.0731811791348	109.542087070591	54.5430219897162	21.9930035897584	60.3860967464807	-1.45941019622933	0.0472693211100292	0.99966747323194	CDK15	2	201790461	201895550	+	6141	protein_coding	cyclin dependent kinase 15 [Source:HGNC Symbol;Acc:HGNC:14434]	-
ENSG00000227741	1.08806521379522	2.85241865361605	2.12248436905192	10.0430477524322	10.5160403587767	5.84389521318388	2.0209894121544	8.80099444146429	-2.11040139333235	0.0472885515903433	0.99966747323194	AL121987.2	1	160202199	160208869	-	1578	lncRNA	novel transcript	-
ENSG00000169045	1776.81049412759	1905.41566061552	1349.90005871702	2175.32414317682	3092.59220217693	2133.99573534765	1677.37540448671	2467.30402690047	-0.556760061163473	0.0473029049595656	0.99966747323194	HNRNPH1	5	179614178	179634784	-	9480	protein_coding	heterogeneous nuclear ribonucleoprotein H1 [Source:HGNC Symbol;Acc:HGNC:5041]	-
ENSG00000237436	0	0	1.06124218452596	8.03443820194579	6.1343568759531	0.973982535530647	0.353747394841987	5.04759253780985	-3.77175010142012	0.0476970945517969	0.99966747323194	CAMTA1-DT	1	6783892	6784843	-	415	lncRNA	CAMTA1 divergent transcript [Source:HGNC Symbol;Acc:HGNC:53020]	-
ENSG00000150938	5981.09448023233	8866.26798165654	5497.23451584447	2478.62418530028	5928.41775226039	3556.98421975792	6781.53232591111	3988.0087191062	0.765900181857112	0.0477985513792916	0.99966747323194	CRIM1	2	36355778	36551135	+	7270	protein_coding	cysteine rich transmembrane BMP regulator 1 [Source:HGNC Symbol;Acc:HGNC:2359]	-
ENSG00000110900	47.8748694069897	160.686250820371	91.2668278692325	22.0947050553509	38.5588146488481	72.0747076292679	99.9426493655309	44.242742444489	1.17711793016188	0.0478784379134998	0.99966747323194	TSPAN11	12	30926428	30996602	+	7116	protein_coding	tetraspanin 11 [Source:HGNC Symbol;Acc:HGNC:30795]	-
ENSG00000167562	40.2584129104232	41.8354735863687	47.7558983036682	67.288419941296	71.8596091183077	70.1267425582066	43.2832616001533	69.7582572059368	-0.689121284805641	0.0478949868516786	0.99966747323194	ZNF701	19	52555457	52587174	+	7201	protein_coding	zinc finger protein 701 [Source:HGNC Symbol;Acc:HGNC:25597]	zf-C2H2
ENSG00000121039	505.950324414778	2116.49464098311	1159.93770768687	503.156692396855	516.162314276625	875.610299442052	1260.79422436159	631.643102038511	0.997387825589226	0.0480251731029098	0.99966747323194	RDH10	8	73294602	73325281	+	5331	protein_coding	retinol dehydrogenase 10 [Source:HGNC Symbol;Acc:HGNC:19975]	-
ENSG00000172250	2.17613042759044	0.950806217872015	3.18372655357788	6.02582865145934	14.8977238416004	6.81787774871453	2.10355439968011	9.24714341392475	-2.15548012788514	0.0485059408149691	0.99966747323194	SERHL	22	42500568	42512560	+	2844	transcribed_unitary_pseudogene	serine hydrolase like (pseudogene) [Source:HGNC Symbol;Acc:HGNC:14408]	-
ENSG00000145536	13.0567825655426	1.90161243574403	18.0411171369413	21.0904002801077	19.279407324424	64.2828473450227	10.9998373794093	34.8842183165181	-1.67194875595317	0.0485216845626244	0.99966747323194	ADAMTS16	5	5140330	5320304	+	5863	protein_coding	ADAM metallopeptidase with thrombospondin type 1 motif 16 [Source:HGNC Symbol;Acc:HGNC:17108]	-
ENSG00000260907	0	0	0	4.0172191009729	3.50534678625891	2.92194760659194	0	3.48150449794125	-4.19723864169316	0.0485660300470995	0.99966747323194	AC015818.2	17	20530042	20530881	-	840	lncRNA	novel transcript	-
ENSG00000135473	90.3094127450033	139.768514027186	136.900241803849	141.606973309295	226.0948677137	224.989965707579	122.326056192013	197.563935576858	-0.691234770303292	0.04883731985428	0.99966747323194	PAN2	12	56316223	56334053	-	7282	protein_coding	poly(A) specific ribonuclease subunit PAN2 [Source:HGNC Symbol;Acc:HGNC:20074]	-
ENSG00000269834	29.377760772471	19.0161243574403	24.4085702440971	60.2582865145934	33.3007944694597	45.7771791699404	24.2674851246694	46.4454200513312	-0.937397237465674	0.0489386036241213	0.99966747323194	ZNF528-AS1	19	52388842	52397783	-	5782	lncRNA	ZNF528 antisense RNA 1 [Source:HGNC Symbol;Acc:HGNC:51305]	-
ENSG00000196696	19.585173848314	19.0161243574403	25.469812428623	45.1937148859451	27.1664375935066	54.5430219897162	21.3570368781258	42.3010581563893	-0.984622521862742	0.0490159688012924	0.99966747323194	AC009022.1	16	69976297	70065948	-	6223	lncRNA	novel transcript	-
ENSG00000255624	0	0	1.06124218452596	5.02152387621612	2.62901008969419	5.84389521318388	0.353747394841987	4.49814305969806	-3.60216915870693	0.049096397313983	0.99966747323194	AC073585.1	10	122879681	122898615	+	2135	transcribed_processed_pseudogene	chromosome 10 open reading frame 88 (C10orf88) pseudogene	-
ENSG00000282164	54.403260689761	34.2290238433925	110.3691871907	35.1506671335128	13.1450504484709	37.9853188856952	66.3338239079511	28.7603454892263	1.20790637011808	0.0491694144982678	0.99966747323194	PEG13	8	140094894	140100543	-	5650	lncRNA	paternally expressed 13 [Source:HGNC Symbol;Acc:HGNC:19969]	-
ENSG00000197191	6.52839128277132	9.50806217872015	4.24496873810384	22.0947050553509	15.7740605381651	15.5837205684904	6.76047406653177	17.8174953873355	-1.38842580217041	0.0491890960310254	0.99966747323194	CYSRT1	9	137224635	137226315	+	1301	protein_coding	cysteine rich tail 1 [Source:HGNC Symbol;Acc:HGNC:30529]	-
ENSG00000148926	7766.60949607028	9695.37100364094	9015.25235754803	7084.3658845657	4327.35060763663	6647.43080499667	8825.74428575308	6019.715765733	0.552081601775856	0.0494112599637839	0.99966747323194	ADM	11	10305073	10307397	+	2325	protein_coding	adrenomedullin [Source:HGNC Symbol;Acc:HGNC:259]	-
ENSG00000245849	13.0567825655426	28.5241865361605	18.0411171369413	46.1980196611883	30.6717843797655	44.8031966344098	19.8740287462148	40.5576668917879	-1.02058727231332	0.0494400846696678	0.99966747323194	RAD51-AS1	15	40686183	40695107	-	2820	lncRNA	RAD51 antisense RNA 1 [Source:HGNC Symbol;Acc:HGNC:48621]	-
ENSG00000196456	75.0764997518702	149.276576205906	111.430429375226	170.731811791348	192.79407324424	176.290838931047	111.927835111001	179.938907988878	-0.683005267206732	0.049655615960924	0.99966747323194	ZNF775	7	150368790	150398630	+	2541	protein_coding	zinc finger protein 775 [Source:HGNC Symbol;Acc:HGNC:28501]	zf-C2H2
ENSG00000006025	17.4090434207235	68.4580476867851	26.531054613149	37.1592766839993	164.751298954169	81.8145329845744	37.4660485735525	94.5750362075809	-1.33333348602755	0.0497545905162785	0.99966747323194	OSBPL7	17	47807372	47821834	-	6572	protein_coding	oxysterol binding protein like 7 [Source:HGNC Symbol;Acc:HGNC:16387]	-
ENSG00000167549	167.562042924464	104.588683965922	145.390179280056	367.57554773902	129.69783109158	261.027319522213	139.180302056814	252.766899450938	-0.860810815688308	0.0498957895896507	0.99966747323194	CORO6	17	29614756	29622907	-	4321	protein_coding	coronin 6 [Source:HGNC Symbol;Acc:HGNC:21356]	-
ENSG00000158062	192.587542841754	154.981413513138	147.512663649108	459.971587061397	144.59555493318	299.986620943439	165.027206668	301.517920979339	-0.869007110843819	0.0498994803319133	0.99966747323194	UBXN11	1	26281328	26318363	-	4704	protein_coding	UBX domain protein 11 [Source:HGNC Symbol;Acc:HGNC:30600]	-
ENSG00000068489	204.556260193501	113.14593992677	186.778624476569	232.998707856428	538.947068387308	187.004646821884	168.160274865613	319.650141021873	-0.928101845719659	0.0499313704227221	0.99966747323194	PRR11	17	59155499	59204705	+	4080	protein_coding	proline rich 11 [Source:HGNC Symbol;Acc:HGNC:25619]	-
ENSG00000052795	1073.92036601588	1008.80539716221	1474.06539430656	757.245800533391	798.342730570468	930.153321431768	1185.59705249488	828.580617511876	0.516797146437085	0.0499453520162687	0.99966747323194	FNIP2	4	158769026	158908050	+	10981	protein_coding	folliculin interacting protein 2 [Source:HGNC Symbol;Acc:HGNC:29280]	-
ENSG00000214357	13.0567825655426	32.3274114076485	20.1636015059932	35.1506671335128	134.079514574403	17.5316856395516	21.8492651597281	62.2539557824893	-1.50977752897274	0.0499859182097045	0.99966747323194	NEURL1B	5	172641263	172691540	+	6427	protein_coding	neuralized E3 ubiquitin protein ligase 1B [Source:HGNC Symbol;Acc:HGNC:35422]	-
