# Supplementary material for: KLF5 enhances CXCL12 transcription in adipose-derived stem cells to promote endothelial progenitor cells neovascularization and accelerate diabetic wound healing
Source: Cell Mol Biol Lett. 2025 Mar 4;30:24. doi: 10.1186/s11658-025-00702-0 (PMC11877965; doi:10.1186/s11658-025-00702-0)
Supplement: Supplementary file 5 — Supplementary material 5. [file 11658_2025_702_MOESM5_ESM.zip › Supplementary material 5/1.deg_Volcano.xlsx]

## Sheet: Sheet 1
gene	logFC	pvalue
TFRC	0.813702	7.20123e-05
PABPC1L	-1.13235	8.11454e-05
IGFN1	-3.07583	8.48925e-05
CXCL12	-0.917877	0.000107122
AC015813.1	-1.44468	0.0002631
LENG8	-0.801393	0.000328696
GDF10	-1.62386	0.000387006
TNFRSF11B	1.57644	0.000396595
ABCC3	1.14692	0.000434038
MEG3	-1.10496	0.000461652
LXN	-1.03005	0.000491128
GALNT12	-1.28422	0.000715213
HSPA6	3.34906	0.000979595
FGF7	0.990711	0.00106266
TROAP	-1.88897	0.00108176
CYP19A1	1.97718	0.00120837
HSPB7	1.32425	0.00126588
SAPCD2	-2.12893	0.00130071
NPTXR	1.06705	0.00133002
GNB3	-1.75429	0.00139571
SCIN	2.3418	0.00144468
FNDC5	-1.5185	0.00150445
CENPA	-1.70932	0.00154832
HSPA2	1.24191	0.00167333
CDK5RAP3	-1.45273	0.00168518
PTCRA	5.45849	0.00186646
CREBZF	-0.73465	0.00205367
MAOA	1.35345	0.00237777
ZBTB16	3.77321	0.00244972
MZF1	-0.722753	0.00258539
AC012313.3	-2.18108	0.00325565
AC000120.2	-5.13099	0.00351029
ARGLU1	-0.769254	0.00357126
ITGA3	1.25483	0.00359717
EGLN2	-1.4123	0.00359738
MAPK8IP3	-1.01734	0.00367189
AP006621.5	-1.44381	0.00374156
KCTD20	0.77228	0.00383607
LCAT	-1.00098	0.00412393
AHSA2P	-0.970851	0.00420702
DDX12P	-1.9089	0.0043071
PRRT2	-1.74575	0.00454469
OGN	-1.99805	0.00460748
NSUN5P1	-0.992344	0.00473376
NPTN-IT1	-1.79241	0.00483042
EPAS1	0.805264	0.00490517
AC073957.3	-1.49588	0.00511473
DDX39B	-0.799591	0.00535431
PSRC1	-1.15315	0.00537179
SPATA25	-3.1177	0.00547411
PIMREG	-1.37952	0.00602693
ATXN7L2	-1.43117	0.00620365
LRRC17	-1.83215	0.00623979
NRXN2	1.21459	0.00641631
MAP2	1.32845	0.00662039
SNHG12	-0.907033	0.00664178
CLK1	-0.93825	0.00669871
AL390728.4	-1.08057	0.00673043
MXD3	-1.32877	0.00675659
ALCAM	1.2903	0.00678592
AC009533.1	-1.41453	0.00679741
ZNF767P	-0.909222	0.00698823
ANKRD10-IT1	-1.31367	0.00723508
INKA2	1.24614	0.00727235
DEPDC1B	-1.62938	0.0072962
AP001273.1	-2.9583	0.00732744
KRTCAP2	-1.51852	0.0073817
CROCCP3	-1.08153	0.00752918
COL14A1	-1.85915	0.00757848
GGT5	0.758699	0.00788063
AC078846.1	-1.42613	0.00788353
PRRG3	-1.34993	0.00793216
AL365330.1	-5.00921	0.00795706
CCNB2	-1.26178	0.00819238
AC004067.1	-4.93207	0.00825025
RSRP1	-0.797763	0.00842002
AC009084.2	-2.81677	0.00861834
SVEP1	1.04774	0.00876794
CLSTN3	-0.823923	0.00904838
-	4.82997	0.00906477
CDC20	-1.46263	0.00913671
FAM156A	-2.50855	0.00924341
CHKB	-3.48384	0.00929032
TUBB3	-1.56809	0.00952024
LEP	3.97505	0.00976822
LINC00324	-4.98867	0.0102071
SMG1P7	-1.13651	0.0102398
RGPD6	1.51118	0.0102739
SLC6A6	0.922277	0.0103306
VEGFD	-2.35265	0.0103566
NSF	0.535821	0.0103883
AGAP4	-1.04675	0.0105053
CCNL2	-0.738535	0.0106481
AC018638.5	-0.817437	0.0107242
HTR7	2.15328	0.0109899
SPEG	-0.641964	0.0110643
PTGER4	2.06208	0.0115079
AC012615.6	-1.57014	0.0116086
C21orf58	-1.01777	0.0117188
ARHGAP33	-1.04381	0.0119448
BIRC5	-1.20575	0.0121327
CCDC18-AS1	-1.02106	0.012292
PLK1	-1.35663	0.0123232
CRYAB	1.12129	0.0125262
PTTG1	-1.18175	0.0126164
AP003065.3	-2.14736	0.0132945
SVIL2P	-1.03955	0.0134167
TTLL3	-1.10084	0.0135844
AC055839.2	-1.09471	0.0137059
RNF31	-2.2318	0.0137885
MEMO1P1	-1.84984	0.0138031
AC027601.6	-1.3991	0.0139233
DSP	1.00102	0.0142893
LRRN3	-2.66938	0.0144804
GFPT2	-0.683456	0.014506
HLA-DMA	0.994589	0.0146242
SCNN1D	-1.35431	0.0147471
AC090826.1	-4.10111	0.0148621
HACD1	0.903915	0.015004
AC004556.3	-2.10095	0.0150476
PNISR	-0.543154	0.0152116
CENPH	-0.909279	0.0155429
ZNF273	-1.04629	0.0157524
INE1	-2.58605	0.0158381
LTBP4	-0.769449	0.015839
AC135050.3	-4.11806	0.0158443
TMEM198B	-0.786656	0.0160714
OSBPL8	0.504719	0.0165431
AQP3	-1.53398	0.0166411
KIF2C	-1.24524	0.016914
AC008105.3	-1.64386	0.0169227
CLK2	-0.572816	0.0169593
PIF1	-1.12003	0.0170082
RUSC1-AS1	-1.18301	0.0170592
AC080038.4	-1.8847	0.0170764
CCDC17	-2.53882	0.0170987
SNHG3	-0.807849	0.0172008
RNU6-312P	-4.67055	0.0172639
KRT222	-4.38913	0.0174238
PLCB4	1.26994	0.0174845
ZNF117	-0.793825	0.0175118
AL133406.2	-4.62697	0.0176596
OGFRL1	0.534762	0.0177187
SH3BP5-AS1	-1.01338	0.0179444
SNHG4	-0.912138	0.0179758
SPATA24	1.13057	0.0180159
IFT27	-0.634094	0.0180377
MUC20-OT1	-0.685172	0.0180474
RNF152	1.02296	0.0181913
TBC1D3G	-3.91384	0.0186348
C1orf115	1.29641	0.0189218
EIF4A1	-0.977088	0.0189745
PAPPA	1.23895	0.0190881
XRCC3	-1.05981	0.0192599
TMEM104	0.560481	0.0192849
HMGN2	-0.671972	0.019309
AC018665.1	-1.36754	0.0193684
GALNT1	0.717593	0.0195381
RNF11	0.440911	0.0197901
B9D1	-0.681776	0.0198182
KIF20A	-1.40706	0.0198221
GAS6-DT	1.19268	0.0200198
AL590560.3	-0.939241	0.0201597
GTF2IP12	-0.8819	0.0203867
CCDC150	-1.50482	0.0206455
MICALL2	-0.671624	0.0206498
AC027796.4	-1.1451	0.020737
AC020558.2	-4.28884	0.0208396
GLDN	2.22228	0.0211513
PTGS1	0.62133	0.0211717
PYROXD2	-0.807439	0.0212811
CDCA3	-1.22698	0.0214219
H1FX-AS1	-1.35898	0.0221842
SNRPA	-0.640447	0.0222156
SORT1	0.669401	0.0222185
AL591848.4	-1.70131	0.0222219
AC011498.7	-1.658	0.0223052
SMIM11A	-2.28219	0.0225386
LINC00174	-0.913827	0.0226673
F8A2	-1.55953	0.0229836
AC084018.1	-1.6557	0.0233096
GOLGA8B	-0.698475	0.0235348
PTGIS	-1.16701	0.0235503
KIT	0.875493	0.0235565
RPRM	-3.20735	0.0238094
AC131237.1	4.81553	0.023922
GPC2	-2.17092	0.0242617
SCARA3	-0.913083	0.0242962
NPC1	0.635278	0.0243736
APOBEC3B	-1.09228	0.0243938
TAF1C	-0.54085	0.0244045
DENND2A	-1.41943	0.0245982
CCDC34	-0.851504	0.0246032
AC132192.2	-2.80535	0.0246464
D2HGDH	-0.659771	0.0246569
DNM1	-0.772016	0.0252455
LMO7	0.609072	0.0253927
AC066613.1	-3.87193	0.0254642
AC068580.1	-1.54321	0.0255457
ARSB	0.534193	0.0257517
BDKRB1	-1.58045	0.0258591
RASL12	-1.89792	0.0259006
CLIP2	0.521543	0.0259029
NR4A1	0.978304	0.0259666
ADIRF-AS1	-0.927521	0.0261984
H2AW	-0.753753	0.0262293
CCDC78	-1.18774	0.0264546
CABLES1	0.689032	0.0267523
ZNF581	-0.723323	0.0273175
PANX2	0.920525	0.0274727
TTC21A	-0.862324	0.0275103
MEG9	-0.904429	0.0276356
CAPN10-DT	-1.51844	0.0277908
KRTCAP3	-2.51138	0.0278055
RNF112	-1.06351	0.0279328
AC068205.2	-1.74674	0.0281644
AC012615.1	-2.82599	0.0281957
MT-TP	0.766238	0.0284913
SERINC2	0.669864	0.0285377
SLC52A1	2.42465	0.0287786
LIME1	-1.53323	0.0289723
COLEC12	-0.933307	0.0289919
PCED1A	-0.699354	0.0292267
HIF3A	-1.20656	0.0294235
SEC31B	-1.15084	0.0294461
NSUN5P2	-1.21355	0.0297729
GTSE1	-1.19644	0.0300539
TMEM147-AS1	-0.766305	0.0305348
AC012313.6	-2.80946	0.0308633
LPAR2	-1.25736	0.0312972
EPM2A	0.707346	0.0313396
AC010976.1	-2.55254	0.0316646
FGF1	0.776714	0.0318452
MIAT	-2.31151	0.031894
NEK2	-1.33315	0.0318969
VSIR	-1.19837	0.0319586
PTX3	0.719597	0.0319752
CREB3L4	-0.922378	0.0320371
SLC25A34	-1.45588	0.0320776
MTSS2	0.749216	0.0320829
PCSK6	-0.849065	0.0322147
MMP15	0.677545	0.0323079
ARHGAP23P1	-1.42744	0.0323351
APBB3	-0.735473	0.0324747
RASSF5	-0.650257	0.0326797
TIMM23B-AGAP6	-3.29663	0.0326804
MIR221	-1.8693	0.0328177
NEIL1	-1.06344	0.0328716
SLC35F5	0.949481	0.0333598
COMP	1.26433	0.0335381
C17orf113	-3.82622	0.0337706
SAMD14	-0.644086	0.0339413
BVES	0.565744	0.0340813
MAP1LC3B2	0.687324	0.0343874
SNRPGP10	1.94196	0.0344368
NEAT1	-0.911292	0.0347395
LINC00342	-0.816326	0.034764
TPPP3	-1.61576	0.0347835
FAM83D	-1.16222	0.0348494
PRR33	-2.43138	0.034863
CD34	-1.35821	0.0348885
HMGB2	-0.690253	0.0349135
SLC25A29	-0.564358	0.0351911
NME2	-1.38625	0.0352557
HSF4	-1.27239	0.0353377
NDC80	-1.13427	0.0353407
HIC1	-0.908769	0.0356775
ROBO3	-0.731922	0.0356921
CCNL1	-0.472191	0.0357676
MST1	-0.828013	0.0359041
AC020916.1	-0.831965	0.0360048
NES	-0.769733	0.0361798
TEK	-0.794254	0.0364764
TK1	-0.834727	0.0364962
GBP2	-0.542134	0.0366604
CCNB1	-1.10734	0.0366663
AK4	0.527934	0.0367703
RBMX	-0.477777	0.0368476
AC003681.1	-2.10518	0.0368517
SDHAP1	-0.637218	0.0369524
TNFRSF10D	0.595319	0.0370924
FADS1	0.566081	0.0373012
AL449212.1	-1.38363	0.037481
AC009404.1	-0.95308	0.0376512
KIF18B	-1.24755	0.0377916
YJEFN3	-1.34983	0.0382985
AC245452.1	-0.859639	0.0384827
HOXD4	-1.34415	0.0388143
STAR	-2.9921	0.0389612
WDR97	-2.50432	0.0391485
C1RL-AS1	-0.882398	0.0392421
Z95118.2	1.99293	0.0397935
IRF1-AS1	-1.08601	0.0399562
MRNIP	-0.811394	0.0401482
SPAG5	-0.99343	0.0403651
ANKRD6	0.554294	0.0406369
AC008522.1	-3.70789	0.0407105
AC090425.3	-4.41535	0.0413273
TOP2A	-1.03933	0.0413578
AC096642.1	-3.66574	0.0415094
AL049840.2	-1.27825	0.0417633
LTBP3	-0.52723	0.0418118
PEA15	0.492389	0.0420502
AC067750.1	-0.941595	0.0422092
TMTC1	0.705346	0.0422899
ELF3-AS1	-1.6988	0.0425094
MYBL2	-1.03909	0.0425408
OR1J4	2.79208	0.0426399
SYNPO2	0.534009	0.0428577
FANCG	-0.59411	0.0431188
LINC00173	-4.95013	0.0431274
HSD11B2	-4.95013	0.0431274
RGS4	1.28736	0.0431775
NEGR1	0.713176	0.0432176
SLC29A1	0.505641	0.0434627
C12orf29	0.580014	0.0436286
VPS9D1-AS1	-1.06551	0.0436905
TRIM67	0.945843	0.0437449
CALML6	-1.8436	0.0438063
ADAMTS1	0.601225	0.0438408
ACIN1	-0.417649	0.0439041
DSTN	0.461709	0.0439692
FADS3	0.502683	0.0442417
PDE4D	1.07121	0.0443628
CAPN3	-1.7758	0.0446307
UCKL1-AS1	-1.71358	0.0447203
PCOTH	3.74253	0.0447345
PEF1-AS1	-1.91256	0.0447779
LBHD1	-1.16775	0.0447839
AC022211.4	-4.49354	0.044936
H4-16	-3.25978	0.0449397
FGF18	-1.54209	0.0449505
IGF2R	0.526891	0.0451175
CCDC28B	-0.635727	0.0452303
GDPD3	-1.29058	0.0453603
PFKFB3	0.704339	0.0457693
AL161891.1	-1.98418	0.045847
AC005606.2	-3.68224	0.0459754
AOX1	0.712794	0.0460561
CASQ1	4.40012	0.0460818
EDNRB	0.762874	0.0461367
PTCH2	-1.93176	0.0462137
AC245060.2	-2.40265	0.0462312
CLU	-1.02459	0.0462408
AC011448.1	-2.26388	0.0462924
WSB1	-0.623909	0.0463441
MIR34AHG	-1.086	0.0465345
AC116021.1	-2.2639	0.0465709
ITPRIPL2	0.588558	0.0466102
CCNA2	-1.03668	0.0466818
TEPSIN	-0.623289	0.0467615
AC060780.1	-0.806626	0.046846
SREBF1	-0.510173	0.0469213
LINC01089	-0.859321	0.0469496
NRM	-0.561808	0.0470844
LEPROT	0.478732	0.0472251
NFE2L1	0.40293	0.0472552
CDK15	-1.45941	0.0472693
AL121987.2	-2.1104	0.0472886
HNRNPH1	-0.55676	0.0473029
CAMTA1-DT	-3.77175	0.0476971
CRIM1	0.7659	0.0477986
TSPAN11	1.17712	0.0478784
ZNF701	-0.689121	0.047895
RDH10	0.997388	0.0480252
SERHL	-2.15548	0.0485059
ADAMTS16	-1.67195	0.0485217
AC015818.2	-4.19724	0.048566
PAN2	-0.691235	0.0488373
ZNF528-AS1	-0.937397	0.0489386
AC009022.1	-0.984623	0.049016
AC073585.1	-3.60217	0.0490964
PEG13	1.20791	0.0491694
CYSRT1	-1.38843	0.0491891
ADM	0.552082	0.0494113
RAD51-AS1	-1.02059	0.0494401
ZNF775	-0.683005	0.0496556
OSBPL7	-1.33333	0.0497546
CORO6	-0.860811	0.0498958
UBXN11	-0.869007	0.0498995
PRR11	-0.928102	0.0499314
FNIP2	0.516797	0.0499454
NEURL1B	-1.50978	0.0499859
SLC6A8	0.706613	0.0500493
LINC02739	-3.23238	0.0500997
SIRT7	-0.684058	0.0501056
MORF4L1P1	0.39387	0.050149
ENO3	-0.79492	0.0501836
SORD2P	-3.72502	0.0502614
MTMR10	0.595559	0.0506298
PALM2AKAP2	0.668144	0.0511632
WNT2B	-1.30078	0.0514589
HMMR	-1.10863	0.0515239
CYP4X1	3.29198	0.0515903
TP53INP2	0.612205	0.0518575
AL133330.1	-3.21389	0.0519169
-	-1.41428	0.0519517
CLK4	-0.640602	0.0520014
KIAA1755	-1.13313	0.0520373
GTF2IP20	-1.05931	0.0520614
INO80B	-2.25596	0.0521022
HOXB3	-0.705241	0.0522752
TNFAIP2	-0.636679	0.0523473
LINC02637	-2.68221	0.0523669
ARHGEF28	0.733128	0.0524531
KCTD19	-2.45486	0.0527919
AC005253.1	-1.6703	0.0527986
AC067852.3	-1.89152	0.0528471
AP001269.4	3.67551	0.0529463
AL138831.3	-4.18511	0.0530146
AVIL	-0.839759	0.0530303
AC012313.10	-2.32771	0.0530343
NEURL2	-2.04618	0.0531244
DCST1	-2.99053	0.0531384
SWI5	-0.437916	0.0531854
RNPC3	-0.695633	0.0531958
AL353807.5	-0.854772	0.053246
FAM89A	0.718505	0.0532509
CHST3	0.490638	0.0532621
NFASC	0.602511	0.0533861
CCDC91	0.450269	0.053408
MAGI1	0.690398	0.053548
GREM1	1.12488	0.0537026
AURKB	-1.07039	0.0539253
RBP5	-1.16257	0.0539913
NAALAD2	-1.83155	0.054075
AL109615.4	-1.51583	0.0541658
KIF4A	-1.06509	0.0543224
CAHM	-1.37549	0.0543443
GPC4	0.834869	0.0544251
NPIPB15	-0.849767	0.0545113
BCL3	-0.535152	0.0546406
RAB7B	-0.672072	0.0546416
GABBR1	-0.626676	0.05466
ZNF32-AS2	-1.94786	0.0546621
STK24-AS1	-2.58882	0.054783
HTRA3	-1.24336	0.0548059
TSPAN12	0.829263	0.0549287
ZNF692	-0.9511	0.0550132
NRXN2-AS1	2.84191	0.0550897
SC5D	0.516346	0.0551104
INPP4B	0.752429	0.0552029
AC011290.2	-3.00245	0.0553891
AC091057.1	-1.00461	0.055637
ZNF10	-0.787791	0.0556387
WFS1	0.422737	0.0556859
MSH5	-1.07253	0.0557426
DHPS	-1.40869	0.0557549
GARS-DT	-0.773438	0.0557992
AC008906.1	-1.94741	0.0560401
SCG2	0.918308	0.0560765
MAP2K3	0.613744	0.056226
AL360181.2	-2.11329	0.0563991
PCLAF	-0.854241	0.0564845
TACC3	-0.906265	0.0565524
AC090877.2	0.954771	0.0566268
MME	0.555032	0.0567846
PSMB9	-0.49306	0.0567988
MTMR9LP	-0.946664	0.0569553
MT1A	-1.99936	0.0573801
KRT81	2.53297	0.057923
AC011591.2	-4.23719	0.0579937
SLC9A3-AS1	-0.816447	0.0580487
LMNB1	-0.933541	0.0581054
GOLGA2P5	-2.78583	0.058331
AL512506.1	-4.24088	0.0584437
GLI4	-0.614475	0.0584546
Z99289.1	-4.00038	0.058776
AP002990.1	-0.7083	0.058909
ETFBKMT	-0.660726	0.0590109
LINC01605	-0.667486	0.0590372
HOXB-AS3	-1.26505	0.0590695
ASPM	-1.08502	0.059218
PTGES	-1.04988	0.0592355
TIMP3	-0.51639	0.0592962
INSIG2	0.462454	0.0595536
DLGAP5	-1.13591	0.0596985
MYL5	-0.558641	0.0597591
SH3RF3	0.510958	0.0598086
EME1	-1.10627	0.0601677
ABHD5	0.504391	0.0604305
IQGAP3	-1.06799	0.0605727
SOCS1	-0.801651	0.0605885
TMEM127	0.396187	0.0605985
CYP2D7	-1.45152	0.0608212
STRADA	-0.868668	0.0608292
FAM221A	-1.19621	0.0608565
AC068580.3	-1.65254	0.0608591
FGF5	0.914952	0.061001
ANO10	0.4236	0.0610152
AL158211.5	-1.21126	0.0612661
AL157935.2	-2.03902	0.0614487
GCNT4	1.08244	0.0614872
CCDC84	-0.765008	0.0616006
DYNLRB2	2.28097	0.0616199
KIF11	-0.913729	0.062078
AC120057.4	-3.62406	0.0621237
NLGN3	-1.39055	0.0621598
YIPF6	0.425332	0.0622118
CENPF	-1.0547	0.0623891
AL157713.1	2.38734	0.0627156
AC027601.2	-2.27055	0.0628065
AL596094.1	-2.00178	0.0628964
AP002807.1	-1.33917	0.0629984
RIMS1	2.03294	0.0630778
LINC01002	-3.4586	0.0630782
EZH2	-0.627663	0.06328
BUB1	-1.06954	0.0633872
AP001469.1	-1.53539	0.0634804
PRRG1	0.511708	0.0638814
FER1L5	-2.40945	0.0639576
CPLX1	-2.61656	0.0639842
TIGAR	0.549471	0.064004
APOBEC3D	-1.75572	0.0642997
LINC01145	0.589694	0.0643968
PPT2-EGFL8	-2.89282	0.064497
AC093525.8	-1.23772	0.0645427
AGER	-1.1851	0.0645606
AL109615.3	-3.12883	0.0646407
ITGA6	0.799661	0.0646567
AC023355.2	-2.64647	0.0648006
CDT1	-0.893762	0.064925
EFCAB1	-1.19689	0.0649765
ANKRD23	-2.90304	0.0649852
USP46	0.456355	0.0650368
ACBD5	0.404619	0.0650972
GAD1	4.1296	0.0651516
NR1H3	-0.917012	0.0651677
PDCD6	-0.873564	0.0652693
ECHDC2	-0.619204	0.0653768
CPEB1-AS1	-3.60352	0.0653871
AL117339.5	-1.37188	0.0654658
JPH2	1.5601	0.0656883
CHD1L	-2.01222	0.0657874
H19	-1.57432	0.065803
AC233992.2	-4.08681	0.0660093
AC008731.1	-4.23656	0.0660798
AL031714.1	-1.03986	0.0662279
DUSP10	0.678702	0.0664896
TEX26-AS1	-2.09882	0.0667025
DNAJB4	0.706741	0.0670472
SDHAP3	-0.669626	0.067062
ZNF300	-0.582686	0.0671445
AC011477.1	-1.64254	0.0671626
AC103702.1	-2.55277	0.0672037
CCDC14	-0.509675	0.0672443
LUC7L3	-0.360023	0.0672686
PHF19	-0.434642	0.0673799
TRAK2	0.634868	0.0673929
FAM185A	0.706428	0.0674304
ERVK13-1	-0.677272	0.0675953
GPR176	0.415221	0.0678599
ACAP3	-0.573475	0.067908
FES	-0.599027	0.0679155
EPN3	-1.64611	0.0679682
TMTC2	-0.67501	0.0681158
TEKT3	-2.01405	0.0681603
AL022328.1	-1.86983	0.0681742
AC009133.1	-1.04739	0.0683717
SGSM3	-1.80282	0.0684785
BMS1P1	-0.945392	0.0687253
IFI44	-0.508458	0.068737
AC211486.6	4.70072	0.0688887
RORB	-3.42892	0.068896
ABCB6	-1.08573	0.0689155
GNMT	1.66685	0.0691566
PPP1R12A-AS1	-2.10461	0.0691794
AC092757.2	3.49694	0.0692983
TRAIP	-0.946096	0.0696831
CSAD	-0.947682	0.0697474
AFF1	0.515765	0.0698566
EBI3	4.6142	0.0698578
TPX2	-0.919299	0.070052
ACO2	0.409629	0.0703946
AC136475.10	-3.04703	0.070461
AP001372.2	-0.766062	0.0707141
LINC00685	-1.45159	0.0708625
RAD1	0.616591	0.0708692
CICP14	-0.656551	0.0709202
EVL	-0.600129	0.0711325
SHANK2	1.00335	0.0711379
AP001189.3	0.812708	0.0713535
LGR4	-1.01218	0.0715012
CH25H	-1.57335	0.0716086
EPSTI1	-0.613581	0.0716651
CLASRP	-0.424853	0.0716804
CD36	0.964028	0.0717871
FAM227A	-1.17716	0.0725373
PIGCP1	0.793304	0.0725426
DUSP16	-0.461332	0.0725679
CCR10	-0.90006	0.0726494
AC009309.2	-2.90678	0.0728416
CDKN3	-0.924424	0.0729026
MAMSTR	-0.88714	0.0729252
HSD17B7P2	-0.907188	0.072927
WDR27	-0.784827	0.0731852
GAS6	0.749884	0.0733658
ZNF783	-0.581059	0.0735372
FAT1	0.554489	0.0736035
AC092718.7	-4.09619	0.073642
LTB4R	-0.998595	0.0738068
AL021368.2	-1.24642	0.0738308
DDX20	0.523184	0.0739177
SIPA1	-0.460653	0.0740108
AC138028.2	-1.80469	0.0741696
PCDHGC5	-0.895015	0.0748322
PLXNB2	0.414966	0.0749287
PJVK	-0.984839	0.0749329
PARG	0.389902	0.0749514
AC092364.2	-3.34972	0.0758377
AC118344.4	-1.32088	0.07585
DNAJC6	1.17463	0.0760525
INA	0.952888	0.0766432
ZNF213-AS1	-0.60403	0.0769088
HNRNPA1	-0.430639	0.0769683
NQO1	0.455551	0.0769724
GOLGA8A	-0.615064	0.0770139
EXOC3L2	-3.83105	0.0772805
AL022322.1	-1.84478	0.0772908
LINC01524	-4.07794	0.0775706
AC004263.2	-0.992921	0.0777635
UBE2C	-1.10117	0.0778617
MRGPRE	1.69533	0.0781041
MIR222HG	-0.975814	0.0781676
RALBP1	0.356045	0.078423
FABP4	1.682	0.0784722
DES	-0.947146	0.078504
EVI2B	0.755027	0.0786148
PPARGC1A	1.41742	0.0786428
AC018638.4	-0.709257	0.0786782
AC068831.8	-1.51598	0.0788219
SERF1A	2.30877	0.0788837
WNT11	-1.00306	0.0789472
-	-1.06489	0.0790406
GMNC	2.26785	0.0792373
DM1-AS	-2.07822	0.0793271
AC099778.1	-1.44869	0.0794308
ASB9	-1.68995	0.0794374
DTD2	0.497406	0.0795906
CARD9	-1.00167	0.0795919
AC245100.7	4.59608	0.0797056
AC098484.4	-1.17246	0.0797716
GSDMB	-0.839379	0.0797833
MAT2A	-0.436717	0.0798091
ZNF662	-1.04435	0.0801583
STXBP1	0.34891	0.0803788
AC006213.1	2.50858	0.0806035
AC006058.1	-0.543194	0.0806714
CYP51A1P1	1.91977	0.0807252
ALDOC	0.876556	0.0807289
BBOX1-AS1	-1.28131	0.080781
AC018845.3	-3.3571	0.08088
AC079922.2	-0.657494	0.0812249
ZNF587	-0.470048	0.0812453
MTR	0.404377	0.0813357
SGTB	0.462566	0.0814691
SMIM25	0.981334	0.0820548
AP003108.2	3.16462	0.0823192
SH3D21	-0.659762	0.0823384
MXRA7	0.428179	0.08241
PLAU	-0.650748	0.0824203
GUSBP11	-0.720551	0.0826067
NEIL3	-0.846853	0.082661
FAM229A	-1.14077	0.082889
MRM2	2.39454	0.0830995
SLC16A3	0.950739	0.0831012
LINC00605	-4.0709	0.0833891
AC103740.1	-2.33606	0.0835861
LAMC1-AS1	-1.51984	0.0835901
AC007750.1	-1.21639	0.083697
AL359878.1	-1.94409	0.0839847
TBC1D3L	-1.33776	0.0840297
AC018638.2	-0.703797	0.0840985
ZFP42	-3.19703	0.084175
ZNF586	-0.775596	0.0841982
ANKRD36	-0.769305	0.0843232
PSCA	-2.14718	0.0844108
SNHG10	-1.0025	0.0844212
ESPL1	-0.95821	0.0846906
TOMM5	-1.62707	0.0847
HEXIM2	-0.932403	0.0847254
MAP3K12	-0.461638	0.0849607
ATP6V1A	0.369126	0.0850608
HSD17B12	0.642697	0.0851287
CDKN2C	-0.56514	0.0855092
FAM111A	-0.435349	0.0855622
KIF3C	0.511035	0.0856171
CENPS-CORT	-3.92513	0.0858548
UTRN	0.609806	0.086057
OVGP1	-1.35242	0.0861072
ARHGAP27P1-BPTFP1-KPNA2P3	-1.09118	0.0861271
SERINC1	0.4707	0.0863507
RPS19P3	-2.78961	0.0864873
AC243562.1	-3.60023	0.086681
AC133919.2	-2.28474	0.086823
HSD11B1	0.834697	0.0868666
A2M	0.84106	0.0869476
ABCD4	-0.436625	0.0869989
SPTLC1P1	1.50197	0.0870048
GIGYF1	-0.430982	0.0870233
GRIK1	-2.48543	0.0871271
STARD4-AS1	-1.37874	0.0872071
TRPC4	0.863735	0.0872167
STAG3L5P	-1.21235	0.0873578
AL672207.1	1.24801	0.0878142
LINC00896	-3.90602	0.0879675
AC027702.2	-1.19872	0.088508
SOAT2	-3.74191	0.088566
DOCK4	0.762536	0.0885696
UBASH3B	0.606803	0.0887957
CYP1B1-AS1	-0.749829	0.0893158
CYTH3	0.591719	0.0895582
DUSP4	1.20157	0.0898323
INAFM2	0.484814	0.0899426
AC004923.4	-2.61663	0.0901641
PEX26	0.370346	0.0901715
AC007881.4	-1.92899	0.0903061
HJURP	-1.03037	0.0904767
CDIPT	0.407563	0.0906484
PHYKPL	-0.473095	0.090696
TMEM63B	0.463538	0.0908315
AL157935.3	-1.42066	0.0908798
ZNF671	-0.84454	0.0909899
FNBP4	-0.385636	0.0911086
PGK1	0.489296	0.0914953
SHC1	0.36256	0.0922526
ACCS	-0.781344	0.0925428
AL358472.6	3.31545	0.092659
CDCA2	-0.895416	0.0928443
CCDC85C	-0.901248	0.0929527
MSR1	0.894888	0.0930932
GPR89A	0.896082	0.0931488
HCG25	-1.90929	0.0931898
MOV10	-0.346222	0.0933912
BNC2-AS1	-1.40139	0.093454
LOXL4	-0.522875	0.0935781
ARHGEF39	-1.0317	0.0936562
AC137932.3	-1.39065	0.0937654
NASP	-0.511436	0.0939348
UHMK1	0.431204	0.0944209
CTBP1-AS	-1.05553	0.0944332
MAGI1-IT1	4.01656	0.0945006
PRR26	4.01656	0.0945006
NSFP1	1.78818	0.0946484
AL158151.4	-2.10233	0.0947574
MDM4	-0.395461	0.0948418
RASAL3	-3.33174	0.0949236
AC138392.1	0.399899	0.094961
ABHD6	0.465372	0.0950899
AC046134.2	-0.770407	0.0952507
SOCS2	0.723857	0.0952844
AL031668.2	2.00121	0.0954028
AMY2B	-1.10756	0.0957646
AC024933.2	-3.87618	0.0958594
ZKSCAN2-DT	-1.41639	0.0959828
HYPK	-1.26959	0.0960884
PBX4	-1.13338	0.0961763
HOXB-AS2	-2.02724	0.0962221
MED28P3	3.96599	0.0964013
GTF2IP13	-0.814035	0.0968442
GOLGA8N	-0.833794	0.0969913
FP565260.6	0.767627	0.0970385
FBXL8	-0.56689	0.0970806
AC073548.1	-1.48945	0.0971097
PHF7	-0.56309	0.0971507
AC020917.4	-1.15238	0.09748
GALNT15	-0.787601	0.0976245
MTFP1	-1.94715	0.0976378
SUMO2P6	-2.84058	0.0976719
KIF14	-0.958085	0.0976967
TANGO2	0.356254	0.0977532
AL445985.1	-3.18627	0.0977687
FTH1P7	0.600325	0.097775
AC090517.2	-3.25508	0.0978961
GABPB1-AS1	-0.690413	0.0984363
CDKN2B-AS1	-1.03823	0.0984516
MIR762HG	-2.18624	0.0985413
ATAD3B	-0.670874	0.0986035
MIR99AHG	-0.625491	0.0987312
KIF18A	-1.15637	0.0987739
C1DP1	-3.2166	0.0991092
EFHC2	-1.55058	0.099168
WDR90	-0.555367	0.0991697
RGPD5	0.945874	0.0991827
SNTG1	-2.41911	0.0991914
C17orf100	-0.788604	0.0993977
MT-ND4L	0.789421	0.0997521
TLX2	-3.90145	0.0998032
AL121992.1	-3.21659	0.0998294
AL442003.1	-2.37332	0.0999827
KIF15	-1.0811	0.100089
MEF2B	-3.88649	0.100119
RBM5	-0.399827	0.100206
SMPDL3B	3.66532	0.100247
HAPLN3	1.29252	0.100491
C6orf52	-1.58072	0.100551
LINC00106	-0.734091	0.100608
TNFRSF10C	1.1862	0.100654
AC116914.2	-2.14509	0.10076
TRPV1	-0.699552	0.100832
MGAT5	0.457134	0.10111
RAB11FIP1P1	-1.71976	0.101231
ELL2	0.674371	0.101281
PIK3CB	0.434183	0.101443
AL669831.1	-0.995683	0.101731
FMNL1	-0.437716	0.101772
TMSB15A	-1.5315	0.101786
CXCL2	-1.85094	0.101803
BRICD5	-1.23452	0.101919
PGRMC2	0.394742	0.10192
TAF1D	-0.340859	0.102071
MYOZ2	1.34887	0.102245
MAP1LC3C	-1.15115	0.102245
TOE1	-0.640278	0.102262
IMPDH2	-0.33279	0.102313
RNF207	-0.781385	0.102317
OGDHL	-3.88062	0.102344
AC139768.1	1.06617	0.102394
AL138885.3	-3.26941	0.102768
ACSM3	-2.88938	0.102883
AC108865.1	-3.20832	0.103029
TMLHE-AS1	-3.91633	0.103066
TUBGCP6	-0.393298	0.103161
ZNF300P1	-1.07241	0.103285
AC015712.2	-0.697775	0.103327
CROCC2	-3.63233	0.103345
LUC7L	-0.426525	0.103345
POLA2	-0.952807	0.103477
TWSG1	0.336244	0.103495
AC026254.2	-3.87135	0.103509
CENPE	-0.970498	0.103622
KCNC4	0.465704	0.103646
PAPSS2	0.342818	0.103676
BIN1	-0.517988	0.103891
CEMIP	1.01416	0.103902
KIF22	-0.796197	0.103907
LY6G5B	-1.20499	0.104015
DRD1	2.88678	0.104088
PSG5	0.523777	0.104374
CDCA8	-0.915245	0.104532
PAM16	-0.694984	0.104621
C14orf93	-0.577541	0.104887
IL15RA	-0.529147	0.104962
AP004245.1	1.91204	0.105006
DMTN	1.22407	0.105422
FEZ2	0.396619	0.10555
AC087741.1	-0.94889	0.105899
NXF1	-0.319336	0.106032
KMT5C	-0.654729	0.106052
MKI67	-0.981832	0.106115
ZNF76	-0.408571	0.106369
CCDC142	-0.519979	0.10644
CCN5	-0.637976	0.106506
EPDR1	0.565564	0.106633
DICER1-AS1	-1.44778	0.106651
BAALC	-0.695789	0.106771
TMEM161B-AS1	-0.602252	0.106967
AC009061.2	-1.11848	0.107283
NSDHL	0.382418	0.10743
SLC25A30	0.4295	0.107483
AL032819.1	4.00057	0.107519
AC011484.1	1.45262	0.10754
LAYN	0.457652	0.107593
SYT7	-0.690987	0.107711
FDPS	0.415256	0.107764
FKBP1C	0.462174	0.107799
SNHG1	-0.567682	0.107814
MLPH	0.594718	0.107874
FOXM1	-0.672263	0.107904
AC021078.1	-0.664309	0.10792
AC110079.1	-0.693897	0.108054
PSPN	0.599525	0.108075
ACBD4	-0.556039	0.108396
CEND1	-0.82657	0.108412
MIR210HG	1.87622	0.10854
ALG1L13P	-2.11231	0.10872
KIFC1	-0.909842	0.10888
H2AX	-0.627806	0.10888
GNAI1	0.392094	0.108953
CDK1	-0.943448	0.109078
AC020915.1	-2.19017	0.109207
LRFN3	0.457512	0.10933
MESP1	-1.04826	0.109577
SALL4	-0.995929	0.109804
AC005104.1	-3.2272	0.10994
NLRP10	1.05422	0.109955
ARRDC4	0.743108	0.110035
CEP55	-0.870534	0.110098
DCTN1	0.354238	0.110161
BNIP3	0.420762	0.11022
NKTR	-0.406047	0.110267
IL18BP	-1.03606	0.11042
NIPAL3	0.50144	0.110435
AC006566.1	3.61317	0.110456
SLC6A16	1.23555	0.110498
VMAC	-0.733997	0.110604
AC138393.1	-0.706773	0.11086
AP000346.2	-4.25857	0.110892
TIAM2	0.536217	0.111042
NCAPD2	-0.579207	0.111077
EPB41L1	0.340118	0.111106
AC105020.5	-3.22458	0.111254
ABCA1	-0.764946	0.111555
AL731571.1	-1.17304	0.111594
SNAPC3	0.31977	0.111649
AL049697.1	-2.87144	0.11168
RRP15	0.476939	0.111741
AL049840.4	1.18632	0.111921
AC107071.1	-2.42346	0.111941
TMPRSS9	-0.955067	0.111992
THG1L	-0.451145	0.111996
CCDC24	-0.770928	0.112062
ZNF182	-0.557636	0.112206
AC004908.3	-2.59699	0.112469
PNPLA3	0.401062	0.112544
MIR222	-3.75319	0.112546
Z74021.1	-1.61966	0.11261
AC087623.1	-1.48099	0.112856
COL7A1	-0.784698	0.112959
PLA2G6	-0.742759	0.113163
CALB2	1.63417	0.113166
ZNF436-AS1	-1.02154	0.113233
C6orf226	-0.60648	0.113331
XIST	-0.794243	0.113359
PTPN11	0.490446	0.113384
CITED2	0.463468	0.113448
BX322562.1	-1.21529	0.113467
POLG2	-0.599388	0.113523
PCDHGA4	0.626877	0.113805
HERC2P4	-1.68594	0.113828
CCL4L2	3.1685	0.114027
AC018653.3	-1.06613	0.114159
HMGA1P8	-3.10346	0.114524
SFSWAP	-0.342353	0.114648
AL157996.1	-2.47557	0.114711
AL354855.1	-3.73676	0.114783
SPINT2	1.48313	0.114807
B3GNT2	0.468376	0.114841
GUCY1B1	-0.610824	0.114914
ITGB3BP	-0.693238	0.115013
ARHGAP44	-0.607809	0.115035
KIF5C	-1.90327	0.11507
LINC00484	-3.28523	0.115164
ZYG11A	-1.47804	0.115258
NPIPB6	-3.10347	0.115367
TVP23B	0.370225	0.115462
ZNRD1ASP	-0.967753	0.115697
TRAM1	0.459977	0.115715
AC016026.1	-2.74953	0.115743
RAB39B	-1.26365	0.115817
LINC01144	-1.9016	0.115907
PEX14	-0.36591	0.115924
AC114341.1	-3.09081	0.116069
FUZ	-0.446726	0.116307
AC027373.1	-3.74821	0.116321
AC138028.4	-1.47266	0.116543
PYGL	0.376128	0.11655
ADAMTS14	-1.02666	0.116602
ATP7B	0.468134	0.116746
AC093157.1	-0.549221	0.116782
EXTL3	0.373943	0.116856
RSPO2	-3.20948	0.116914
TMEM50A	0.38865	0.116935
MYO6	0.389809	0.116985
AC016687.2	3.64221	0.117208
SERINC3	0.386938	0.117268
AC080038.2	-0.701216	0.117292
EIF1B	-0.378565	0.117318
HNRNPA1P10	-0.652949	0.117354
SEMA6A-AS1	-3.12385	0.117409
AL359510.2	-2.74539	0.117812
MYCBPAP	-0.937184	0.117824
MTND2P28	0.643484	0.117828
CALN1	-4.34639	0.117912
ZMPSTE24	0.312395	0.117922
AL645929.3	-1.46892	0.117965
ALDOA	-0.47354	0.117992
ZNF433	-0.764304	0.118063
MYADM	0.504456	0.118126
AC004148.1	-0.983805	0.118241
SLC1A1	0.464895	0.11825
PRUNE2	0.807078	0.118529
AC116366.2	-1.45124	0.118685
NUF2	-0.94069	0.118739
ZNF69	0.804367	0.118798
AK5	0.406786	0.118851
EIF4EBP3	-1.21615	0.118863
C17orf58	-0.707646	0.11889
LINC00265	-0.705792	0.118988
KY	-1.2244	0.119021
PCDHGA6	0.556861	0.119067
AL583722.1	1.76853	0.119178
LINC00242	-1.21499	0.119253
CDKN1A	0.553735	0.119306
SH3TC2	1.59857	0.119314
CCDC146	-0.722626	0.119421
NBPF8	-0.435886	0.119471
SBSN	-1.03439	0.119493
AC116407.1	-2.53455	0.119622
STMN3	-0.823966	0.119895
CENPP	-0.678106	0.120013
GABRE	-1.08129	0.120015
MYL12A	0.447171	0.120141
CPPED1	0.471301	0.120255
PPIEL	-0.684301	0.120517
GXYLT2	-0.75419	0.120697
FUS	-0.473806	0.120703
CCS	-0.506395	0.120716
IGFBP6	-1.11075	0.120742
AC004890.2	-0.751907	0.120816
VTA1	0.363569	0.12093
AL121672.2	-3.715	0.120977
DLEU2	-0.815334	0.1215
C3orf67	-0.611159	0.121533
INHBA-AS1	1.77927	0.121549
AL359502.1	2.3257	0.121603
AC018638.6	-1.73482	0.121683
EPS8	0.366733	0.121751
RHOU	-0.616553	0.121805
MALAT1	-0.512892	0.121859
NRGN	-1.70673	0.12189
NOXA1	-1.02094	0.121936
CORO1C	0.417937	0.121948
AC009065.5	-1.02576	0.121953
DIPK1A	0.373753	0.122033
ZFP1	-0.468135	0.122201
KIAA0100	0.333903	0.122388
AARSD1	-1.11627	0.122508
DEPDC1	-0.917274	0.122515
CLIC3	1.24888	0.122631
RNASEH1	0.32879	0.122637
POPDC3	0.409854	0.122818
TMCO6	-0.616652	0.123112
SHISA2	-3.07402	0.123707
MAMDC4	-0.858129	0.123826
KIAA0895L	-0.729684	0.123937
AL445253.1	3.17535	0.123988
KCNQ1OT1	-0.878874	0.123993
LINC02062	-1.28217	0.12414
NSD2	-0.482811	0.124174
AC106782.1	-1.63724	0.124272
TNPO1	0.379092	0.124289
SRSF6	-0.357034	0.12464
AL355488.1	-1.57778	0.124644
VILL	-0.478335	0.124812
TTC9B	2.62095	0.124849
AC018697.1	-1.9238	0.124854
RHOF	-0.922822	0.125084
NMU	-3.45661	0.12539
LINC02795	-2.22061	0.125494
SGO2	-0.703079	0.125522
CCDC183	-0.88658	0.12575
AC087500.1	-1.27668	0.125819
AP1G2	-0.570875	0.125852
PGAM4	1.21836	0.125973
AC009318.4	-3.76349	0.126177
U2AF1L5	1.24328	0.126225
AC116050.1	-4.20707	0.126377
ACTR3	0.372195	0.126445
MT-TM	1.99013	0.126447
AL162458.1	-0.999666	0.126483
SLC8A1	0.799389	0.126504
FTH1	0.32024	0.126541
STMN1	-0.641349	0.126568
FAM157A	-1.44197	0.126871
TBCE	-1.0213	0.126891
AIM2	-3.28939	0.126926
ZNF599	-0.611399	0.127048
BEAN1	-0.708227	0.127054
KCNJ14	-1.17042	0.127428
RIN1	-0.525042	0.127439
DACT3	-0.612777	0.127491
RAB7A	0.412819	0.127661
APLP1	-0.623657	0.127951
PSG9	2.37891	0.128137
MIS18A	-0.656798	0.128152
DDX11	-0.839072	0.12833
PCDHGA7	0.672222	0.128409
STC2	0.718142	0.12873
ARHGAP11B	-1.3487	0.12881
ANK1	-1.13171	0.128946
NMNAT3	-1.03574	0.128968
HDAC10	-0.740339	0.129043
LENG8-AS1	-0.886474	0.129062
AC087222.1	-3.74323	0.12913
AC132872.2	-2.24469	0.129146
PRRT1	-1.65443	0.129173
ARL6	0.459224	0.129257
RAP1GDS1	0.36447	0.129392
CT66	-3.7097	0.129467
PNPLA7	-0.680948	0.12948
FP236241.2	1.84113	0.12958
AL136169.1	-1.17367	0.130006
AC012531.1	-0.919537	0.130057
PRPF39	-0.375108	0.130138
CCDC57	-0.446326	0.130295
SH2D5	0.60065	0.130413
AC138207.3	-2.65361	0.130559
KLHDC9	-0.708261	0.130622
AL355987.5	-2.58957	0.130666
H2BC15	0.93621	0.130691
AC004890.3	-4.25811	0.130695
ALKBH6	-1.04157	0.130832
PKMYT1	-0.865066	0.130982
H4C8	0.914355	0.131004
SPC25	-0.93986	0.131109
AL513320.1	-1.68813	0.131215
STK19	-0.39574	0.131318
ZFR	0.37873	0.131351
SPATA22	-1.54435	0.131474
AC099677.1	-2.07599	0.131567
SLC35B4	0.362871	0.131707
STAT1	0.509272	0.132176
PTGDR2	-1.83957	0.132278
TREM1	2.31412	0.132307
AL590133.1	-3.1154	0.132328
C16orf95	-0.94583	0.132348
LINC00339	-1.20653	0.132583
SEPTIN10	0.337884	0.132728
NPEPL1	-0.61405	0.132739
EPGN	1.8575	0.132918
KIZ-AS1	-2.46103	0.133022
AL359091.3	-3.11542	0.133181
AC090181.3	-2.65431	0.133372
SLC38A7	0.297277	0.133403
AC099343.5	3.75138	0.133447
TPST2	0.446815	0.133594
DUS3L	-0.374883	0.133813
LHX4	-1.4282	0.133825
NTN3	-2.25387	0.133908
AL139393.3	-1.05457	0.134082
TRIM37	0.345283	0.134088
PLTP	-0.427524	0.13427
VOPP1	0.296956	0.134284
AC099850.4	-1.12203	0.134373
CFAP298	0.580569	0.134484
GTF2IP23	-3.41876	0.1345
C1QTNF2	-0.89631	0.134612
HES1	-1.2088	0.13465
TNFSF13	0.679781	0.134842
KLHL30	1.45149	0.134853
MFSD14B	0.295605	0.134907
ARHGEF10	-1.06343	0.135108
LINC02182	-3.78523	0.135188
CCNF	-0.673904	0.135515
MACF1	0.431752	0.13552
SEC24B-AS1	-0.928825	0.135529
TMEM100	-1.25899	0.13554
AL121987.1	-1.04725	0.135542
FASTKD5	0.443702	0.135568
LINC01238	-1.75523	0.135586
AC078795.1	-2.26851	0.135669
ZNF84	-0.388459	0.135763
EXOC5P1	1.87264	0.135834
ZDHHC5	0.324279	0.135862
ZFPM1	-0.408233	0.136089
AC132812.1	-0.961384	0.13619
NLGN1	0.791632	0.136219
KCNQ5	1.26853	0.136253
AP000866.6	-3.0697	0.136452
HAL	-3.69253	0.136661
EOGT	0.439706	0.136701
AP001107.4	-2.08177	0.13679
AC080013.1	-1.52406	0.137324
MYSM1	-0.41865	0.137484
LINC02449	-1.48659	0.137657
LINC02608	-3.40868	0.137803
AC036108.3	-2.48128	0.137862
RIPOR3	-0.7109	0.137937
WDR91	-0.433121	0.138109
LRRC73	-0.67227	0.13811
NCAPG	-0.871094	0.138316
AL121832.3	-2.61583	0.138318
LINC01182	1.03687	0.138368
TDGP1	3.23063	0.138384
FTH1P11	0.973343	0.13854
ZNF276	-0.474591	0.138607
SLC48A1	0.365091	0.138745
DNASE1	-0.565112	0.138859
DUSP5P1	-1.90771	0.138862
INTS3	-0.357348	0.138985
AC092164.1	-1.76486	0.139112
CDH1	2.02483	0.139191
GLIS2	-0.349625	0.139444
ANKRD10	-0.451044	0.139458
PATL2	-1.42845	0.139458
TRIM45	-0.824002	0.139825
MSTO2P	-0.839558	0.13986
PXDC1	0.422374	0.140085
IL15	-0.975572	0.140103
FHDC1	-1.34065	0.140148
DKK3	0.384742	0.140175
AC007036.5	-2.49186	0.140278
AL162424.1	-3.05646	0.140304
MIR3685	-4.06488	0.140323
FTH1P8	0.595432	0.140479
AL049775.1	-0.736765	0.140493
HM13-IT1	-2.1808	0.140504
AC012360.3	-1.30864	0.140511
AC079921.1	-1.99502	0.140665
ERG28	0.444194	0.140703
SAMD4A	0.376904	0.141086
MCOLN3	-0.608309	0.141249
AC079949.5	-1.99352	0.141252
AC007448.4	2.05498	0.141284
TOB1-AS1	-1.73518	0.14133
ITGB5	0.428781	0.141396
ZNF34	-0.665464	0.14154
AC092535.5	-0.45665	0.141896
AC026401.3	-0.637681	0.141963
FAM13A-AS1	-1.33671	0.14198
F12	1.59291	0.142145
SELENBP1	-0.531188	0.142523
LINC00645	-3.40539	0.142564
KCNN4	-0.715402	0.142817
RERE-AS1	3.03252	0.143235
LINC02701	1.52984	0.143308
AC026801.2	-3.40541	0.143361
CENPJ	-0.5578	0.143374
MPG	-0.414637	0.143408
LRP5L	-0.97548	0.143523
AC012313.4	1.12131	0.143983
AC242376.2	-0.646317	0.144067
ZNF224	-0.603511	0.14408
AL390195.2	3.02483	0.144089
LRRFIP1	0.325059	0.144325
-	-1.63479	0.144428
MIR155HG	-1.50793	0.144726
CAMK2A	-0.957153	0.14479
PER3	-0.485132	0.144857
FMR1-AS1	-4.05307	0.144945
AC104452.1	-1.95952	0.144972
CERT1	0.351775	0.145153
SOX15	-0.943837	0.145227
AL162258.1	-2.96677	0.145372
AC159540.2	-2.96677	0.145372
AC116366.1	-2.96677	0.145372
SLC66A1L	0.42656	0.145605
TIMM29	-0.354266	0.145625
AC100793.2	-2.31201	0.145645
MTND4P12	1.19509	0.145764
HIRIP3	-0.563622	0.145814
PARGP1	-0.869353	0.145859
-	1.41463	0.145943
FAM76B	-0.481669	0.146042
AL591845.1	-1.24843	0.146043
ABCA13	1.56664	0.146104
ZNF165	-1.64435	0.146163
PERP	0.419635	0.146212
ZNF66	1.77233	0.146274
XPR1	0.371005	0.146365
AL645768.1	-2.56937	0.14639
AC009120.2	-0.784717	0.146415
SLC20A2	0.446924	0.146507
TMEM123	0.299159	0.146573
AP001830.1	2.21894	0.146582
AL355032.1	-1.42811	0.14689
ATL3	0.30055	0.146905
KANK2	0.369905	0.146963
AL121603.2	-0.646105	0.147001
GSN-AS1	-1.09762	0.147002
CD27-AS1	-0.392214	0.147549
ATP6V0A2	0.430447	0.147579
ANLN	-0.78261	0.14765
TAS2R5	-2.94426	0.147669
FOS	1.05648	0.147731
BTBD9	0.388261	0.147825
SPC24	-0.709549	0.147833
H2AZ1	-0.534614	0.148308
DBF4B	-0.675953	0.148343
AC083880.1	-2.01054	0.14845
WASH3P	-0.499335	0.148483
TMEM97	0.508644	0.148509
GNG3	-2.4618	0.148538
AL731556.1	-1.9144	0.148589
GCAT	-0.398454	0.148612
IDI1	0.501189	0.148673
SCART1	-0.870618	0.148769
TSC22D1	0.423149	0.148806
TSACC	2.24145	0.148841
AC090578.1	-2.93445	0.14887
KLHL17	-0.538318	0.148988
RGS22	-1.31302	0.149175
GSDMA	3.72591	0.149177
CDH24	-0.415095	0.149204
AL157400.3	3.04509	0.14929
NPTX1	-1.16514	0.149305
ARNT2	0.596475	0.149354
AL731563.4	-1.14571	0.149358
AL136162.1	-2.55125	0.149359
PRNP	0.368504	0.149643
FZD5	0.596207	0.149657
TMEM192	0.343635	0.149719
AC022868.1	2.73645	0.149837
AC090517.5	0.635328	0.149953
CSKMT	-0.690402	0.15017
GBP4	-1.38482	0.150251
AC022400.8	-0.654735	0.150473
LINC00346	-0.626098	0.15061
SOCAR	-3.04273	0.150616
ZNF684	0.65219	0.150646
SNX25	0.386354	0.150699
PTPRB	0.772897	0.150733
AC097717.1	-3.55799	0.150867
EBAG9P1	-3.55799	0.150867
CDC37L1-DT	-2.95835	0.150936
IRF9	-0.93215	0.151011
OSGEP	-0.409228	0.151106
HCG20	1.91861	0.151114
POC1A	-0.679353	0.151117
IRAK1	0.463692	0.151197
GPC1	0.299432	0.151383
CSPG4P10	-0.998137	0.151522
CLPTM1L	0.382881	0.151763
AC138150.2	-3.55227	0.15183
COL28A1	-3.12193	0.152091
MFSD9	0.429328	0.152234
PKIB	1.26837	0.152426
AC009283.1	-0.871551	0.152428
MAP4K3	0.352415	0.152547
UBAP1L	-0.955486	0.152549
FZD4	0.404647	0.152601
PDCD1LG2	0.840789	0.152668
CYP4F12	-1.87941	0.152683
MN1	-0.905621	0.152821
AC040160.1	-0.795037	0.152901
CHODL	1.23205	0.152904
UEVLD	0.36885	0.153262
GDNF-AS1	-0.749104	0.153293
STK11IP	-0.362838	0.153311
CLDN15	-0.495875	0.15336
ERC1	0.392733	0.153629
DYNC1H1	0.469713	0.153634
AZIN2	-0.589147	0.153634
DAZL	3.40042	0.153686
UBR4	0.368285	0.153729
AC124944.3	-2.75972	0.153785
NDE1	-0.426702	0.154037
ING5	-0.383458	0.154107
CIRBP	-0.45533	0.154217
AL137127.1	-2.00846	0.154332
AMOTL1	0.330565	0.154463
GJB5	2.44144	0.154494
KIF24	-0.816593	0.154534
ADAMTSL4-AS2	-1.34421	0.154557
FAM193B	-0.427861	0.154792
TLK2P1	0.668919	0.154836
EXOC3L4	-2.12933	0.154909
MMP28	-2.06742	0.155229
PXYLP1	-0.458625	0.155272
SEMA7A	0.43789	0.155309
TONSL	-0.6209	0.155374
MCCD1P2	4.03144	0.15541
HSD17B1	-0.641636	0.15545
FAM72C	-1.95185	0.155485
LLPH	0.318195	0.155649
PBK	-0.815126	0.155851
AC132219.2	-1.84302	0.155873
CENPN	-0.618445	0.155931
AC026471.4	-1.57205	0.155941
ZNF83	-0.38326	0.156143
NECTIN3	0.457146	0.156357
LAT	-1.93922	0.156386
ATXN2-AS	2.65512	0.15642
OSGIN2	0.317351	0.156479
AC005041.3	1.04126	0.156494
LINC00115	-1.43009	0.156554
HAVCR2	1.15534	0.156736
U47924.3	-3.2915	0.156777
LINC00595	0.673778	0.156864
KIF23	-0.757352	0.156883
TMEM245	0.335388	0.156937
CNKSR2	-0.660825	0.157329
PTOV1-AS2	-0.892789	0.157445
SIX2	-0.688974	0.157544
SPON1-AS1	-2.9769	0.157547
OMD	-1.38555	0.157624
PSMA3-AS1	-0.377355	0.157653
NRCAM	1.22142	0.157693
NUDT9	0.34715	0.157865
PYY	-3.58251	0.157922
AHNAK	0.468844	0.158036
SGCB	0.380033	0.158229
GPR155	0.436584	0.158239
PLXND1	0.503314	0.158333
SHCBP1	-0.760132	0.158526
UXS1	0.517991	0.158553
EIF5A2	0.361726	0.158589
PARM1	0.914034	0.158619
CFAP58-DT	-1.98015	0.15882
CD7	-1.50944	0.158899
ATP8B5P	-3.96545	0.158933
LINC02470	-3.96545	0.158933
SLC41A1	0.413949	0.159064
MRI1	-0.470495	0.159196
CHRNA7	2.98798	0.159202
WASH8P	-0.511809	0.159323
AL513534.2	-1.52392	0.159334
AC015912.3	-1.24014	0.159595
DOCK7	0.376965	0.159647
SWAP70	0.363458	0.160094
TESK2	-0.728359	0.160134
TM4SF19-AS1	-1.8079	0.160239
GJC2	-0.479714	0.16042
MYCBP2	0.505352	0.160505
NPIPB13	-2.47713	0.160539
AL157394.3	-1.29048	0.160739
AL136981.2	-1.73779	0.160775
AC048341.2	-0.981136	0.160899
MANEA-DT	-2.04403	0.160918
TSEN54	-0.470515	0.160942
DUSP14	0.394175	0.160974
AL031670.1	-1.27727	0.16107
RBM38	0.349446	0.16124
HUS1B	3.56351	0.161245
LHX8	2.22315	0.161313
KIAA1191	0.34121	0.161339
H2BC20P	-0.674843	0.161559
ADAMTS7	0.501674	0.161593
SLC39A6	0.343212	0.161625
CENPW	-0.640453	0.161725
AC027329.1	1.53641	0.161741
FRMD3	1.03842	0.161769
AL591135.1	0.673282	0.162057
ZNF404	-0.680882	0.162082
CORT	-2.92558	0.162318
ASLP1	-2.93989	0.162323
ZNF764	-0.489512	0.162396
SCO2	-1.29049	0.162523
CSRNP3	-1.47072	0.162538
RASSF3	0.572241	0.162548
AL354733.3	-2.5367	0.162796
LBH	0.871563	0.16298
PLEKHB2	0.388252	0.163006
RAB29	0.316135	0.163072
EFHD1	1.98351	0.163084
HNRNPA3P5	-1.55724	0.163156
GRIK1-AS1	-3.28059	0.163214
CYBA	-0.46604	0.163267
MT-ND3	0.524798	0.163303
CFB	-0.861336	0.163348
GDF5	-0.668289	0.163455
AL136295.6	-1.93511	0.163586
ODCP	2.42581	0.163619
WASHC1	-0.715638	0.163626
AP000766.1	-1.70896	0.163687
NDST2	-1.50726	0.163705
EGFL8	-2.03682	0.163842
CRYGS	-1.03783	0.163896
LINC01050	-1.14483	0.164062
SPAG16-DT	-3.54654	0.16408
LNC-LBCS	-3.54654	0.16408
AL021918.5	-3.54654	0.16408
AC005387.2	-3.54654	0.16408
DLK2	-0.915081	0.164082
CRTAC1	4.56362	0.164114
SLC9A6	0.368546	0.164182
SHROOM1	-0.381734	0.164191
TMEM145	-3.5275	0.164266
ACTBP2	0.745909	0.164417
NTN5	-1.17099	0.164516
AC008280.3	-1.2037	0.164528
GBA	0.430198	0.164684
MYO1C	0.339805	0.165038
YPEL4	-1.1168	0.165379
C1QTNF7-AS1	2.97505	0.165402
TINAGL1	0.892571	0.165435
ZBTB47	0.413918	0.16547
HEMK1	-0.385007	0.165529
MBNL1-AS1	0.639394	0.165616
UCHL3	0.597122	0.165892
AKR1C4	3.05747	0.165971
TPCN2	0.392443	0.166033
ZNF311	-0.661878	0.166491
STEAP3-AS1	2.53169	0.166535
AL451085.3	-2.04598	0.166712
XKR5	-2.91107	0.166896
REEP3	0.321008	0.166899
CRB1	-2.49474	0.167205
SYNGR2	0.653699	0.167273
GPRC5B	-0.857358	0.167278
MTOR	0.354463	0.167331
KAT2A	-0.378909	0.167338
FAM85B	2.97097	0.167428
SNHG19	-0.605503	0.167676
ANTXR1	0.690987	0.167809
AC003102.1	-1.15068	0.167878
MT-TL1	0.611333	0.168122
ATP6AP2	0.281569	0.168314
SLC47A1	0.469962	0.168465
WDR62	-0.897897	0.16853
LAMTOR3	0.304989	0.168652
SAMD15	-0.884276	0.168829
AL021707.4	-3.58853	0.168905
NEFL	1.08393	0.168967
SH3BP1	-1.344	0.169081
MATR3	-1.05414	0.169224
FITM1	1.84974	0.169331
GTPBP3	-0.469504	0.169414
AC079781.5	-1.47565	0.169541
AC023983.2	-2.11008	0.169643
MAP4	0.352997	0.169672
TNFAIP8L3	0.409435	0.169766
PER2	-0.662555	0.169923
LINC00294	0.459628	0.169928
CNNM1	0.722977	0.170064
MYL12B	0.297472	0.170106
EXOC4	0.317131	0.170284
BHMT	-1.74151	0.170348
SERPINB9	0.967811	0.170433
FAT4	0.635701	0.170796
AGAP10P	-1.58653	0.170807
AANAT	-3.50817	0.170838
TYMS	-0.632777	0.17092
ASPHD1	0.690272	0.170927
NACAD	-0.564579	0.171039
AC131392.1	2.2625	0.171167
METTL24	1.55847	0.171173
CLPTM1	0.282469	0.171222
E2F5	-0.56644	0.171322
YIPF1	0.367553	0.171375
FAM72B	-0.970177	0.171378
THBD	-0.74989	0.171505
PCDHGB1	1.10191	0.171536
HTT	0.412418	0.171537
PAXBP1	-0.340076	0.172288
RGS3	0.493335	0.172353
TMEM184C	0.332384	0.172758
ZDHHC21	0.410035	0.172836
SPATA20P1	0.962847	0.17286
GPRASP1	-0.48212	0.172874
ZNF29P	-3.56555	0.172937
MST1L	-1.18675	0.173152
GVQW3	-0.688425	0.173377
SPDYE2B	-3.8808	0.173425
SP140	-2.32086	0.173555
ESYT1	0.290183	0.173566
CYP51A1-AS1	-1.77075	0.173665
DHCR7	0.606434	0.173707
GSTM1	-0.34472	0.173733
HCN3	-0.530945	0.1738
FAM241B	1.68578	0.173963
CEP128	-0.691393	0.173981
MIRLET7BHG	-0.491702	0.173997
AL357079.1	-2.36708	0.174142
AC007878.1	-2.03077	0.174149
EFHC1	-0.41258	0.174235
SRC	0.301163	0.174321
AF241728.1	-2.34214	0.174405
ZNF419	-0.42521	0.174545
AP003969.2	-3.18245	0.174841
ZNF695	2.05763	0.17496
LINC01529	-2.71857	0.174966
CENPM	-0.766804	0.175104
PRXL2A	0.329209	0.175106
PPM1D	0.413193	0.17511
PID1	0.677248	0.175278
PBX2	-0.309138	0.175307
PCDHGB4	0.468117	0.175345
CRK	0.268383	0.175565
TRIP13	-0.747466	0.175568
STARD7-AS1	0.406952	0.17564
PCARE	-3.91191	0.175669
EPHB1	0.716523	0.175675
AL117379.1	-1.54518	0.175889
FBXO5	-0.550859	0.175896
NUDT4	0.354032	0.17592
KCTD21-AS1	-0.818193	0.175972
FAM102A	-0.372618	0.176021
CUL3	0.293508	0.176036
ILF3-DT	-0.48615	0.176144
LINC02861	0.708265	0.176215
AP003355.2	1.71842	0.176266
ADA	-0.371399	0.176496
RAB24	-0.486819	0.176649
SYT17	3.25999	0.176895
FRZB	-1.01311	0.17699
GNPTAB	0.327159	0.177005
EGFR-AS1	2.49148	0.17704
AC005332.5	-0.938987	0.177218
CTAGE15	-2.8961	0.177296
LRP10	0.290509	0.177318
ADAM33	-0.5858	0.177367
MELTF-AS1	-0.910612	0.177603
CES4A	-0.572646	0.177694
ZNF32-AS1	-1.85441	0.177809
AC211476.12	-2.49857	0.178071
AL096870.2	-1.62591	0.178265
SORBS3	-0.385788	0.178273
DENND10	0.326603	0.178282
MSMO1	0.386254	0.178283
-	-0.905283	0.178307
TEDC1	-0.765899	0.178316
WDR34	-0.352731	0.178405
DBH	-2.64536	0.178482
DTX3	-0.664494	0.178526
NFYC-AS1	-1.51513	0.178578
GRK5	-0.465157	0.178651
AJ009632.2	-2.87936	0.178718
DYNC1LI2	0.489616	0.178744
AC012184.3	-1.60318	0.178812
SLC25A27	-0.801557	0.178891
THSD7A	-1.86187	0.178919
PUS7	0.413704	0.179053
H3P4	-1.1756	0.179098
PLEC	0.35666	0.179119
C19orf73	-1.55455	0.17914
H2AC13	2.32645	0.179151
PRDM11	0.433964	0.179278
KLHL7	0.317408	0.17929
CHTF18	-0.775633	0.179321
AL139288.1	-1.58933	0.179353
HKDC1	-1.09315	0.179371
NDFIP1	0.294876	0.179485
RFX3	-0.695715	0.179531
AC015818.5	-2.96875	0.179828
CENPK	-0.713444	0.179841
TBC1D9B	0.313884	0.179944
WNT4	-1.59391	0.179951
CYP7A1	-1.71426	0.180074
Z98884.2	-1.19425	0.180276
U2AF1L4	-0.740509	0.180493
TUBE1	-0.455091	0.180506
AC090616.6	-1.67816	0.180604
FGF14	-0.662139	0.180641
CPXM1	-1.04641	0.180665
LIG1	-0.614042	0.180795
C22orf23	-0.659094	0.180914
CDCA5	-0.760365	0.180929
CDYL2	0.338689	0.18103
SYT5	-1.27372	0.181035
LINC02126	-2.32783	0.181081
TMEM63A	0.354994	0.181124
RAPGEFL1	-0.601297	0.181136
SLC36A1	0.307743	0.181197
HSPA4	0.315743	0.18123
STX3	0.402419	0.181299
ELMO2	0.28816	0.181355
NPR3	0.566496	0.181535
LTB4R2	-1.3633	0.181575
ATP8B1	0.48002	0.181771
GLIPR2	-0.410449	0.182089
VAMP1	-0.704903	0.182521
TWISTNB	0.333591	0.18261
LINC00652	-2.77493	0.182801
AC025048.6	0.838278	0.182977
CAP1	0.372917	0.183103
SNORD123	-2.77493	0.183113
AL592293.2	-2.77493	0.183113
COL25A1	-1.50939	0.183153
HMGN3	-0.347889	0.183231
AC105285.1	-0.789134	0.183392
STEAP1	0.522239	0.183556
AL356495.1	2.82857	0.183596
AC004918.1	-2.77016	0.183643
CRABP2	-0.832768	0.183858
CNTRL	-0.440224	0.183858
DNHD1	-0.619842	0.183875
RAB18	0.266138	0.183939
AC102953.1	2.83294	0.184016
ZNF594	-0.483287	0.184019
RAD54L	-0.780136	0.184249
COL10A1	1.21836	0.184263
ZBED6	1.02339	0.184284
GOLGA2P7	-1.09888	0.184285
AL359182.1	-1.93366	0.184522
TMEM151A	1.5083	0.184534
LSG1	0.347484	0.184576
SALRNA1	-2.4896	0.18475
HSPB8	0.379406	0.184847
RUNDC3A	-2.18092	0.185153
PAOX	-0.663839	0.185196
FIRRE	-2.77015	0.185267
KCND3	2.03219	0.18541
AL021707.2	-0.811745	0.185599
KITLG	0.349355	0.185739
AP1S2	0.586005	0.185762
AC017067.1	-2.63756	0.18623
SLC2A13	0.394022	0.186351
ZBTB48	-0.493209	0.186469
CCT6P3	-0.847225	0.186563
KLHL4	-0.862099	0.186612
FBXO28	0.286761	0.186761
DMAP1	-0.394845	0.186782
AC103810.3	-0.664449	0.186805
ID1	-0.876748	0.186838
RRN3P1	-0.522217	0.186896
ZNF449	-0.417689	0.186916
SPPL2B	-0.324071	0.187013
AL137026.1	-1.30286	0.187165
TGFBRAP1	0.325488	0.187173
AC119403.1	-1.69219	0.187188
SLC2A4RG	-0.321849	0.187376
ACE	-0.91349	0.187447
AC093525.7	1.85176	0.187663
SPAG8	-1.35905	0.187667
ADIPOR1	0.328982	0.187691
DYNC1I1	0.747815	0.187732
ASF1B	-0.714618	0.187796
SKA3	-0.771813	0.187843
AL358472.2	-1.76921	0.187857
LINC01085	1.14161	0.187924
AC027290.3	-1.50938	0.188064
VPS41	0.292961	0.1881
LINC02421	2.85146	0.188127
BX323043.1	2.81011	0.188136
MSRB3	0.292777	0.188311
ZNF205	-0.417073	0.188391
IQGAP1	0.37566	0.188401
LINC01915	-1.68322	0.188434
COA7	0.295026	0.188668
YWHAG	0.330629	0.188828
AC092418.3	-2.81124	0.18901
ANKZF1	-0.3342	0.189059
PDE4B	1.00559	0.189059
LYPD1	-2.51279	0.189449
AP003469.2	-1.64914	0.189466
AP006621.2	-1.1074	0.189488
CNTNAP1	-0.304409	0.189492
UCN	-1.01883	0.189574
MPV17L	-0.844809	0.189629
IKBKGP1	1.00269	0.189665
SLAMF9	3.5115	0.189701
AC004034.1	3.5115	0.189701
EEF1A2	3.5115	0.189701
PDCD4-AS1	-0.644189	0.189741
SLC5A12	-1.8514	0.189922
AC015802.3	-1.80164	0.190021
CROCCP2	-0.524188	0.190345
PCOLCE-AS1	-1.55303	0.190483
ZNF285B	-2.8113	0.19054
LRP8	0.52772	0.190541
DIAPH1	0.451288	0.190612
KRT18P63	-2.60768	0.190772
TMEM44-AS1	-0.606867	0.190871
GYS1	0.336353	0.190909
YWHAB	0.265658	0.190987
CERNA1	1.96699	0.190996
LINC02767	-1.1983	0.191047
TRAF3IP1	0.333609	0.19115
GDAP1L1	-3.10286	0.191175
AC232271.1	-1.07842	0.191254
ARFGEF3	1.39472	0.191297
TRIM6	-0.877109	0.191383
SH3GL1P2	-2.80654	0.191399
ENOX1	-0.376185	0.191609
JMJD7-PLA2G4B	-0.941579	0.191627
RSPH1	-1.57813	0.191641
MIR29B2CHG	-0.905303	0.191881
AC090589.3	-1.46712	0.191971
TRAM1L1	-0.53095	0.19201
AC010883.1	-2.75425	0.192059
MORC2-AS1	-2.75425	0.192059
P2RY2	2.856	0.192105
AC037459.2	0.745263	0.19214
AL137847.2	2.40107	0.192143
TANK	0.279927	0.192199
ZNF138	-0.688535	0.192388
TNFSF9	0.44589	0.192499
TSPAN13	-1.30019	0.192569
AC011510.1	-2.32749	0.192608
PON3	-1.68663	0.192629
SYPL1	0.344877	0.192646
MKNK1	-0.350204	0.192677
FRMPD2B	-3.79309	0.192824
GPR17	-1.61376	0.19283
VKORC1L1	0.286135	0.192992
AL161669.2	-1.18777	0.193098
AC009005.1	-2.06313	0.193108
CORO1A	-1.45227	0.193299
LRRC49	-0.45012	0.193333
MTFR2	-0.883649	0.19338
ATP6V0E1	0.394724	0.193395
BBS1	-1.37188	0.193671
VN1R20P	-2.81622	0.193682
WDR54	-0.403885	0.193686
MDM1	-0.380081	0.19388
AC018475.1	-1.86123	0.19403
ZC3H12D	-2.1732	0.194049
GDE1	0.270129	0.194098
KCNG2	1.91496	0.194208
AC005052.2	-1.19415	0.194245
CEMIP2	0.564698	0.194358
ANKEF1	0.526747	0.194555
AC079907.1	-2.77978	0.194568
PSPC1-AS2	-2.77978	0.194568
STIMATE-MUSTN1	-3.08515	0.194641
PLCH1	2.33045	0.194671
SLC24A3	2.17212	0.194671
AC022126.1	2.22849	0.194881
-	-1.83873	0.194958
DENND10P1	0.398648	0.195067
TRMT10C	0.356005	0.19511
TTK	-0.679259	0.195191
AL049780.1	-2.81628	0.195193
ATP1A1-AS1	-0.884934	0.195226
PRR16	0.36966	0.195321
C19orf71	0.455249	0.195398
H2BC9	-2.31758	0.195506
SOS1-IT1	-0.809498	0.195532
PCNX4	0.287349	0.195548
SLC25A21-AS1	-1.56791	0.195606
AL356417.2	1.3928	0.195639
EXOSC10-AS1	-1.82112	0.195733
NCAPH	-0.67437	0.19574
AC007098.1	-2.09127	0.195843
EP400P1	-0.415112	0.19587
INHA	-1.08693	0.196097
MEGF6	0.426771	0.196144
AL603910.1	-2.77978	0.196168
AC117503.4	-2.77978	0.196168
AL121772.1	-2.80187	0.196277
MYLIP	-0.479393	0.196359
UCHL1	0.427292	0.196453
SPA17	-0.577868	0.196765
OGFR-AS1	-1.29856	0.196832
AC012181.2	-1.359	0.196886
AC079684.2	-2.42744	0.19706
GDF15	0.506034	0.197133
AC064807.1	-0.429778	0.197181
ADCY4	-0.568399	0.19728
AC012513.3	0.66335	0.197388
RAD9A	-0.531805	0.197388
PRR34-AS1	1.19378	0.197555
PER1	0.564738	0.197686
MAPK1IP1L	0.272661	0.197844
PLK4	-0.725257	0.198126
USP14	0.306954	0.198311
AC053503.4	-2.75897	0.19838
C3orf62	-0.559009	0.198397
AL360178.1	-3.06412	0.198417
ARF6	0.248889	0.198485
CPM	0.886864	0.198508
RNU6-850P	-2.18352	0.198766
NUMBL	-0.311273	0.198923
G3BP2	0.286258	0.198946
ANKRD20A5P	-1.86578	0.198976
MARCHF1	-0.911168	0.199013
LURAP1L	-0.51109	0.199162
ERCC6L	-0.78413	0.199277
ZFYVE16	0.346842	0.199301
SRSF5	-0.302321	0.199314
ADAMTS13	-0.489875	0.199459
ATG9A	0.328892	0.199508
SEMA6D	-1.35367	0.199511
JAK3	-0.702943	0.19957
AC008079.1	-2.01852	0.199686
MT-ND4	0.572959	0.199705
SYNJ2	-0.400162	0.199873
LRMP	-2.75895	0.200029
AL050343.2	-2.78119	0.200046
AC006058.4	-0.578837	0.200163
AL590004.3	0.842755	0.20017
SPAG5-AS1	-1.68625	0.200235
AC243732.1	1.66217	0.200249
MT-ND5	0.685436	0.200309
AC036214.2	1.25465	0.200429
NISCH	-0.251484	0.200524
STK26	0.487531	0.200786
LRRC75A	-0.865628	0.200873
AL360181.3	-1.40634	0.200909
RAD51AP1	-0.653253	0.201025
FPGT-TNNI3K	-3.78287	0.201033
AC010997.2	-3.78287	0.201033
ARL17B	1.02102	0.201039
HROB	-0.758394	0.201133
KPNA3	0.284299	0.201182
EFNA4	-0.605384	0.201289
NCKAP5	-0.984854	0.201306
SMIM10L1	0.328471	0.201383
FCHO1	-0.713252	0.201469
AL049840.7	-1.04753	0.201889
MAGEF1	-0.314988	0.202016
RASSF2	-0.895554	0.202084
NLN	0.399825	0.202128
MDN1	0.424207	0.20215
AP001767.4	-3.32551	0.20221
LRRC37A6P	-3.32551	0.20221
DCAF13P3	-3.32551	0.20221
AC005261.3	-3.32551	0.20221
SIRT6	-0.414578	0.202484
AC010519.1	-1.56802	0.202494
RRM2	-0.730157	0.202595
FBXW9	-0.347081	0.202812
FMN1	0.76784	0.202814
H1-5	-3.74742	0.202905
SLC51A	0.598767	0.202909
DELE1	-0.2565	0.203007
INHBB	2.78591	0.203188
STAB2	-3.76985	0.203487
CBWD4P	1.43203	0.203607
AC112253.2	-2.04571	0.203619
MIR503HG	-1.60841	0.203704
MEGF10	2.7866	0.203738
SVIL-AS1	0.302209	0.203787
GNB1	0.268473	0.203829
IDH3A	0.309184	0.203984
PSMG4	-0.379675	0.204023
KIF3B	0.39954	0.204121
AC121757.2	2.79107	0.204142
AMER1	0.503559	0.204252
LINC01615	0.677787	0.204399
ITSN1	0.384962	0.204461
AURKA	-0.64541	0.204632
TMEM178A	-0.978684	0.204636
TREML3P	1.5942	0.204694
AC091167.4	-3.04905	0.204706
SPDEF	2.27838	0.204777
PRADC1P1	-3.35399	0.204851
MATN2	-0.63952	0.204927
AC021066.1	3.1117	0.205065
PTPRD-AS1	-1.26339	0.205146
AC093627.6	-2.40609	0.205175
AL136379.1	-3.81598	0.205312
ENPP2	0.42556	0.205345
LINC02599	-1.41807	0.205484
PRKAA1	0.265215	0.205619
AC141557.2	-3.72473	0.205893
STAG3L3	-0.722968	0.205935
NIM1K	-0.921684	0.205938
DDT	-3.04902	0.205957
NOP9	0.344472	0.205998
SPNS1	-0.978001	0.206117
AL391832.3	-3.34737	0.206184
TPTE2	-3.34737	0.206184
GGT1	-3.34737	0.206184
ARFGAP1	-0.343586	0.206233
AC241952.2	-0.398748	0.20628
RELB	-0.549729	0.206308
TUT7	0.325558	0.206404
PAK3	-1.04575	0.206433
RASA4B	0.574504	0.206865
ZNF141	-0.391502	0.206894
ARRDC3	-0.414267	0.206926
AC007877.1	3.85088	0.207023
HSP90AA1	0.277776	0.207051
AMT	-2.82159	0.207198
AC022154.1	-2.20847	0.207221
DEGS1	0.30844	0.207234
IFITM2	0.491231	0.207377
DAG1	0.308398	0.20745
ATP6V1E1	0.326281	0.207503
M6PR	0.307876	0.20759
PCDHGA2	0.610372	0.207714
AL121832.2	-0.841784	0.207933
AP005717.1	-3.80889	0.207975
LINC02315	-3.80889	0.207975
PPT2	-0.456177	0.208024
GAPDHP1	0.463445	0.208093
AC006435.2	-1.19627	0.208122
AC064836.4	-2.73774	0.208124
HNRNPA1P59	-1.66902	0.208291
TNNT3	-2.16231	0.208302
MFSD12	0.287465	0.208314
N4BP2L2-IT2	-2.18707	0.20832
AC009831.1	1.16995	0.20846
FAM122C	-0.547536	0.208475
AC092919.3	-0.863325	0.208476
PCNP	0.259922	0.208574
SETD4	-0.390814	0.208618
SNX21	-0.543413	0.208627
AL928654.2	-1.06836	0.208643
GPR37	1.8064	0.208647
RPARP-AS1	-0.612242	0.208652
KNL1	-0.745236	0.208684
HCN1	3.06376	0.208956
GBP1P1	-1.36889	0.208958
DNASE1L2	-1.22563	0.20914
AC005076.2	-1.66272	0.209143
ANXA2R	-0.796107	0.209165
CU633906.2	-1.03142	0.209184
AC096719.1	-3.33224	0.209221
INPP5E	-0.329543	0.209252
LGALS9	0.818451	0.209423
NPTX2	1.92834	0.209518
ZNF717	-0.475704	0.209584
MIR5587	-3.73812	0.209628
BMP7	-3.73812	0.209628
POLL	-0.369457	0.20966
MIR17HG	-1.27004	0.209677
FAM156B	-1.65689	0.209716
TRIM7	-1.0214	0.209867
PRR14	-0.288876	0.210117
DPP4-DT	-0.484723	0.210158
IDI2-AS1	-0.664223	0.210173
AC034198.2	-3.70308	0.210177
BNIP3P5	-3.70308	0.210177
SCARB2	0.34604	0.210335
PLAT	-0.682572	0.21034
HOXB4	-0.481034	0.210465
AC120114.3	-0.922981	0.210523
RXRG	-3.13626	0.210585
CRACR2B	-0.877889	0.210598
AC011379.2	-1.42903	0.210598
PSEN1	0.25848	0.210638
NINJ2-AS1	-0.540134	0.210674
AL121574.1	-2.7327	0.210774
MAP4K4	0.381233	0.210778
FOXG1	3.83104	0.210815
[truncated: 23,644 more rows]
