# Supplementary material for: KLF5 enhances CXCL12 transcription in adipose-derived stem cells to promote endothelial progenitor cells neovascularization and accelerate diabetic wound healing
Source: Cell Mol Biol Lett. 2025 Mar 4;30:24. doi: 10.1186/s11658-025-00702-0 (PMC11877965; doi:10.1186/s11658-025-00702-0)
Supplement: Supplementary file 5 — Supplementary material 5. [file 11658_2025_702_MOESM5_ESM.zip › Supplementary material 5/1.neovascularization_GeneCards-SearchResults.csv]

Gene Symbol	Description	Category	Uniprot ID	Gifts	GC Id	Relevance score	GeneCards Link
VEGFA	Vascular Endothelial Growth Factor A	Protein Coding	P15692	61	GC06P043770	29.0201969146729	https://www.genecards.org/cgi-bin/carddisp.pl?gene=VEGFA
CAPN5	Calpain 5	Protein Coding	O15484	54	GC11P077066	24.927791595459	https://www.genecards.org/cgi-bin/carddisp.pl?gene=CAPN5
PRPH2	Peripherin 2	Protein Coding	P23942	52	GC06M097344	18.858470916748	https://www.genecards.org/cgi-bin/carddisp.pl?gene=PRPH2
CFH	Complement Factor H	Protein Coding	P08603	60	GC01P196621	17.353235244751	https://www.genecards.org/cgi-bin/carddisp.pl?gene=CFH
MALAT1	Metastasis Associated Lung Adenocarcinoma Transcript 1	RNA Gene		33	GC11P094626	16.1109962463379	https://www.genecards.org/cgi-bin/carddisp.pl?gene=MALAT1
BEST1	Bestrophin 1	Protein Coding	O76090	56	GC11P061949	15.3332529067993	https://www.genecards.org/cgi-bin/carddisp.pl?gene=BEST1
HTRA1	HtrA Serine Peptidase 1	Protein Coding	Q92743	58	GC10P122461	14.9664840698242	https://www.genecards.org/cgi-bin/carddisp.pl?gene=HTRA1
FGF2	Fibroblast Growth Factor 2	Protein Coding	P09038	59	GC04P122826	14.1557540893555	https://www.genecards.org/cgi-bin/carddisp.pl?gene=FGF2
KDR	Kinase Insert Domain Receptor	Protein Coding	P35968	67	GC04M055078	13.0945339202881	https://www.genecards.org/cgi-bin/carddisp.pl?gene=KDR
ARMS2	Age-Related Maculopathy Susceptibility 2	Protein Coding	P0C7Q2	42	GC10P122454	11.6188201904297	https://www.genecards.org/cgi-bin/carddisp.pl?gene=ARMS2
TIMP3	TIMP Metallopeptidase Inhibitor 3	Protein Coding	P35625	56	GC22P075884	11.3345880508423	https://www.genecards.org/cgi-bin/carddisp.pl?gene=TIMP3
SERPINF1	Serpin Family F Member 1	Protein Coding	P36955	58	GC17P121622	10.0271062850952	https://www.genecards.org/cgi-bin/carddisp.pl?gene=SERPINF1
NDP	Norrin Cystine Knot Growth Factor NDP	Protein Coding	Q00604	54	GC0XM043948	9.97692966461182	https://www.genecards.org/cgi-bin/carddisp.pl?gene=NDP
TEK	TEK Receptor Tyrosine Kinase	Protein Coding	Q02763	64	GC09P027109	9.94974136352539	https://www.genecards.org/cgi-bin/carddisp.pl?gene=TEK
CFI	Complement Factor I	Protein Coding	P05156	59	GC04M109732	9.94932079315186	https://www.genecards.org/cgi-bin/carddisp.pl?gene=CFI
HIF1A	Hypoxia Inducible Factor 1 Subunit Alpha	Protein Coding	Q16665	62	GC14P061695	9.58590698242188	https://www.genecards.org/cgi-bin/carddisp.pl?gene=HIF1A
LRP5	LDL Receptor Related Protein 5	Protein Coding	O75197	62	GC11P068298	9.55616760253906	https://www.genecards.org/cgi-bin/carddisp.pl?gene=LRP5
C1QTNF5	C1q And TNF Related 5	Protein Coding	Q9BXJ0	50	GC11M119338	9.5535774230957	https://www.genecards.org/cgi-bin/carddisp.pl?gene=C1QTNF5
IMPG2	Interphotoreceptor Matrix Proteoglycan 2	Protein Coding	Q9BZV3	50	GC03M101222	9.52327442169189	https://www.genecards.org/cgi-bin/carddisp.pl?gene=IMPG2
FLT1	Fms Related Receptor Tyrosine Kinase 1	Protein Coding	P17948	64	GC13M028300	9.27075672149658	https://www.genecards.org/cgi-bin/carddisp.pl?gene=FLT1
CTNNB1	Catenin Beta 1	Protein Coding	P35222	66	GC03P041194	9.24034976959229	https://www.genecards.org/cgi-bin/carddisp.pl?gene=CTNNB1
EFEMP1	EGF Containing Fibulin Extracellular Matrix Protein 1	Protein Coding	Q12805	56	GC02M055865	9.09158134460449	https://www.genecards.org/cgi-bin/carddisp.pl?gene=EFEMP1
APOE	Apolipoprotein E	Protein Coding	P02649	63	GC19P123244	8.93474864959717	https://www.genecards.org/cgi-bin/carddisp.pl?gene=APOE
CERNA3	Competing Endogenous LncRNA 3 For MiR-645	RNA Gene		21	GC08P056352	8.89047622680664	https://www.genecards.org/cgi-bin/carddisp.pl?gene=CERNA3
CXCL12	C-X-C Motif Chemokine Ligand 12	Protein Coding	P48061	59	GC10M044370	8.86168670654297	https://www.genecards.org/cgi-bin/carddisp.pl?gene=CXCL12
PLG	Plasminogen	Protein Coding	P00747	62	GC06P160702	8.77449417114258	https://www.genecards.org/cgi-bin/carddisp.pl?gene=PLG
DDR2	Discoidin Domain Receptor Tyrosine Kinase 2	Protein Coding	Q16832	64	GC01P167752	8.55544662475586	https://www.genecards.org/cgi-bin/carddisp.pl?gene=DDR2
ABCC6	ATP Binding Cassette Subfamily C Member 6	Protein Coding	O95255	59	GC16M026135	8.4570894241333	https://www.genecards.org/cgi-bin/carddisp.pl?gene=ABCC6
IMPG1	Interphotoreceptor Matrix Proteoglycan 1	Protein Coding	Q17R60	51	GC06M075921	8.41235542297363	https://www.genecards.org/cgi-bin/carddisp.pl?gene=IMPG1
FZD4	Frizzled Class Receptor 4	Protein Coding	Q9ULV1	62	GC11M086945	8.30498504638672	https://www.genecards.org/cgi-bin/carddisp.pl?gene=FZD4
CFHR1	Complement Factor H Related 1	Protein Coding	Q03591	55	GC01P196822	7.9322075843811	https://www.genecards.org/cgi-bin/carddisp.pl?gene=CFHR1
CFHR3	Complement Factor H Related 3	Protein Coding	Q02985	54	GC01P196774	7.9322075843811	https://www.genecards.org/cgi-bin/carddisp.pl?gene=CFHR3
MMP9	Matrix Metallopeptidase 9	Protein Coding	P14780	66	GC20P046008	7.78766059875488	https://www.genecards.org/cgi-bin/carddisp.pl?gene=MMP9
RS1	Retinoschisin 1	Protein Coding	O15537	52	GC0XM018639	7.76469135284424	https://www.genecards.org/cgi-bin/carddisp.pl?gene=RS1
HMCN1	Hemicentin 1	Protein Coding	Q96RW7	51	GC01P185734	7.75814723968506	https://www.genecards.org/cgi-bin/carddisp.pl?gene=HMCN1
CCN2	Cellular Communication Network Factor 2	Protein Coding	P29279	59	GC06M131948	7.61995601654053	https://www.genecards.org/cgi-bin/carddisp.pl?gene=CCN2
CLEC3B	C-Type Lectin Domain Family 3 Member B	Protein Coding	P05452	53	GC03P059693	7.60196733474731	https://www.genecards.org/cgi-bin/carddisp.pl?gene=CLEC3B
TSPAN12	Tetraspanin 12	Protein Coding	O95859	52	GC07M120787	7.47394895553589	https://www.genecards.org/cgi-bin/carddisp.pl?gene=TSPAN12
MFRP	Membrane Frizzled-Related Protein	Protein Coding	Q9BY79	49	GC11M130205	7.41058492660522	https://www.genecards.org/cgi-bin/carddisp.pl?gene=MFRP
CFB	Complement Factor B	Protein Coding	P00751	60	GC06P031945	7.39747142791748	https://www.genecards.org/cgi-bin/carddisp.pl?gene=CFB
TGFB2	Transforming Growth Factor Beta 2	Protein Coding	P61812	64	GC01P218345	7.39287137985229	https://www.genecards.org/cgi-bin/carddisp.pl?gene=TGFB2
C3	Complement C3	Protein Coding	P01024	62	GC19M006677	7.37643718719482	https://www.genecards.org/cgi-bin/carddisp.pl?gene=C3
ANGPT1	Angiopoietin 1	Protein Coding	Q15389	58	GC08M107246	7.25297832489014	https://www.genecards.org/cgi-bin/carddisp.pl?gene=ANGPT1
ANGPT2	Angiopoietin 2	Protein Coding	O15123	62	GC08M006499	7.20757007598877	https://www.genecards.org/cgi-bin/carddisp.pl?gene=ANGPT2
ZNF408	Zinc Finger Protein 408	Protein Coding	Q9H9D4	47	GC11P046701	7.12901735305786	https://www.genecards.org/cgi-bin/carddisp.pl?gene=ZNF408
FBLN5	Fibulin 5	Protein Coding	Q9UBX5	60	GC14M091869	6.8189697265625	https://www.genecards.org/cgi-bin/carddisp.pl?gene=FBLN5
XYLT2	Xylosyltransferase 2	Protein Coding	Q9H1B5	58	GC17P123355	6.60104608535767	https://www.genecards.org/cgi-bin/carddisp.pl?gene=XYLT2
XYLT1	Xylosyltransferase 1	Protein Coding	Q86Y38	57	GC16M017101	6.60104608535767	https://www.genecards.org/cgi-bin/carddisp.pl?gene=XYLT1
THBS1	Thrombospondin 1	Protein Coding	P07996	59	GC15P039581	6.47096252441406	https://www.genecards.org/cgi-bin/carddisp.pl?gene=THBS1
ENPP1	Ectonucleotide Pyrophosphatase/Phosphodiesterase 1	Protein Coding	P22413	63	GC06P131808	6.47079563140869	https://www.genecards.org/cgi-bin/carddisp.pl?gene=ENPP1
CXCL8	C-X-C Motif Chemokine Ligand 8	Protein Coding	P10145	56	GC04P073740	6.4644136428833	https://www.genecards.org/cgi-bin/carddisp.pl?gene=CXCL8
ABCA4	ATP Binding Cassette Subfamily A Member 4	Protein Coding	P78363	57	GC01M093992	6.3774209022522	https://www.genecards.org/cgi-bin/carddisp.pl?gene=ABCA4
CD36	CD36 Molecule (CD36 Blood Group)	Protein Coding	P16671	63	GC07P080369	6.35451126098633	https://www.genecards.org/cgi-bin/carddisp.pl?gene=CD36
VCAN	Versican	Protein Coding	P13611	60	GC05P083471	6.30041313171387	https://www.genecards.org/cgi-bin/carddisp.pl?gene=VCAN
H19	H19 Imprinted Maternally Expressed Transcript	RNA Gene		36	GC11M001995	6.24545812606812	https://www.genecards.org/cgi-bin/carddisp.pl?gene=H19
ENG	Endoglin	Protein Coding	P17813	60	GC09M128107	6.16657829284668	https://www.genecards.org/cgi-bin/carddisp.pl?gene=ENG
PLEKHA1	Pleckstrin Homology Domain Containing A1	Protein Coding	Q9HB21	53	GC10P122374	6.10702228546143	https://www.genecards.org/cgi-bin/carddisp.pl?gene=PLEKHA1
IGF1	Insulin Like Growth Factor 1	Protein Coding	P05019	61	GC12M102395	6.09844875335693	https://www.genecards.org/cgi-bin/carddisp.pl?gene=IGF1
IL1B	Interleukin 1 Beta	Protein Coding	P01584	60	GC02M112829	6.02202796936035	https://www.genecards.org/cgi-bin/carddisp.pl?gene=IL1B
TNF	Tumor Necrosis Factor	Protein Coding	P01375	65	GC06P144764	5.95978975296021	https://www.genecards.org/cgi-bin/carddisp.pl?gene=TNF
PRSS23	Serine Protease 23	Protein Coding	O95084	51	GC11P086791	5.95068454742432	https://www.genecards.org/cgi-bin/carddisp.pl?gene=PRSS23
MAPKAPK3	MAPK Activated Protein Kinase 3	Protein Coding	Q16644	60	GC03P050611	5.93417310714722	https://www.genecards.org/cgi-bin/carddisp.pl?gene=MAPKAPK3
PGF	Placental Growth Factor	Protein Coding	P49763	57	GC14M074941	5.85379600524902	https://www.genecards.org/cgi-bin/carddisp.pl?gene=PGF
PTGS2	Prostaglandin-Endoperoxide Synthase 2	Protein Coding	P35354	62	GC01M186671	5.69242429733276	https://www.genecards.org/cgi-bin/carddisp.pl?gene=PTGS2
C2	Complement C2	Protein Coding	P06681	59	GC06P031897	5.68366050720215	https://www.genecards.org/cgi-bin/carddisp.pl?gene=C2
PLA2G5	Phospholipase A2 Group V	Protein Coding	P39877	51	GC01P020028	5.65378713607788	https://www.genecards.org/cgi-bin/carddisp.pl?gene=PLA2G5
NOS3	Nitric Oxide Synthase 3	Protein Coding	P29474	63	GC07P159858	5.54580354690552	https://www.genecards.org/cgi-bin/carddisp.pl?gene=NOS3
STAT3	Signal Transducer And Activator Of Transcription 3	Protein Coding	P40763	67	GC17M042313	5.52665710449219	https://www.genecards.org/cgi-bin/carddisp.pl?gene=STAT3
SMAD5-AS1	SMAD5 Antisense RNA 1	RNA Gene	Q9Y6J3	31	GC05M136129	5.51631021499634	https://www.genecards.org/cgi-bin/carddisp.pl?gene=SMAD5-AS1
IL6	Interleukin 6	Protein Coding	P05231	64	GC07P022725	5.51543521881104	https://www.genecards.org/cgi-bin/carddisp.pl?gene=IL6
MMP2	Matrix Metallopeptidase 2	Protein Coding	P08253	66	GC16P097295	5.49542903900146	https://www.genecards.org/cgi-bin/carddisp.pl?gene=MMP2
NDP-AS1	NDP Antisense RNA 1	RNA Gene		22	GC0XP043949	5.4372124671936	https://www.genecards.org/cgi-bin/carddisp.pl?gene=NDP-AS1
NRP1	Neuropilin 1	Protein Coding	O14786	60	GC10M033177	5.37151288986206	https://www.genecards.org/cgi-bin/carddisp.pl?gene=NRP1
COL2A1	Collagen Type II Alpha 1 Chain	Protein Coding	P02458	63	GC12M047972	5.32359600067139	https://www.genecards.org/cgi-bin/carddisp.pl?gene=COL2A1
NLRP1	NLR Family Pyrin Domain Containing 1	Protein Coding	Q9C000	56	GC17M005499	5.29734945297241	https://www.genecards.org/cgi-bin/carddisp.pl?gene=NLRP1
GFAP	Glial Fibrillary Acidic Protein	Protein Coding	P14136	61	GC17M085348	5.23428392410278	https://www.genecards.org/cgi-bin/carddisp.pl?gene=GFAP
BDNF-AS	BDNF Antisense RNA	RNA Gene		31	GC11P027466	5.21466827392578	https://www.genecards.org/cgi-bin/carddisp.pl?gene=BDNF-AS
MKI67	Marker Of Proliferation Ki-67	Protein Coding	P46013	56	GC10M128096	5.21363830566406	https://www.genecards.org/cgi-bin/carddisp.pl?gene=MKI67
CDH5	Cadherin 5	Protein Coding	P33151	59	GC16P066366	5.1891770362854	https://www.genecards.org/cgi-bin/carddisp.pl?gene=CDH5
PROM1	Prominin 1	Protein Coding	O43490	59	GC04M015965	5.12073802947998	https://www.genecards.org/cgi-bin/carddisp.pl?gene=PROM1
VEGFC	Vascular Endothelial Growth Factor C	Protein Coding	P49767	60	GC04M176683	5.09460067749023	https://www.genecards.org/cgi-bin/carddisp.pl?gene=VEGFC
SCARNA5	Small Cajal Body-Specific RNA 5	RNA Gene		28	GC02P233275	5.07658243179321	https://www.genecards.org/cgi-bin/carddisp.pl?gene=SCARNA5
FGFR2	Fibroblast Growth Factor Receptor 2	Protein Coding	P21802	68	GC10M121478	5.07351112365723	https://www.genecards.org/cgi-bin/carddisp.pl?gene=FGFR2
CXCL10	C-X-C Motif Chemokine Ligand 10	Protein Coding	P02778	57	GC04M076021	5.06368207931519	https://www.genecards.org/cgi-bin/carddisp.pl?gene=CXCL10
LOC126806659	BRD4-Independent Group 4 Enhancer GRCh37_chr3:41274918-41276117	Functional Element		10	GC03P041233	4.9978199005127	https://www.genecards.org/cgi-bin/carddisp.pl?gene=LOC126806659
TGFB1	Transforming Growth Factor Beta 1	Protein Coding	P01137	66	GC19M041301	4.97484874725342	https://www.genecards.org/cgi-bin/carddisp.pl?gene=TGFB1
BMP4	Bone Morphogenetic Protein 4	Protein Coding	P12644	62	GC14M053949	4.93178606033325	https://www.genecards.org/cgi-bin/carddisp.pl?gene=BMP4
SYN3	Synapsin III	Protein Coding	O14994	52	GC22M079243	4.9261474609375	https://www.genecards.org/cgi-bin/carddisp.pl?gene=SYN3
CXCR4	C-X-C Motif Chemokine Receptor 4	Protein Coding	P61073	66	GC02M136114	4.7815465927124	https://www.genecards.org/cgi-bin/carddisp.pl?gene=CXCR4
FTH1	Ferritin Heavy Chain 1	Protein Coding	P02794	63	GC11M061959	4.77874374389648	https://www.genecards.org/cgi-bin/carddisp.pl?gene=FTH1
TP53	Tumor Protein P53	Protein Coding	P04637	66	GC17M007661	4.72385025024414	https://www.genecards.org/cgi-bin/carddisp.pl?gene=TP53
BMP6	Bone Morphogenetic Protein 6	Protein Coding	P22004	57	GC06P007726	4.69016551971436	https://www.genecards.org/cgi-bin/carddisp.pl?gene=BMP6
PECAM1	Platelet And Endothelial Cell Adhesion Molecule 1	Protein Coding	P16284	53	GC17M064319	4.63198041915894	https://www.genecards.org/cgi-bin/carddisp.pl?gene=PECAM1
LINC01672	Long Intergenic Non-Protein Coding RNA 1672	RNA Gene		21	GC01P050860	4.62801694869995	https://www.genecards.org/cgi-bin/carddisp.pl?gene=LINC01672
GJB2	Gap Junction Protein Beta 2	Protein Coding	P29033	58	GC13M020187	4.57385683059692	https://www.genecards.org/cgi-bin/carddisp.pl?gene=GJB2
EGFR	Epidermal Growth Factor Receptor	Protein Coding	P00533	68	GC07P055019	4.57076930999756	https://www.genecards.org/cgi-bin/carddisp.pl?gene=EGFR
VHL	Von Hippel-Lindau Tumor Suppressor	Protein Coding	P40337	60	GC03P022792	4.55658388137817	https://www.genecards.org/cgi-bin/carddisp.pl?gene=VHL
TYMP	Thymidine Phosphorylase	Protein Coding	P19971	60	GC22M050525	4.42319202423096	https://www.genecards.org/cgi-bin/carddisp.pl?gene=TYMP
ROBO1	Roundabout Guidance Receptor 1	Protein Coding	Q9Y6N7	58	GC03M078597	4.38821744918823	https://www.genecards.org/cgi-bin/carddisp.pl?gene=ROBO1
ANG	Angiogenin	Protein Coding	P03950	58	GC14P047774	4.31266784667969	https://www.genecards.org/cgi-bin/carddisp.pl?gene=ANG
AKT1	AKT Serine/Threonine Kinase 1	Protein Coding	P31749	66	GC14M104769	4.25631809234619	https://www.genecards.org/cgi-bin/carddisp.pl?gene=AKT1
MEG3	Maternally Expressed 3	RNA Gene		37	GC14P117888	4.25104236602783	https://www.genecards.org/cgi-bin/carddisp.pl?gene=MEG3
FLT4	Fms Related Receptor Tyrosine Kinase 4	Protein Coding	P35916	65	GC05M182671	4.25054836273193	https://www.genecards.org/cgi-bin/carddisp.pl?gene=FLT4
PAX6	Paired Box 6	Protein Coding	P26367	60	GC11M031784	4.23628902435303	https://www.genecards.org/cgi-bin/carddisp.pl?gene=PAX6
TYR	Tyrosinase	Protein Coding	P14679	61	GC11P089177	4.22919368743896	https://www.genecards.org/cgi-bin/carddisp.pl?gene=TYR
CCL2	C-C Motif Chemokine Ligand 2	Protein Coding	P13500	62	GC17P034255	4.22533273696899	https://www.genecards.org/cgi-bin/carddisp.pl?gene=CCL2
ABCC2	ATP Binding Cassette Subfamily C Member 2	Protein Coding	Q92887	62	GC10P099782	4.21972131729126	https://www.genecards.org/cgi-bin/carddisp.pl?gene=ABCC2
TRPM6	Transient Receptor Potential Cation Channel Subfamily M Member 6	Protein Coding	Q9BX84	56	GC09M074725	4.21972131729126	https://www.genecards.org/cgi-bin/carddisp.pl?gene=TRPM6
LOC125146421	Sharpr-MPRA Regulatory Region 15590	Functional Element		8	GC16P099746	4.21972131729126	https://www.genecards.org/cgi-bin/carddisp.pl?gene=LOC125146421
HLA-A	Major Histocompatibility Complex, Class I, A	Protein Coding	P04439	59	GC06P144720	4.21925973892212	https://www.genecards.org/cgi-bin/carddisp.pl?gene=HLA-A
EFNA1	Ephrin A1	Protein Coding	P20827	55	GC01P155127	4.2182765007019	https://www.genecards.org/cgi-bin/carddisp.pl?gene=EFNA1
VTN	Vitronectin	Protein Coding	P04004	57	GC17M084696	4.19399738311768	https://www.genecards.org/cgi-bin/carddisp.pl?gene=VTN
FGF1	Fibroblast Growth Factor 1	Protein Coding	P05230	60	GC05M142555	4.18467426300049	https://www.genecards.org/cgi-bin/carddisp.pl?gene=FGF1
IGFBP3	Insulin Like Growth Factor Binding Protein 3	Protein Coding	P17936	59	GC07M045912	4.15984058380127	https://www.genecards.org/cgi-bin/carddisp.pl?gene=IGFBP3
MTHFR	Methylenetetrahydrofolate Reductase	Protein Coding	P42898	61	GC01M011785	4.10336446762085	https://www.genecards.org/cgi-bin/carddisp.pl?gene=MTHFR
EPAS1	Endothelial PAS Domain Protein 1	Protein Coding	Q99814	64	GC02P046293	4.10302448272705	https://www.genecards.org/cgi-bin/carddisp.pl?gene=EPAS1
PDGFRB	Platelet Derived Growth Factor Receptor Beta	Protein Coding	P09619	66	GC05M150113	4.01344680786133	https://www.genecards.org/cgi-bin/carddisp.pl?gene=PDGFRB
SETD2	SET Domain Containing 2, Histone Lysine Methyltransferase	Protein Coding	Q9BYW2	60	GC03M047033	3.99772977828979	https://www.genecards.org/cgi-bin/carddisp.pl?gene=SETD2
MIR211	MicroRNA 211	RNA Gene		31	GC15M031065	3.98182010650635	https://www.genecards.org/cgi-bin/carddisp.pl?gene=MIR211
VEGFD	Vascular Endothelial Growth Factor D	Protein Coding	O43915	53	GC0XM015345	3.95773196220398	https://www.genecards.org/cgi-bin/carddisp.pl?gene=VEGFD
CCR3	C-C Motif Chemokine Receptor 3	Protein Coding	P51677	57	GC03P059714	3.94610834121704	https://www.genecards.org/cgi-bin/carddisp.pl?gene=CCR3
PTEN	Phosphatase And Tensin Homolog	Protein Coding	P60484	65	GC10P112611	3.91728830337524	https://www.genecards.org/cgi-bin/carddisp.pl?gene=PTEN
EFNB2	Ephrin B2	Protein Coding	P52799	57	GC13M106489	3.88129377365112	https://www.genecards.org/cgi-bin/carddisp.pl?gene=EFNB2
EPO	Erythropoietin	Protein Coding	P01588	55	GC07P100720	3.82048177719116	https://www.genecards.org/cgi-bin/carddisp.pl?gene=EPO
SPP1	Secreted Phosphoprotein 1	Protein Coding	P10451	57	GC04P087975	3.81925845146179	https://www.genecards.org/cgi-bin/carddisp.pl?gene=SPP1
TMX2-CTNND1	TMX2-CTNND1 Readthrough (NMD Candidate)	RNA Gene		25	GC11P057712	3.80659103393555	https://www.genecards.org/cgi-bin/carddisp.pl?gene=TMX2-CTNND1
ELN	Elastin	Protein Coding	P15502	56	GC07P074027	3.79198026657104	https://www.genecards.org/cgi-bin/carddisp.pl?gene=ELN
FGFR1	Fibroblast Growth Factor Receptor 1	Protein Coding	P11362	68	GC08M038400	3.79121923446655	https://www.genecards.org/cgi-bin/carddisp.pl?gene=FGFR1
MAPK1	Mitogen-Activated Protein Kinase 1	Protein Coding	P28482	66	GC22M021759	3.78799819946289	https://www.genecards.org/cgi-bin/carddisp.pl?gene=MAPK1
F5	Coagulation Factor V	Protein Coding	P12259	59	GC01M169511	3.7781662940979	https://www.genecards.org/cgi-bin/carddisp.pl?gene=F5
EPHA2	EPH Receptor A2	Protein Coding	P29317	66	GC01M016124	3.777996301651	https://www.genecards.org/cgi-bin/carddisp.pl?gene=EPHA2
CDKL5	Cyclin Dependent Kinase Like 5	Protein Coding	O76039	55	GC0XP018425	3.77726030349731	https://www.genecards.org/cgi-bin/carddisp.pl?gene=CDKL5
EPHB4	EPH Receptor B4	Protein Coding	P54760	66	GC07M105793	3.73839402198792	https://www.genecards.org/cgi-bin/carddisp.pl?gene=EPHB4
NOS2	Nitric Oxide Synthase 2	Protein Coding	P35228	62	GC17M027756	3.72288370132446	https://www.genecards.org/cgi-bin/carddisp.pl?gene=NOS2
EDN1	Endothelin 1	Protein Coding	P05305	62	GC06P012237	3.72089099884033	https://www.genecards.org/cgi-bin/carddisp.pl?gene=EDN1
MFGE8	Milk Fat Globule EGF And Factor V/VIII Domain Containing	Protein Coding	Q08431	55	GC15M088898	3.71521353721619	https://www.genecards.org/cgi-bin/carddisp.pl?gene=MFGE8
VEGFB	Vascular Endothelial Growth Factor B	Protein Coding	P49765	56	GC11P064234	3.7084333896637	https://www.genecards.org/cgi-bin/carddisp.pl?gene=VEGFB
GJB6	Gap Junction Protein Beta 6	Protein Coding	O95452	55	GC13M020221	3.69318056106567	https://www.genecards.org/cgi-bin/carddisp.pl?gene=GJB6
SERPINE1	Serpin Family E Member 1	Protein Coding	P05121	64	GC07P101127	3.67023944854736	https://www.genecards.org/cgi-bin/carddisp.pl?gene=SERPINE1
CRP	C-Reactive Protein	Protein Coding	P02741	59	GC01M164127	3.66335940361023	https://www.genecards.org/cgi-bin/carddisp.pl?gene=CRP
PPARG	Peroxisome Proliferator Activated Receptor Gamma	Protein Coding	P37231	66	GC03P012287	3.65280175209045	https://www.genecards.org/cgi-bin/carddisp.pl?gene=PPARG
HGF	Hepatocyte Growth Factor	Protein Coding	P14210	65	GC07M081699	3.63783097267151	https://www.genecards.org/cgi-bin/carddisp.pl?gene=HGF
ITGAV	Integrin Subunit Alpha V	Protein Coding	P06756	60	GC02P186589	3.61720705032349	https://www.genecards.org/cgi-bin/carddisp.pl?gene=ITGAV
DLL4	Delta Like Canonical Notch Ligand 4	Protein Coding	Q9NR61	60	GC15P040929	3.60841417312622	https://www.genecards.org/cgi-bin/carddisp.pl?gene=DLL4
PLAU	Plasminogen Activator, Urokinase	Protein Coding	P00749	64	GC10P073909	3.58903622627258	https://www.genecards.org/cgi-bin/carddisp.pl?gene=PLAU
VWF	Von Willebrand Factor	Protein Coding	P04275	60	GC12M030626	3.58615517616272	https://www.genecards.org/cgi-bin/carddisp.pl?gene=VWF
NAA15	N-Alpha-Acetyltransferase 15, NatA Auxiliary Subunit	Protein Coding	Q9BXJ9	54	GC04P139301	3.5798168182373	https://www.genecards.org/cgi-bin/carddisp.pl?gene=NAA15
MIR29C	MicroRNA 29c	RNA Gene		27	GC01M207835	3.57436800003052	https://www.genecards.org/cgi-bin/carddisp.pl?gene=MIR29C
HPSE	Heparanase	Protein Coding	Q9Y251	57	GC04M083292	3.53688669204712	https://www.genecards.org/cgi-bin/carddisp.pl?gene=HPSE
RCBTB1	RCC1 And BTB Domain Containing Protein 1	Protein Coding	Q8NDN9	51	GC13M049531	3.52080249786377	https://www.genecards.org/cgi-bin/carddisp.pl?gene=RCBTB1
SELE	Selectin E	Protein Coding	P16581	57	GC01M169722	3.47929072380066	https://www.genecards.org/cgi-bin/carddisp.pl?gene=SELE
CYP1B1	Cytochrome P450 Family 1 Subfamily B Member 1	Protein Coding	Q16678	60	GC02M038066	3.46566891670227	https://www.genecards.org/cgi-bin/carddisp.pl?gene=CYP1B1
SOD2-OT1	SOD2 Overlapping Transcript 1	RNA Gene		21	GC06M159772	3.45862865447998	https://www.genecards.org/cgi-bin/carddisp.pl?gene=SOD2-OT1
MET	MET Proto-Oncogene, Receptor Tyrosine Kinase	Protein Coding	P08581	67	GC07P116672	3.45161008834839	https://www.genecards.org/cgi-bin/carddisp.pl?gene=MET
GHR	Growth Hormone Receptor	Protein Coding	P10912	59	GC05P042429	3.44164443016052	https://www.genecards.org/cgi-bin/carddisp.pl?gene=GHR
HMOX1	Heme Oxygenase 1	Protein Coding	P09601	65	GC22P035380	3.43913555145264	https://www.genecards.org/cgi-bin/carddisp.pl?gene=HMOX1
ADAM15	ADAM Metallopeptidase Domain 15	Protein Coding	Q13444	56	GC01P155050	3.40716218948364	https://www.genecards.org/cgi-bin/carddisp.pl?gene=ADAM15
ICAM1	Intercellular Adhesion Molecule 1	Protein Coding	P05362	63	GC19P122290	3.39005661010742	https://www.genecards.org/cgi-bin/carddisp.pl?gene=ICAM1
MMP14	Matrix Metallopeptidase 14	Protein Coding	P50281	64	GC14P047982	3.3824474811554	https://www.genecards.org/cgi-bin/carddisp.pl?gene=MMP14
KRT18	Keratin 18	Protein Coding	P05783	63	GC12P052948	3.37678480148315	https://www.genecards.org/cgi-bin/carddisp.pl?gene=KRT18
MIR7-3HG	MIR7-3 Host Gene	RNA Gene	Q8N6C7	35	GC19P122009	3.35642790794373	https://www.genecards.org/cgi-bin/carddisp.pl?gene=MIR7-3HG
EGF	Epidermal Growth Factor	Protein Coding	P01133	64	GC04P109912	3.35469388961792	https://www.genecards.org/cgi-bin/carddisp.pl?gene=EGF
TGFA	Transforming Growth Factor Alpha	Protein Coding	P01135	59	GC02M070447	3.34226036071777	https://www.genecards.org/cgi-bin/carddisp.pl?gene=TGFA
CYP4V2	Cytochrome P450 Family 4 Subfamily V Member 2	Protein Coding	Q6ZWL3	52	GC04P186191	3.34185409545898	https://www.genecards.org/cgi-bin/carddisp.pl?gene=CYP4V2
TGIF1	TGFB Induced Factor Homeobox 1	Protein Coding	Q15583	58	GC18P003411	3.30564618110657	https://www.genecards.org/cgi-bin/carddisp.pl?gene=TGIF1
ETS1	ETS Proto-Oncogene 1, Transcription Factor	Protein Coding	P14921	61	GC11M128458	3.27459716796875	https://www.genecards.org/cgi-bin/carddisp.pl?gene=ETS1
PLAT	Plasminogen Activator, Tissue Type	Protein Coding	P00750	62	GC08M042174	3.27048921585083	https://www.genecards.org/cgi-bin/carddisp.pl?gene=PLAT
PIK3CG	Phosphatidylinositol-4,5-Bisphosphate 3-Kinase Catalytic Subunit Gamma	Protein Coding	P48736	62	GC07P106865	3.25747108459473	https://www.genecards.org/cgi-bin/carddisp.pl?gene=PIK3CG
RAB4B-EGLN2	RAB4B-EGLN2 Readthrough (NMD Candidate)	RNA Gene		20	GC19P040778	3.24671030044556	https://www.genecards.org/cgi-bin/carddisp.pl?gene=RAB4B-EGLN2
MIR126	MicroRNA 126	RNA Gene		31	GC09P136670	3.2423369884491	https://www.genecards.org/cgi-bin/carddisp.pl?gene=MIR126
TIMP1	TIMP Metallopeptidase Inhibitor 1	Protein Coding	P01033	58	GC0XP058331	3.22300434112549	https://www.genecards.org/cgi-bin/carddisp.pl?gene=TIMP1
F3	Coagulation Factor III, Tissue Factor	Protein Coding	P13726	58	GC01M094916	3.22109198570251	https://www.genecards.org/cgi-bin/carddisp.pl?gene=F3
TIMP2	TIMP Metallopeptidase Inhibitor 2	Protein Coding	P16035	54	GC17M078852	3.21953225135803	https://www.genecards.org/cgi-bin/carddisp.pl?gene=TIMP2
XBP1	X-Box Binding Protein 1	Protein Coding	P17861	59	GC22M028794	3.21021699905396	https://www.genecards.org/cgi-bin/carddisp.pl?gene=XBP1
TRC-GCA24-1	TRNA-Cys (GCA) 24-1	RNA Gene		14	GC17M085080	3.17566728591919	https://www.genecards.org/cgi-bin/carddisp.pl?gene=TRC-GCA24-1
RUNX2	RUNX Family Transcription Factor 2	Protein Coding	Q13950	59	GC06P144988	3.17517375946045	https://www.genecards.org/cgi-bin/carddisp.pl?gene=RUNX2
CCN1	Cellular Communication Network Factor 1	Protein Coding	O00622	53	GC01P085585	3.16668748855591	https://www.genecards.org/cgi-bin/carddisp.pl?gene=CCN1
TACSTD2	Tumor Associated Calcium Signal Transducer 2	Protein Coding	P09758	58	GC01M058575	3.1417818069458	https://www.genecards.org/cgi-bin/carddisp.pl?gene=TACSTD2
PDGFB	Platelet Derived Growth Factor Subunit B	Protein Coding	P01127	64	GC22M080187	3.12853026390076	https://www.genecards.org/cgi-bin/carddisp.pl?gene=PDGFB
CYBB	Cytochrome B-245 Beta Chain	Protein Coding	P04839	62	GC0XP037780	3.12510395050049	https://www.genecards.org/cgi-bin/carddisp.pl?gene=CYBB
EVR3	Exudative Vitreoretinopathy 3	Genetic Locus		6	GC11U990585	3.11979269981384	https://www.genecards.org/cgi-bin/carddisp.pl?gene=EVR3
NOTCH1	Notch Receptor 1	Protein Coding	P46531	66	GC09M138850	3.10678505897522	https://www.genecards.org/cgi-bin/carddisp.pl?gene=NOTCH1
ACVRL1	Activin A Receptor Like Type 1	Protein Coding	P37023	63	GC12P051906	3.10178279876709	https://www.genecards.org/cgi-bin/carddisp.pl?gene=ACVRL1
PF4	Platelet Factor 4	Protein Coding	P02776	53	GC04M073980	3.10144519805908	https://www.genecards.org/cgi-bin/carddisp.pl?gene=PF4
PRDM13	PR/SET Domain 13	Protein Coding	Q9H4Q3	46	GC06P099606	3.07459139823914	https://www.genecards.org/cgi-bin/carddisp.pl?gene=PRDM13
FN1	Fibronectin 1	Protein Coding	P02751	63	GC02M215360	3.06871509552002	https://www.genecards.org/cgi-bin/carddisp.pl?gene=FN1
LINC02605	Long Intergenic Non-Protein Coding RNA 2605	RNA Gene		22	GC08P078838	3.03117942810059	https://www.genecards.org/cgi-bin/carddisp.pl?gene=LINC02605
JUN	Jun Proto-Oncogene, AP-1 Transcription Factor Subunit	Protein Coding	P05412	63	GC01M058780	3.0200526714325	https://www.genecards.org/cgi-bin/carddisp.pl?gene=JUN
HSPG2	Heparan Sulfate Proteoglycan 2	Protein Coding	P98160	60	GC01M021822	3.01799964904785	https://www.genecards.org/cgi-bin/carddisp.pl?gene=HSPG2
COL4A1	Collagen Type IV Alpha 1 Chain	Protein Coding	P02462	60	GC13M110148	3.01302218437195	https://www.genecards.org/cgi-bin/carddisp.pl?gene=COL4A1
MMP1	Matrix Metallopeptidase 1	Protein Coding	P03956	63	GC11M129720	2.99980044364929	https://www.genecards.org/cgi-bin/carddisp.pl?gene=MMP1
PGR-AS1	PGR Antisense RNA 1	RNA Gene		20	GC11P101131	2.99781394004822	https://www.genecards.org/cgi-bin/carddisp.pl?gene=PGR-AS1
MIAT	Myocardial Infarction Associated Transcript	RNA Gene		35	GC22P026646	2.97563052177429	https://www.genecards.org/cgi-bin/carddisp.pl?gene=MIAT
TREX1	Three Prime Repair Exonuclease 1	Protein Coding	Q9NSU2	55	GC03P059849	2.96685242652893	https://www.genecards.org/cgi-bin/carddisp.pl?gene=TREX1
PCNA	Proliferating Cell Nuclear Antigen	Protein Coding	P12004	63	GC20M005114	2.94781684875488	https://www.genecards.org/cgi-bin/carddisp.pl?gene=PCNA
VCAM1	Vascular Cell Adhesion Molecule 1	Protein Coding	P19320	59	GC01P100719	2.92879748344421	https://www.genecards.org/cgi-bin/carddisp.pl?gene=VCAM1
VASH1	Vasohibin 1	Protein Coding	Q7L8A9	43	GC14P076761	2.92607593536377	https://www.genecards.org/cgi-bin/carddisp.pl?gene=VASH1
WT1	WT1 Transcription Factor	Protein Coding	P19544	61	GC11M032365	2.92192888259888	https://www.genecards.org/cgi-bin/carddisp.pl?gene=WT1
ANXA2	Annexin A2	Protein Coding	P07355	60	GC15M060347	2.91779375076294	https://www.genecards.org/cgi-bin/carddisp.pl?gene=ANXA2
F13A1	Coagulation Factor XIII A Chain	Protein Coding	P00488	60	GC06M006144	2.87415361404419	https://www.genecards.org/cgi-bin/carddisp.pl?gene=F13A1
LGALS1	Galectin 1	Protein Coding	P09382	56	GC22P037675	2.85939764976501	https://www.genecards.org/cgi-bin/carddisp.pl?gene=LGALS1
PLAUR	Plasminogen Activator, Urokinase Receptor	Protein Coding	Q03405	57	GC19M043646	2.82488512992859	https://www.genecards.org/cgi-bin/carddisp.pl?gene=PLAUR
TNC	Tenascin C	Protein Coding	P24821	63	GC09M115019	2.8180296421051	https://www.genecards.org/cgi-bin/carddisp.pl?gene=TNC
AIMP1	Aminoacyl TRNA Synthetase Complex Interacting Multifunctional Protein 1	Protein Coding	Q12904	58	GC04P106315	2.81641864776611	https://www.genecards.org/cgi-bin/carddisp.pl?gene=AIMP1
CFHR4	Complement Factor H Related 4	Protein Coding	Q92496	48	GC01P196888	2.81447696685791	https://www.genecards.org/cgi-bin/carddisp.pl?gene=CFHR4
FBLN1	Fibulin 1	Protein Coding	P23142	58	GC22P045502	2.78715062141418	https://www.genecards.org/cgi-bin/carddisp.pl?gene=FBLN1
AGXT	Alanine--Glyoxylate Aminotransferase	Protein Coding	P21549	58	GC02P240868	2.78583145141602	https://www.genecards.org/cgi-bin/carddisp.pl?gene=AGXT
LEP	Leptin	Protein Coding	P41159	59	GC07P128241	2.7789409160614	https://www.genecards.org/cgi-bin/carddisp.pl?gene=LEP
IL18	Interleukin 18	Protein Coding	Q14116	57	GC11M112143	2.76471018791199	https://www.genecards.org/cgi-bin/carddisp.pl?gene=IL18
GUCY1A1	Guanylate Cyclase 1 Soluble Subunit Alpha 1	Protein Coding	Q02108	56	GC04P155667	2.76322269439697	https://www.genecards.org/cgi-bin/carddisp.pl?gene=GUCY1A1
CSF3	Colony Stimulating Factor 3	Protein Coding	P09919	54	GC17P040015	2.76269507408142	https://www.genecards.org/cgi-bin/carddisp.pl?gene=CSF3
CNMD	Chondromodulin	Protein Coding	O75829	49	GC13M052704	2.75806307792664	https://www.genecards.org/cgi-bin/carddisp.pl?gene=CNMD
RORA	RAR Related Orphan Receptor A	Protein Coding	P35398	62	GC15M060488	2.73188781738281	https://www.genecards.org/cgi-bin/carddisp.pl?gene=RORA
F2	Coagulation Factor II, Thrombin	Protein Coding	P00734	63	GC11P048054	2.71894264221191	https://www.genecards.org/cgi-bin/carddisp.pl?gene=F2
MMP3	Matrix Metallopeptidase 3	Protein Coding	P08254	63	GC11M102835	2.71498155593872	https://www.genecards.org/cgi-bin/carddisp.pl?gene=MMP3
FGF10	Fibroblast Growth Factor 10	Protein Coding	O15520	60	GC05M044965	2.68061947822571	https://www.genecards.org/cgi-bin/carddisp.pl?gene=FGF10
ITGB1	Integrin Subunit Beta 1	Protein Coding	P05556	63	GC10M036096	2.66589832305908	https://www.genecards.org/cgi-bin/carddisp.pl?gene=ITGB1
EMSLR	E2F1 MRNA Stabilizing LncRNA	RNA Gene		21	GC07P107551	2.66272711753845	https://www.genecards.org/cgi-bin/carddisp.pl?gene=EMSLR
NRL	Neural Retina Leucine Zipper	Protein Coding	P54845	52	GC14M024078	2.65916538238525	https://www.genecards.org/cgi-bin/carddisp.pl?gene=NRL
MIR21	MicroRNA 21	RNA Gene		33	GC17P123488	2.65034198760986	https://www.genecards.org/cgi-bin/carddisp.pl?gene=MIR21
MCDR1	Macular Dystrophy, Retinal, 1 (North Carolina Type)	Genetic Locus		6	GC06U990079	2.64725017547607	https://www.genecards.org/cgi-bin/carddisp.pl?gene=MCDR1
COL18A1	Collagen Type XVIII Alpha 1 Chain	Protein Coding	P39060	59	GC21P045405	2.62554264068604	https://www.genecards.org/cgi-bin/carddisp.pl?gene=COL18A1
EGR1	Early Growth Response 1	Protein Coding	P18146	58	GC05P138465	2.62362790107727	https://www.genecards.org/cgi-bin/carddisp.pl?gene=EGR1
GH1	Growth Hormone 1	Protein Coding	P01241	56	GC17M063917	2.61080074310303	https://www.genecards.org/cgi-bin/carddisp.pl?gene=GH1
SOD1	Superoxide Dismutase 1	Protein Coding	P00441	66	GC21P031659	2.59452295303345	https://www.genecards.org/cgi-bin/carddisp.pl?gene=SOD1
KIT	KIT Proto-Oncogene, Receptor Tyrosine Kinase	Protein Coding	P10721	66	GC04P054657	2.59399747848511	https://www.genecards.org/cgi-bin/carddisp.pl?gene=KIT
ESR1	Estrogen Receptor 1	Protein Coding	P03372	67	GC06P151656	2.59364795684814	https://www.genecards.org/cgi-bin/carddisp.pl?gene=ESR1
FOLH1	Folate Hydrolase 1	Protein Coding	Q04609	60	GC11M128648	2.58151173591614	https://www.genecards.org/cgi-bin/carddisp.pl?gene=FOLH1
FGF5	Fibroblast Growth Factor 5	Protein Coding	P12034	57	GC04P080266	2.57844376564026	https://www.genecards.org/cgi-bin/carddisp.pl?gene=FGF5
TBX1	T-Box Transcription Factor 1	Protein Coding	O43435	55	GC22P075378	2.57706546783447	https://www.genecards.org/cgi-bin/carddisp.pl?gene=TBX1
PTGS1	Prostaglandin-Endoperoxide Synthase 1	Protein Coding	P23219	60	GC09P122370	2.57539415359497	https://www.genecards.org/cgi-bin/carddisp.pl?gene=PTGS1
FGFR3	Fibroblast Growth Factor Receptor 3	Protein Coding	P22607	68	GC04P004728	2.5731999874115	https://www.genecards.org/cgi-bin/carddisp.pl?gene=FGFR3
SRC	SRC Proto-Oncogene, Non-Receptor Tyrosine Kinase	Protein Coding	P12931	64	GC20P037344	2.56535625457764	https://www.genecards.org/cgi-bin/carddisp.pl?gene=SRC
PIK3CA	Phosphatidylinositol-4,5-Bisphosphate 3-Kinase Catalytic Subunit Alpha	Protein Coding	P42336	66	GC03P179148	2.54376339912415	https://www.genecards.org/cgi-bin/carddisp.pl?gene=PIK3CA
CXCL1	C-X-C Motif Chemokine Ligand 1	Protein Coding	P09341	56	GC04P073869	2.53502178192139	https://www.genecards.org/cgi-bin/carddisp.pl?gene=CXCL1
SIRT1	Sirtuin 1	Protein Coding	Q96EB6	62	GC10P067884	2.52915692329407	https://www.genecards.org/cgi-bin/carddisp.pl?gene=SIRT1
CX3CR1	C-X3-C Motif Chemokine Receptor 1	Protein Coding	P49238	56	GC03M039279	2.52879428863525	https://www.genecards.org/cgi-bin/carddisp.pl?gene=CX3CR1
CD248	CD248 Molecule	Protein Coding	Q9HCU0	50	GC11M066314	2.52190923690796	https://www.genecards.org/cgi-bin/carddisp.pl?gene=CD248
MIR494	MicroRNA 494	RNA Gene		26	GC14P117924	2.50950813293457	https://www.genecards.org/cgi-bin/carddisp.pl?gene=MIR494
BCL2	BCL2 Apoptosis Regulator	Protein Coding	P10415	64	GC18M063123	2.48440480232239	https://www.genecards.org/cgi-bin/carddisp.pl?gene=BCL2
LINC-ROR	Long Intergenic Non-Protein Coding RNA, Regulator Of Reprogramming	RNA Gene		26	GC18M057054	2.4811635017395	https://www.genecards.org/cgi-bin/carddisp.pl?gene=LINC-ROR
FBN2	Fibrillin 2	Protein Coding	P35556	55	GC05M128257	2.47203159332275	https://www.genecards.org/cgi-bin/carddisp.pl?gene=FBN2
AGTR1	Angiotensin II Receptor Type 1	Protein Coding	P30556	65	GC03P148697	2.47057628631592	https://www.genecards.org/cgi-bin/carddisp.pl?gene=AGTR1
EPHA1	EPH Receptor A1	Protein Coding	P21709	59	GC07M143390	2.46882200241089	https://www.genecards.org/cgi-bin/carddisp.pl?gene=EPHA1
TWIST1	Twist Family BHLH Transcription Factor 1	Protein Coding	Q15672	59	GC07M019020	2.46173119544983	https://www.genecards.org/cgi-bin/carddisp.pl?gene=TWIST1
MMP19	Matrix Metallopeptidase 19	Protein Coding	Q99542	58	GC12M055835	2.45800042152405	https://www.genecards.org/cgi-bin/carddisp.pl?gene=MMP19
KITLG	KIT Ligand	Protein Coding	P21583	60	GC12M088492	2.455979347229	https://www.genecards.org/cgi-bin/carddisp.pl?gene=KITLG
CNGA3	Cyclic Nucleotide Gated Channel Subunit Alpha 3	Protein Coding	Q16281	55	GC02P098356	2.44810366630554	https://www.genecards.org/cgi-bin/carddisp.pl?gene=CNGA3
CNGB3	Cyclic Nucleotide Gated Channel Subunit Beta 3	Protein Coding	Q9NQW8	53	GC08M086553	2.44810366630554	https://www.genecards.org/cgi-bin/carddisp.pl?gene=CNGB3
BBS10	Bardet-Biedl Syndrome 10	Protein Coding	Q8TAM1	52	GC12M076344	2.44810366630554	https://www.genecards.org/cgi-bin/carddisp.pl?gene=BBS10
FSCN2	Fascin Actin-Bundling Protein 2, Retinal	Protein Coding	O14926	52	GC17P081515	2.44810366630554	https://www.genecards.org/cgi-bin/carddisp.pl?gene=FSCN2
MT-TL1	Mitochondrially Encoded TRNA-Leu (UUA/G) 1	RNA Gene		25	GCMTP003232	2.44810366630554	https://www.genecards.org/cgi-bin/carddisp.pl?gene=MT-TL1
LOC126806658	BRD4-Independent Group 4 Enhancer GRCh37_chr3:41265899-41267098	Functional Element		11	GC03P041224	2.44810366630554	https://www.genecards.org/cgi-bin/carddisp.pl?gene=LOC126806658
LOC126805793	CDK7 Strongly-Dependent Group 2 Enhancer GRCh37_chr1:94486302-94487501	Functional Element		9	GC01P094137	2.44810366630554	https://www.genecards.org/cgi-bin/carddisp.pl?gene=LOC126805793
LOC111365204	CCNC And PRDM13 Intergenic Region DNase I Hypersensitve Site DHS6S1	Functional Element		8	GC06P099592	2.44810366630554	https://www.genecards.org/cgi-bin/carddisp.pl?gene=LOC111365204
CASP3	Caspase 3	Protein Coding	P42574	62	GC04M184627	2.43612861633301	https://www.genecards.org/cgi-bin/carddisp.pl?gene=CASP3
RHO	Rhodopsin	Protein Coding	P08100	60	GC03P140025	2.43342804908752	https://www.genecards.org/cgi-bin/carddisp.pl?gene=RHO
NFKB1	Nuclear Factor Kappa B Subunit 1	Protein Coding	P19838	66	GC04P102501	2.43300771713257	https://www.genecards.org/cgi-bin/carddisp.pl?gene=NFKB1
FOXP1	Forkhead Box P1	Protein Coding	Q9H334	58	GC03M070954	2.43036341667175	https://www.genecards.org/cgi-bin/carddisp.pl?gene=FOXP1
CD34	CD34 Molecule	Protein Coding	P28906	58	GC01M207880	2.4290943145752	https://www.genecards.org/cgi-bin/carddisp.pl?gene=CD34
CTSL	Cathepsin L	Protein Coding	P07711	60	GC09P087725	2.41707897186279	https://www.genecards.org/cgi-bin/carddisp.pl?gene=CTSL
TUG1	Taurine Up-Regulated 1	Protein Coding	A0A6I8PU40	34	GC22P030969	2.40396976470947	https://www.genecards.org/cgi-bin/carddisp.pl?gene=TUG1
SKIC2	SKI2 Subunit Of Superkiller Complex	Protein Coding	Q15477	54	GC06P155917	2.39128422737122	https://www.genecards.org/cgi-bin/carddisp.pl?gene=SKIC2
MIR155	MicroRNA 155	RNA Gene		31	GC21P025573	2.36502456665039	https://www.genecards.org/cgi-bin/carddisp.pl?gene=MIR155
EDNRA	Endothelin Receptor Type A	Protein Coding	P25101	62	GC04P147480	2.36116719245911	https://www.genecards.org/cgi-bin/carddisp.pl?gene=EDNRA
WNT5A	Wnt Family Member 5A	Protein Coding	P41221	64	GC03M055465	2.36107516288757	https://www.genecards.org/cgi-bin/carddisp.pl?gene=WNT5A
HESX1	HESX Homeobox 1	Protein Coding	Q9UBX0	51	GC03M057207	2.35304307937622	https://www.genecards.org/cgi-bin/carddisp.pl?gene=HESX1
FOXO1	Forkhead Box O1	Protein Coding	Q12778	64	GC13M040555	2.35032176971436	https://www.genecards.org/cgi-bin/carddisp.pl?gene=FOXO1
BDKRB2	Bradykinin Receptor B2	Protein Coding	P30411	57	GC14P096205	2.34762096405029	https://www.genecards.org/cgi-bin/carddisp.pl?gene=BDKRB2
TLR3	Toll Like Receptor 3	Protein Coding	O15455	64	GC04P186059	2.34065651893616	https://www.genecards.org/cgi-bin/carddisp.pl?gene=TLR3
MAPK8	Mitogen-Activated Protein Kinase 8	Protein Coding	P45983	62	GC10P048306	2.33962321281433	https://www.genecards.org/cgi-bin/carddisp.pl?gene=MAPK8
ADM	Adrenomedullin	Protein Coding	P35318	57	GC11P012779	2.33774042129517	https://www.genecards.org/cgi-bin/carddisp.pl?gene=ADM
IL4R	Interleukin 4 Receptor	Protein Coding	P24394	60	GC16P096455	2.33257794380188	https://www.genecards.org/cgi-bin/carddisp.pl?gene=IL4R
IGF2	Insulin Like Growth Factor 2	Protein Coding	P01344	62	GC11M012582	2.32256126403809	https://www.genecards.org/cgi-bin/carddisp.pl?gene=IGF2
IGF1R	Insulin Like Growth Factor 1 Receptor	Protein Coding	P08069	68	GC15P098648	2.31746006011963	https://www.genecards.org/cgi-bin/carddisp.pl?gene=IGF1R
ACKR3	Atypical Chemokine Receptor 3	Protein Coding	P25106	55	GC02P236537	2.30949902534485	https://www.genecards.org/cgi-bin/carddisp.pl?gene=ACKR3
ERBB2	Erb-B2 Receptor Tyrosine Kinase 2	Protein Coding	P04626	68	GC17P039687	2.30448293685913	https://www.genecards.org/cgi-bin/carddisp.pl?gene=ERBB2
PRKCB	Protein Kinase C Beta	Protein Coding	P05771	62	GC16P096397	2.29810309410095	https://www.genecards.org/cgi-bin/carddisp.pl?gene=PRKCB
SOD2	Superoxide Dismutase 2	Protein Coding	P04179	60	GC06M159669	2.29180288314819	https://www.genecards.org/cgi-bin/carddisp.pl?gene=SOD2
IL17A	Interleukin 17A	Protein Coding	Q16552	56	GC06P052186	2.28964757919312	https://www.genecards.org/cgi-bin/carddisp.pl?gene=IL17A
POU1F1	POU Class 1 Homeobox 1	Protein Coding	P28069	54	GC03M087259	2.28489208221436	https://www.genecards.org/cgi-bin/carddisp.pl?gene=POU1F1
CCR7	C-C Motif Chemokine Receptor 7	Protein Coding	P32248	58	GC17M085155	2.28209352493286	https://www.genecards.org/cgi-bin/carddisp.pl?gene=CCR7
ANGPTL6	Angiopoietin Like 6	Protein Coding	Q8NI99	50	GC19M010092	2.2788507938385	https://www.genecards.org/cgi-bin/carddisp.pl?gene=ANGPTL6
PIGF	Phosphatidylinositol Glycan Anchor Biosynthesis Class F	Protein Coding	Q07326	50	GC02M046580	2.2746844291687	https://www.genecards.org/cgi-bin/carddisp.pl?gene=PIGF
SST	Somatostatin	Protein Coding	P61278	53	GC03M187668	2.27038717269897	https://www.genecards.org/cgi-bin/carddisp.pl?gene=SST
PRKCA	Protein Kinase C Alpha	Protein Coding	P17252	64	GC17P066302	2.26917481422424	https://www.genecards.org/cgi-bin/carddisp.pl?gene=PRKCA
ADAMTSL1	ADAMTS Like 1	Protein Coding	Q8N6G6	53	GC09P017906	2.26630783081055	https://www.genecards.org/cgi-bin/carddisp.pl?gene=ADAMTSL1
ITGB3	Integrin Subunit Beta 3	Protein Coding	P05106	65	GC17P123264	2.25691866874695	https://www.genecards.org/cgi-bin/carddisp.pl?gene=ITGB3
MCAM	Melanoma Cell Adhesion Molecule	Protein Coding	P43121	54	GC11M119308	2.2567286491394	https://www.genecards.org/cgi-bin/carddisp.pl?gene=MCAM
COMT	Catechol-O-Methyltransferase	Protein Coding	P21964	64	GC22P019941	2.25451302528381	https://www.genecards.org/cgi-bin/carddisp.pl?gene=COMT
SREBF1	Sterol Regulatory Element Binding Transcription Factor 1	Protein Coding	P36956	62	GC17M017810	2.25451302528381	https://www.genecards.org/cgi-bin/carddisp.pl?gene=SREBF1
CLCN2	Chloride Voltage-Gated Channel 2	Protein Coding	P51788	57	GC03M184346	2.25014162063599	https://www.genecards.org/cgi-bin/carddisp.pl?gene=CLCN2
RPE65	Retinoid Isomerohydrolase RPE65	Protein Coding	Q16518	58	GC01M068428	2.24939060211182	https://www.genecards.org/cgi-bin/carddisp.pl?gene=RPE65
NOX4	NADPH Oxidase 4	Protein Coding	Q9NPH5	55	GC11M089324	2.24279093742371	https://www.genecards.org/cgi-bin/carddisp.pl?gene=NOX4
HBEGF	Heparin Binding EGF Like Growth Factor	Protein Coding	Q99075	58	GC05M140332	2.23810911178589	https://www.genecards.org/cgi-bin/carddisp.pl?gene=HBEGF
OTX2	Orthodenticle Homeobox 2	Protein Coding	P32243	59	GC14M056799	2.23487377166748	https://www.genecards.org/cgi-bin/carddisp.pl?gene=OTX2
ELOVL4	ELOVL Fatty Acid Elongase 4	Protein Coding	Q9GZR5	58	GC06M079914	2.22447967529297	https://www.genecards.org/cgi-bin/carddisp.pl?gene=ELOVL4
C9	Complement C9	Protein Coding	P02748	56	GC05M039320	2.22447967529297	https://www.genecards.org/cgi-bin/carddisp.pl?gene=C9
MTOR	Mechanistic Target Of Rapamycin Kinase	Protein Coding	P42345	68	GC01M011106	2.22347331047058	https://www.genecards.org/cgi-bin/carddisp.pl?gene=MTOR
MMP12	Matrix Metallopeptidase 12	Protein Coding	P39900	59	GC11M102862	2.22030448913574	https://www.genecards.org/cgi-bin/carddisp.pl?gene=MMP12
MIR23A	MicroRNA 23a	RNA Gene		30	GC19M096312	2.21283078193665	https://www.genecards.org/cgi-bin/carddisp.pl?gene=MIR23A
LEPR	Leptin Receptor	Protein Coding	P48357	63	GC01P065444	2.19310116767883	https://www.genecards.org/cgi-bin/carddisp.pl?gene=LEPR
SNORD15A	Small Nucleolar RNA, C/D Box 15A	RNA Gene		24	GC11P075400	2.19287371635437	https://www.genecards.org/cgi-bin/carddisp.pl?gene=SNORD15A
HSPA5	Heat Shock Protein Family A (Hsp70) Member 5	Protein Coding	P11021	62	GC09M125234	2.18867015838623	https://www.genecards.org/cgi-bin/carddisp.pl?gene=HSPA5
WARS2	Tryptophanyl TRNA Synthetase 2, Mitochondrial	Protein Coding	Q9UGM6	57	GC01M119031	2.17168927192688	https://www.genecards.org/cgi-bin/carddisp.pl?gene=WARS2
NLRP3	NLR Family Pyrin Domain Containing 3	Protein Coding	Q96P20	61	GC01P247496	2.17160654067993	https://www.genecards.org/cgi-bin/carddisp.pl?gene=NLRP3
VIM	Vimentin	Protein Coding	P08670	64	GC10P017227	2.16752815246582	https://www.genecards.org/cgi-bin/carddisp.pl?gene=VIM
GJA1	Gap Junction Protein Alpha 1	Protein Coding	P17302	63	GC06P146071	2.16457152366638	https://www.genecards.org/cgi-bin/carddisp.pl?gene=GJA1
TGFBR1	Transforming Growth Factor Beta Receptor 1	Protein Coding	P36897	67	GC09P102398	2.16313695907593	https://www.genecards.org/cgi-bin/carddisp.pl?gene=TGFBR1
NRP2	Neuropilin 2	Protein Coding	O60462	57	GC02P205681	2.16275429725647	https://www.genecards.org/cgi-bin/carddisp.pl?gene=NRP2
BBS1	Bardet-Biedl Syndrome 1	Protein Coding	Q8NFJ9	52	GC11P094727	2.15573287010193	https://www.genecards.org/cgi-bin/carddisp.pl?gene=BBS1
MTR	5-Methyltetrahydrofolate-Homocysteine Methyltransferase	Protein Coding	Q99707	60	GC01P236795	2.14348602294922	https://www.genecards.org/cgi-bin/carddisp.pl?gene=MTR
MTRR	5-Methyltetrahydrofolate-Homocysteine Methyltransferase Reductase	Protein Coding	Q9UBK8	56	GC05P007851	2.14348602294922	https://www.genecards.org/cgi-bin/carddisp.pl?gene=MTRR
YAP1	Yes1 Associated Transcriptional Regulator	Protein Coding	P46937	60	GC11P102110	2.14286136627197	https://www.genecards.org/cgi-bin/carddisp.pl?gene=YAP1
ESX1	ESX Homeobox 1	Protein Coding	Q8N693	45	GC0XM104250	2.13955545425415	https://www.genecards.org/cgi-bin/carddisp.pl?gene=ESX1
CTNNA1	Catenin Alpha 1	Protein Coding	P35221	59	GC05P138710	2.1349995136261	https://www.genecards.org/cgi-bin/carddisp.pl?gene=CTNNA1
ILK	Integrin Linked Kinase	Protein Coding	Q13418	58	GC11P012587	2.1307578086853	https://www.genecards.org/cgi-bin/carddisp.pl?gene=ILK
PTN	Pleiotrophin	Protein Coding	P21246	53	GC07M137227	2.1275794506073	https://www.genecards.org/cgi-bin/carddisp.pl?gene=PTN
PDGFRA	Platelet Derived Growth Factor Receptor Alpha	Protein Coding	P16234	66	GC04P054229	2.12664222717285	https://www.genecards.org/cgi-bin/carddisp.pl?gene=PDGFRA
IFNG	Interferon Gamma	Protein Coding	P01579	63	GC12M068154	2.12506771087646	https://www.genecards.org/cgi-bin/carddisp.pl?gene=IFNG
ADIPOQ	Adiponectin, C1Q And Collagen Domain Containing	Protein Coding	Q15848	59	GC03P186842	2.11987853050232	https://www.genecards.org/cgi-bin/carddisp.pl?gene=ADIPOQ
ROBO4	Roundabout Guidance Receptor 4	Protein Coding	Q8WZ75	55	GC11M124883	2.11825299263	https://www.genecards.org/cgi-bin/carddisp.pl?gene=ROBO4
CXCL9	C-X-C Motif Chemokine Ligand 9	Protein Coding	Q07325	52	GC04M076001	2.11825299263	https://www.genecards.org/cgi-bin/carddisp.pl?gene=CXCL9
OPTC	Opticin	Protein Coding	Q9UBM4	50	GC01P203494	2.10651254653931	https://www.genecards.org/cgi-bin/carddisp.pl?gene=OPTC
CSF1	Colony Stimulating Factor 1	Protein Coding	P09603	58	GC01P109911	2.10544610023499	https://www.genecards.org/cgi-bin/carddisp.pl?gene=CSF1
TXN	Thioredoxin	Protein Coding	P10599	59	GC09M110243	2.10271430015564	https://www.genecards.org/cgi-bin/carddisp.pl?gene=TXN
B2M	Beta-2-Microglobulin	Protein Coding	P61769	63	GC15P044711	2.09595203399658	https://www.genecards.org/cgi-bin/carddisp.pl?gene=B2M
PTK2	Protein Tyrosine Kinase 2	Protein Coding	Q05397	61	GC08M140657	2.08990573883057	https://www.genecards.org/cgi-bin/carddisp.pl?gene=PTK2
NTN1	Netrin 1	Protein Coding	O95631	59	GC17P121997	2.08293652534485	https://www.genecards.org/cgi-bin/carddisp.pl?gene=NTN1
MGP	Matrix Gla Protein	Protein Coding	P08493	56	GC12M030917	2.08239817619324	https://www.genecards.org/cgi-bin/carddisp.pl?gene=MGP
COL15A1	Collagen Type XV Alpha 1 Chain	Protein Coding	P39059	50	GC09P098943	2.05869603157043	https://www.genecards.org/cgi-bin/carddisp.pl?gene=COL15A1
PROK1	Prokineticin 1	Protein Coding	P58294	47	GC01P110451	2.05466794967651	https://www.genecards.org/cgi-bin/carddisp.pl?gene=PROK1
SERPING1	Serpin Family G Member 1	Protein Coding	P05155	59	GC11P057597	2.04760479927063	https://www.genecards.org/cgi-bin/carddisp.pl?gene=SERPING1
SPRY2	Sprouty RTK Signaling Antagonist 2	Protein Coding	O43597	59	GC13M080335	2.0455367565155	https://www.genecards.org/cgi-bin/carddisp.pl?gene=SPRY2
FOXO3	Forkhead Box O3	Protein Coding	O43524	60	GC06P108559	2.0416853427887	https://www.genecards.org/cgi-bin/carddisp.pl?gene=FOXO3
PLXDC1	Plexin Domain Containing 1	Protein Coding	Q8IUK5	48	GC17M039063	2.0416853427887	https://www.genecards.org/cgi-bin/carddisp.pl?gene=PLXDC1
MIR27A	MicroRNA 27a	RNA Gene		32	GC19M096311	2.0416853427887	https://www.genecards.org/cgi-bin/carddisp.pl?gene=MIR27A
FGF4	Fibroblast Growth Factor 4	Protein Coding	P08620	57	GC11M129195	2.04075145721436	https://www.genecards.org/cgi-bin/carddisp.pl?gene=FGF4
SKI	SKI Proto-Oncogene	Protein Coding	P12755	58	GC01P050683	2.03965210914612	https://www.genecards.org/cgi-bin/carddisp.pl?gene=SKI
SEMA4D	Semaphorin 4D	Protein Coding	Q92854	59	GC09M089360	2.03646373748779	https://www.genecards.org/cgi-bin/carddisp.pl?gene=SEMA4D
CD38	CD38 Molecule	Protein Coding	P28907	59	GC04P025740	2.02896928787231	https://www.genecards.org/cgi-bin/carddisp.pl?gene=CD38
XIST	X Inactive Specific Transcript	RNA Gene		33	GC0XM073820	2.02671027183533	https://www.genecards.org/cgi-bin/carddisp.pl?gene=XIST
COL4A2	Collagen Type IV Alpha 2 Chain	Protein Coding	P08572	59	GC13P110305	2.02534651756287	https://www.genecards.org/cgi-bin/carddisp.pl?gene=COL4A2
RAC1	Rac Family Small GTPase 1	Protein Coding	P63000	62	GC07P013892	2.02089953422546	https://www.genecards.org/cgi-bin/carddisp.pl?gene=RAC1
SP1	Sp1 Transcription Factor	Protein Coding	P08047	59	GC12P053380	2.02046656608582	https://www.genecards.org/cgi-bin/carddisp.pl?gene=SP1
TNFSF10	TNF Superfamily Member 10	Protein Coding	P50591	57	GC03M172505	2.01787972450256	https://www.genecards.org/cgi-bin/carddisp.pl?gene=TNFSF10
LAMB2	Laminin Subunit Beta 2	Protein Coding	P55268	58	GC03M049121	2.01483201980591	https://www.genecards.org/cgi-bin/carddisp.pl?gene=LAMB2
CAT	Catalase	Protein Coding	P04040	64	GC11P034460	2.01322436332703	https://www.genecards.org/cgi-bin/carddisp.pl?gene=CAT
TXNIP	Thioredoxin Interacting Protein	Protein Coding	Q9H3M7	52	GC01M145992	2.0129132270813	https://www.genecards.org/cgi-bin/carddisp.pl?gene=TXNIP
TCL1A	TCL1 Family AKT Coactivator A	Protein Coding	P56279	55	GC14M095709	2.00666952133179	https://www.genecards.org/cgi-bin/carddisp.pl?gene=TCL1A
MIR34A	MicroRNA 34a	RNA Gene		32	GC01M015281	2.00621008872986	https://www.genecards.org/cgi-bin/carddisp.pl?gene=MIR34A
BDNF	Brain Derived Neurotrophic Factor	Protein Coding	P23560	63	GC11M027654	1.98971450328827	https://www.genecards.org/cgi-bin/carddisp.pl?gene=BDNF
WARS1	Tryptophanyl-TRNA Synthetase 1	Protein Coding	P23381	59	GC14M120962	1.98957860469818	https://www.genecards.org/cgi-bin/carddisp.pl?gene=WARS1
AHR	Aryl Hydrocarbon Receptor	Protein Coding	P35869	60	GC07P016916	1.98518180847168	https://www.genecards.org/cgi-bin/carddisp.pl?gene=AHR
TIE1	Tyrosine Kinase With Immunoglobulin Like And EGF Like Domains 1	Protein Coding	P35590	58	GC01P043300	1.98233759403229	https://www.genecards.org/cgi-bin/carddisp.pl?gene=TIE1
CSNK2A1	Casein Kinase 2 Alpha 1	Protein Coding	P68400	63	GC20M000472	1.98004710674286	https://www.genecards.org/cgi-bin/carddisp.pl?gene=CSNK2A1
NR2E3	Nuclear Receptor Subfamily 2 Group E Member 3	Protein Coding	Q9Y5X4	55	GC15P071792	1.97048389911652	https://www.genecards.org/cgi-bin/carddisp.pl?gene=NR2E3
CD40	CD40 Molecule	Protein Coding	P25942	63	GC20P046118	1.96774482727051	https://www.genecards.org/cgi-bin/carddisp.pl?gene=CD40
SNORD118	Small Nucleolar RNA, C/D Box 118	RNA Gene		28	GC17M084187	1.96766030788422	https://www.genecards.org/cgi-bin/carddisp.pl?gene=SNORD118
GAS6	Growth Arrest Specific 6	Protein Coding	Q14393	56	GC13M113820	1.96664488315582	https://www.genecards.org/cgi-bin/carddisp.pl?gene=GAS6
CXCR2	C-X-C Motif Chemokine Receptor 2	Protein Coding	P25025	63	GC02P218125	1.96177983283997	https://www.genecards.org/cgi-bin/carddisp.pl?gene=CXCR2
ROCK1	Rho Associated Coiled-Coil Containing Protein Kinase 1	Protein Coding	Q13464	62	GC18M035007	1.95919620990753	https://www.genecards.org/cgi-bin/carddisp.pl?gene=ROCK1
ANXA5	Annexin A5	Protein Coding	P08758	60	GC04M121667	1.95919620990753	https://www.genecards.org/cgi-bin/carddisp.pl?gene=ANXA5
IGFBP6	Insulin Like Growth Factor Binding Protein 6	Protein Coding	P24592	56	GC12P053097	1.95363771915436	https://www.genecards.org/cgi-bin/carddisp.pl?gene=IGFBP6
CCL24	C-C Motif Chemokine Ligand 24	Protein Coding	O00175	50	GC07M078782	1.94489800930023	https://www.genecards.org/cgi-bin/carddisp.pl?gene=CCL24
KLK1	Kallikrein 1	Protein Coding	P06870	60	GC19M050819	1.9444774389267	https://www.genecards.org/cgi-bin/carddisp.pl?gene=KLK1
TJP1	Tight Junction Protein 1	Protein Coding	Q07157	58	GC15M029699	1.94200682640076	https://www.genecards.org/cgi-bin/carddisp.pl?gene=TJP1
MIR146A	MicroRNA 146a	RNA Gene		31	GC05P160485	1.94031417369843	https://www.genecards.org/cgi-bin/carddisp.pl?gene=MIR146A
BIRC5	Baculoviral IAP Repeat Containing 5	Protein Coding	O15392	59	GC17P078214	1.9394474029541	https://www.genecards.org/cgi-bin/carddisp.pl?gene=BIRC5
CXCR3	C-X-C Motif Chemokine Receptor 3	Protein Coding	P49682	57	GC0XM071615	1.93668937683105	https://www.genecards.org/cgi-bin/carddisp.pl?gene=CXCR3
CD44	CD44 Molecule (IN Blood Group)	Protein Coding	P16070	62	GC11P035139	1.93620419502258	https://www.genecards.org/cgi-bin/carddisp.pl?gene=CD44
PWAR1	Prader Willi/Angelman Region RNA 1	RNA Gene		22	GC15P025135	1.93614649772644	https://www.genecards.org/cgi-bin/carddisp.pl?gene=PWAR1
MIR424	MicroRNA 424	RNA Gene		28	GC0XM134881	1.93182063102722	https://www.genecards.org/cgi-bin/carddisp.pl?gene=MIR424
GHRHR	Growth Hormone Releasing Hormone Receptor	Protein Coding	Q02643	55	GC07P030938	1.92125165462494	https://www.genecards.org/cgi-bin/carddisp.pl?gene=GHRHR
SOX3	SRY-Box Transcription Factor 3	Protein Coding	P41225	55	GC0XM140502	1.92125165462494	https://www.genecards.org/cgi-bin/carddisp.pl?gene=SOX3
GHRH	Growth Hormone Releasing Hormone	Protein Coding	P01286	51	GC20M037251	1.92125165462494	https://www.genecards.org/cgi-bin/carddisp.pl?gene=GHRH
PROP1	PROP Paired-Like Homeobox 1	Protein Coding	O75360	51	GC05M177992	1.92125165462494	https://www.genecards.org/cgi-bin/carddisp.pl?gene=PROP1
CSHL1	Chorionic Somatomammotropin Hormone Like 1	Protein Coding	Q14406	43	GC17M063909	1.92125165462494	https://www.genecards.org/cgi-bin/carddisp.pl?gene=CSHL1
PTPN11	Protein Tyrosine Phosphatase Non-Receptor Type 11	Protein Coding	Q06124	67	GC12P112418	1.91685152053833	https://www.genecards.org/cgi-bin/carddisp.pl?gene=PTPN11
TLR2	Toll Like Receptor 2	Protein Coding	O60603	65	GC04P153684	1.90328097343445	https://www.genecards.org/cgi-bin/carddisp.pl?gene=TLR2
ALB	Albumin	Protein Coding	P02768	62	GC04P073397	1.90262413024902	https://www.genecards.org/cgi-bin/carddisp.pl?gene=ALB
SLIT2	Slit Guidance Ligand 2	Protein Coding	O94813	59	GC04P025805	1.90230655670166	https://www.genecards.org/cgi-bin/carddisp.pl?gene=SLIT2
SSTR2	Somatostatin Receptor 2	Protein Coding	P30874	59	GC17P073165	1.90230655670166	https://www.genecards.org/cgi-bin/carddisp.pl?gene=SSTR2
SEMA3A	Semaphorin 3A	Protein Coding	Q14563	59	GC07M083955	1.89670288562775	https://www.genecards.org/cgi-bin/carddisp.pl?gene=SEMA3A
JAG1	Jagged Canonical Notch Ligand 1	Protein Coding	P78504	63	GC20M010637	1.89193737506866	https://www.genecards.org/cgi-bin/carddisp.pl?gene=JAG1
CYP2C8	Cytochrome P450 Family 2 Subfamily C Member 8	Protein Coding	P10632	59	GC10M095038	1.8901035785675	https://www.genecards.org/cgi-bin/carddisp.pl?gene=CYP2C8
CARMN	Cardiac Mesoderm Enhancer-Associated Non-Coding RNA	RNA Gene		25	GC05P149397	1.8901035785675	https://www.genecards.org/cgi-bin/carddisp.pl?gene=CARMN
ACE	Angiotensin I Converting Enzyme	Protein Coding	P12821	64	GC17P063477	1.88887453079224	https://www.genecards.org/cgi-bin/carddisp.pl?gene=ACE
FGF7	Fibroblast Growth Factor 7	Protein Coding	P21781	56	GC15P049423	1.88685429096222	https://www.genecards.org/cgi-bin/carddisp.pl?gene=FGF7
JAK2	Janus Kinase 2	Protein Coding	O60674	66	GC09P004985	1.88589251041412	https://www.genecards.org/cgi-bin/carddisp.pl?gene=JAK2
APOH	Apolipoprotein H	Protein Coding	P02749	58	GC17M066212	1.88463997840881	https://www.genecards.org/cgi-bin/carddisp.pl?gene=APOH
PFKFB3	6-Phosphofructo-2-Kinase/Fructose-2,6-Biphosphatase 3	Protein Coding	Q16875	56	GC10P006144	1.88274955749512	https://www.genecards.org/cgi-bin/carddisp.pl?gene=PFKFB3
COL10A1	Collagen Type X Alpha 1 Chain	Protein Coding	Q03692	53	GC06M116118	1.87869131565094	https://www.genecards.org/cgi-bin/carddisp.pl?gene=COL10A1
CTTN	Cortactin	Protein Coding	Q14247	56	GC11P070398	1.87814605236053	https://www.genecards.org/cgi-bin/carddisp.pl?gene=CTTN
IL4	Interleukin 4	Protein Coding	P05112	59	GC05P132673	1.87798404693604	https://www.genecards.org/cgi-bin/carddisp.pl?gene=IL4
KL	Klotho	Protein Coding	Q9UEF7	60	GC13P033016	1.87490153312683	https://www.genecards.org/cgi-bin/carddisp.pl?gene=KL
IFNA1	Interferon Alpha 1	Protein Coding	P01562	51	GC09P021798	1.87209439277649	https://www.genecards.org/cgi-bin/carddisp.pl?gene=IFNA1
ERCC2	ERCC Excision Repair 2, TFIIH Core Complex Helicase Subunit	Protein Coding	P18074	61	GC19M045349	1.86857271194458	https://www.genecards.org/cgi-bin/carddisp.pl?gene=ERCC2
SEC24C	SEC24 Homolog C, COPII Coat Complex Component	Protein Coding	P53992	57	GC10P073744	1.86857271194458	https://www.genecards.org/cgi-bin/carddisp.pl?gene=SEC24C
UFD1	Ubiquitin Recognition Factor In ER Associated Degradation 1	Protein Coding	Q92890	56	GC22M020189	1.86857271194458	https://www.genecards.org/cgi-bin/carddisp.pl?gene=UFD1
GP1BB	Glycoprotein Ib Platelet Subunit Beta	Protein Coding	P13224	55	GC22P075376	1.86857271194458	https://www.genecards.org/cgi-bin/carddisp.pl?gene=GP1BB
HIRA	Histone Cell Cycle Regulator	Protein Coding	P54198	55	GC22M019330	1.86857271194458	https://www.genecards.org/cgi-bin/carddisp.pl?gene=HIRA
NGLY1	N-Glycanase 1	Protein Coding	Q96IV0	55	GC03M025718	1.86857271194458	https://www.genecards.org/cgi-bin/carddisp.pl?gene=NGLY1
JMJD1C	Jumonji Domain Containing 1C	Protein Coding	Q15652	54	GC10M063167	1.86857271194458	https://www.genecards.org/cgi-bin/carddisp.pl?gene=JMJD1C
RREB1	Ras Responsive Element Binding Protein 1	Protein Coding	Q92766	54	GC06P007107	1.86857271194458	https://www.genecards.org/cgi-bin/carddisp.pl?gene=RREB1
ARVCF	ARVCF Delta Catenin Family Member	Protein Coding	O00192	50	GC22M020204	1.86857271194458	https://www.genecards.org/cgi-bin/carddisp.pl?gene=ARVCF
BCR	BCR Activator Of RhoGEF And GTPase	Protein Coding	P11274	65	GC22P023179	1.86585164070129	https://www.genecards.org/cgi-bin/carddisp.pl?gene=BCR
MS4A1	Membrane Spanning 4-Domains A1	Protein Coding	P11836	60	GC11P093390	1.86585164070129	https://www.genecards.org/cgi-bin/carddisp.pl?gene=MS4A1
PRDM1	PR/SET Domain 1	Protein Coding	O75626	58	GC06P145634	1.86585164070129	https://www.genecards.org/cgi-bin/carddisp.pl?gene=PRDM1
PTK2B	Protein Tyrosine Kinase 2 Beta	Protein Coding	Q14289	63	GC08P027311	1.86571478843689	https://www.genecards.org/cgi-bin/carddisp.pl?gene=PTK2B
TMSB4X	Thymosin Beta 4 X-Linked	Protein Coding	P62328	54	GC0XP012975	1.86571478843689	https://www.genecards.org/cgi-bin/carddisp.pl?gene=TMSB4X
TRE-TTC3-1	TRNA-Glu (Anticodon TTC) 3-1	RNA Gene		18	GC01P051673	1.86571478843689	https://www.genecards.org/cgi-bin/carddisp.pl?gene=TRE-TTC3-1
MIF	Macrophage Migration Inhibitory Factor	Protein Coding	P14174	60	GC22P023894	1.86362195014954	https://www.genecards.org/cgi-bin/carddisp.pl?gene=MIF
IFNB1	Interferon Beta 1	Protein Coding	P01574	56	GC09M021077	1.86042475700378	https://www.genecards.org/cgi-bin/carddisp.pl?gene=IFNB1
RB1	RB Transcriptional Corepressor 1	Protein Coding	P06400	62	GC13P048303	1.85511243343353	https://www.genecards.org/cgi-bin/carddisp.pl?gene=RB1
ECM1	Extracellular Matrix Protein 1	Protein Coding	Q16610	58	GC01P150508	1.85511243343353	https://www.genecards.org/cgi-bin/carddisp.pl?gene=ECM1
CSF1R	Colony Stimulating Factor 1 Receptor	Protein Coding	P07333	65	GC05M150053	1.85242199897766	https://www.genecards.org/cgi-bin/carddisp.pl?gene=CSF1R
THBS2	Thrombospondin 2	Protein Coding	P35442	58	GC06M169215	1.85060751438141	https://www.genecards.org/cgi-bin/carddisp.pl?gene=THBS2
GGCX	Gamma-Glutamyl Carboxylase	Protein Coding	P38435	61	GC02M085544	1.85024046897888	https://www.genecards.org/cgi-bin/carddisp.pl?gene=GGCX
TRD-GTC9-1	TRNA-Asp (Anticodon GTC) 9-1	RNA Gene		14	GC01P167718	1.84760141372681	https://www.genecards.org/cgi-bin/carddisp.pl?gene=TRD-GTC9-1
SERPINC1	Serpin Family C Member 1	Protein Coding	P01008	63	GC01M175000	1.84690797328949	https://www.genecards.org/cgi-bin/carddisp.pl?gene=SERPINC1
NOX1	NADPH Oxidase 1	Protein Coding	Q9Y5S8	56	GC0XM100843	1.84397876262665	https://www.genecards.org/cgi-bin/carddisp.pl?gene=NOX1
HDAC7	Histone Deacetylase 7	Protein Coding	Q8WUI4	60	GC12M047782	1.83907961845398	https://www.genecards.org/cgi-bin/carddisp.pl?gene=HDAC7
APEX1	Apurinic/Apyrimidinic Endodeoxyribonuclease 1	Protein Coding	P27695	58	GC14P020455	1.82505881786346	https://www.genecards.org/cgi-bin/carddisp.pl?gene=APEX1
CASP8	Caspase 8	Protein Coding	Q14790	65	GC02P201233	1.82478499412537	https://www.genecards.org/cgi-bin/carddisp.pl?gene=CASP8
APLN	Apelin	Protein Coding	Q9ULZ1	50	GC0XM129645	1.82474339008331	https://www.genecards.org/cgi-bin/carddisp.pl?gene=APLN
MAPK14	Mitogen-Activated Protein Kinase 14	Protein Coding	Q16539	64	GC06P144902	1.82241749763489	https://www.genecards.org/cgi-bin/carddisp.pl?gene=MAPK14
KNG1	Kininogen 1	Protein Coding	P01042	60	GC03P186717	1.82090377807617	https://www.genecards.org/cgi-bin/carddisp.pl?gene=KNG1
FBN1	Fibrillin 1	Protein Coding	P35555	60	GC15M048408	1.8144668340683	https://www.genecards.org/cgi-bin/carddisp.pl?gene=FBN1
MERTK	MER Proto-Oncogene, Tyrosine Kinase	Protein Coding	Q12866	64	GC02P111898	1.80417549610138	https://www.genecards.org/cgi-bin/carddisp.pl?gene=MERTK
F2R	Coagulation Factor II Thrombin Receptor	Protein Coding	P25116	59	GC05P076716	1.80068266391754	https://www.genecards.org/cgi-bin/carddisp.pl?gene=F2R
CCND1	Cyclin D1	Protein Coding	P24385	66	GC11P069641	1.79933035373688	https://www.genecards.org/cgi-bin/carddisp.pl?gene=CCND1
IL10	Interleukin 10	Protein Coding	P22301	60	GC01M206767	1.79737627506256	https://www.genecards.org/cgi-bin/carddisp.pl?gene=IL10
GSK3B	Glycogen Synthase Kinase 3 Beta	Protein Coding	P49841	64	GC03M119821	1.7947313785553	https://www.genecards.org/cgi-bin/carddisp.pl?gene=GSK3B
DCN	Decorin	Protein Coding	P07585	60	GC12M091140	1.79432249069214	https://www.genecards.org/cgi-bin/carddisp.pl?gene=DCN
ID1	Inhibitor Of DNA Binding 1	Protein Coding	P41134	54	GC20P031605	1.79289269447327	https://www.genecards.org/cgi-bin/carddisp.pl?gene=ID1
ISCU	Iron-Sulfur Cluster Assembly Enzyme	Protein Coding	Q9H1K1	58	GC12P108561	1.79111671447754	https://www.genecards.org/cgi-bin/carddisp.pl?gene=ISCU
LIAS	Lipoic Acid Synthetase	Protein Coding	O43766	56	GC04P039547	1.79111671447754	https://www.genecards.org/cgi-bin/carddisp.pl?gene=LIAS
NFU1	NFU1 Iron-Sulfur Cluster Scaffold	Protein Coding	Q9UMS0	55	GC02M069395	1.79111671447754	https://www.genecards.org/cgi-bin/carddisp.pl?gene=NFU1
GLRX5	Glutaredoxin 5	Protein Coding	Q86SX6	52	GC14P095533	1.79111671447754	https://www.genecards.org/cgi-bin/carddisp.pl?gene=GLRX5
ISCA2	Iron-Sulfur Cluster Assembly 2	Protein Coding	Q86U28	52	GC14P074493	1.79111671447754	https://www.genecards.org/cgi-bin/carddisp.pl?gene=ISCA2
BOLA3	BolA Family Member 3	Protein Coding	Q53S33	51	GC02M074136	1.79111671447754	https://www.genecards.org/cgi-bin/carddisp.pl?gene=BOLA3
IBA57	Iron-Sulfur Cluster Assembly Factor IBA57	Protein Coding	Q5T440	48	GC01P228165	1.79111671447754	https://www.genecards.org/cgi-bin/carddisp.pl?gene=IBA57
JUNB	JunB Proto-Oncogene, AP-1 Transcription Factor Subunit	Protein Coding	P17275	52	GC19P012791	1.79022753238678	https://www.genecards.org/cgi-bin/carddisp.pl?gene=JUNB
LRG1	Leucine Rich Alpha-2-Glycoprotein 1	Protein Coding	P02750	51	GC19M095934	1.79022753238678	https://www.genecards.org/cgi-bin/carddisp.pl?gene=LRG1
TRA-TGC7-1	TRNA-Ala (Anticodon TGC) 7-1	RNA Gene		15	GC06M096896	1.78804266452789	https://www.genecards.org/cgi-bin/carddisp.pl?gene=TRA-TGC7-1
ANGPTL4	Angiopoietin Like 4	Protein Coding	Q9BY76	57	GC19P008363	1.78774476051331	https://www.genecards.org/cgi-bin/carddisp.pl?gene=ANGPTL4
DDIT3	DNA Damage Inducible Transcript 3	Protein Coding	P35638	60	GC12M057516	1.78060400485992	https://www.genecards.org/cgi-bin/carddisp.pl?gene=DDIT3
MYC	MYC Proto-Oncogene, BHLH Transcription Factor	Protein Coding	P01106	66	GC08P127735	1.77602434158325	https://www.genecards.org/cgi-bin/carddisp.pl?gene=MYC
PPARD	Peroxisome Proliferator Activated Receptor Delta	Protein Coding	Q03181	58	GC06P144888	1.76689171791077	https://www.genecards.org/cgi-bin/carddisp.pl?gene=PPARD
STAT5A	Signal Transducer And Activator Of Transcription 5A	Protein Coding	P42229	63	GC17P042287	1.76593697071075	https://www.genecards.org/cgi-bin/carddisp.pl?gene=STAT5A
COL4A3	Collagen Type IV Alpha 3 Chain	Protein Coding	Q01955	59	GC02P227164	1.76354193687439	https://www.genecards.org/cgi-bin/carddisp.pl?gene=COL4A3
CX3CL1	C-X3-C Motif Chemokine Ligand 1	Protein Coding	P78423	56	GC16P057372	1.76321315765381	https://www.genecards.org/cgi-bin/carddisp.pl?gene=CX3CL1
TNFSF15	TNF Superfamily Member 15	Protein Coding	O95150	56	GC09M114784	1.76321315765381	https://www.genecards.org/cgi-bin/carddisp.pl?gene=TNFSF15
PPARGC1A	PPARG Coactivator 1 Alpha	Protein Coding	Q9UBK2	60	GC04M023755	1.76148879528046	https://www.genecards.org/cgi-bin/carddisp.pl?gene=PPARGC1A
MIR27B	MicroRNA 27b	RNA Gene		30	GC09P102158	1.76148879528046	https://www.genecards.org/cgi-bin/carddisp.pl?gene=MIR27B
NPY	Neuropeptide Y	Protein Coding	P01303	58	GC07P024293	1.76040554046631	https://www.genecards.org/cgi-bin/carddisp.pl?gene=NPY
SELP	Selectin P	Protein Coding	P16109	59	GC01M169558	1.7540842294693	https://www.genecards.org/cgi-bin/carddisp.pl?gene=SELP
NCAM1	Neural Cell Adhesion Molecule 1	Protein Coding	P13591	61	GC11P112961	1.7536506652832	https://www.genecards.org/cgi-bin/carddisp.pl?gene=NCAM1
LOX	Lysyl Oxidase	Protein Coding	P28300	60	GC05M122063	1.7536506652832	https://www.genecards.org/cgi-bin/carddisp.pl?gene=LOX
GUCY2D	Guanylate Cyclase 2D, Retinal	Protein Coding	Q02846	58	GC17P008002	1.74887466430664	https://www.genecards.org/cgi-bin/carddisp.pl?gene=GUCY2D
APOB	Apolipoprotein B	Protein Coding	P04114	59	GC02M020956	1.7485876083374	https://www.genecards.org/cgi-bin/carddisp.pl?gene=APOB
HLA-B	Major Histocompatibility Complex, Class I, B	Protein Coding	P01889	59	GC06M097059	1.74722826480865	https://www.genecards.org/cgi-bin/carddisp.pl?gene=HLA-B
NES	Nestin	Protein Coding	P48681	53	GC01M156668	1.7470588684082	https://www.genecards.org/cgi-bin/carddisp.pl?gene=NES
MYH11	Myosin Heavy Chain 11	Protein Coding	P35749	59	GC16M026124	1.7444703578949	https://www.genecards.org/cgi-bin/carddisp.pl?gene=MYH11
CD93	CD93 Molecule	Protein Coding	Q9NPY3	54	GC20M023079	1.7432154417038	https://www.genecards.org/cgi-bin/carddisp.pl?gene=CD93
MIR130A	MicroRNA 130a	RNA Gene		31	GC11P057641	1.74088418483734	https://www.genecards.org/cgi-bin/carddisp.pl?gene=MIR130A
EFNB1	Ephrin B1	Protein Coding	P98172	58	GC0XP068828	1.73653340339661	https://www.genecards.org/cgi-bin/carddisp.pl?gene=EFNB1
BANCR	BRAF-Activated Non-Protein Coding RNA	RNA Gene		22	GC09M069296	1.73653340339661	https://www.genecards.org/cgi-bin/carddisp.pl?gene=BANCR
EFEMP2	EGF Containing Fibulin Extracellular Matrix Protein 2	Protein Coding	O95967	57	GC11M129038	1.73571681976318	https://www.genecards.org/cgi-bin/carddisp.pl?gene=EFEMP2
CAV1	Caveolin 1	Protein Coding	Q03135	62	GC07P116524	1.73209023475647	https://www.genecards.org/cgi-bin/carddisp.pl?gene=CAV1
VHLL	VHL Like	Protein Coding	Q6RSH7	35	GC01M156298	1.73081505298615	https://www.genecards.org/cgi-bin/carddisp.pl?gene=VHLL
IRS1	Insulin Receptor Substrate 1	Protein Coding	P35568	61	GC02M226731	1.72914564609528	https://www.genecards.org/cgi-bin/carddisp.pl?gene=IRS1
CDH1	Cadherin 1	Protein Coding	P12830	62	GC16P068737	1.72794651985168	https://www.genecards.org/cgi-bin/carddisp.pl?gene=CDH1
MIR26A1	MicroRNA 26a-1	RNA Gene		30	GC03P037969	1.72375679016113	https://www.genecards.org/cgi-bin/carddisp.pl?gene=MIR26A1
MIR451A	MicroRNA 451a	RNA Gene		26	GC17M028861	1.72375679016113	https://www.genecards.org/cgi-bin/carddisp.pl?gene=MIR451A
COL8A1	Collagen Type VIII Alpha 1 Chain	Protein Coding	P27658	52	GC03P099638	1.71717464923859	https://www.genecards.org/cgi-bin/carddisp.pl?gene=COL8A1
HCCAT5	Hepatocellular Carcinoma Associated Transcript 5	RNA Gene		25	GC16P073092	1.7100635766983	https://www.genecards.org/cgi-bin/carddisp.pl?gene=HCCAT5
SEMA3C	Semaphorin 3C	Protein Coding	Q99985	56	GC07M080742	1.70932710170746	https://www.genecards.org/cgi-bin/carddisp.pl?gene=SEMA3C
SNHG12	Small Nucleolar RNA Host Gene 12	RNA Gene	Q9BXW3	31	GC01M031833	1.70159947872162	https://www.genecards.org/cgi-bin/carddisp.pl?gene=SNHG12
NPTX1	Neuronal Pentraxin 1	Protein Coding	Q15818	54	GC17M080466	1.69710946083069	https://www.genecards.org/cgi-bin/carddisp.pl?gene=NPTX1
TNFSF12	TNF Superfamily Member 12	Protein Coding	O43508	51	GC17P121921	1.69710946083069	https://www.genecards.org/cgi-bin/carddisp.pl?gene=TNFSF12
KLF5	KLF Transcription Factor 5	Protein Coding	Q13887	57	GC13P073054	1.69595992565155	https://www.genecards.org/cgi-bin/carddisp.pl?gene=KLF5
MIR487B	MicroRNA 487b	RNA Gene		27	GC14P117921	1.69422340393066	https://www.genecards.org/cgi-bin/carddisp.pl?gene=MIR487B
MIR150	MicroRNA 150	RNA Gene		31	GC19M049500	1.68985438346863	https://www.genecards.org/cgi-bin/carddisp.pl?gene=MIR150
CFP	Complement Factor Properdin	Protein Coding	P27918	55	GC0XM047623	1.68752312660217	https://www.genecards.org/cgi-bin/carddisp.pl?gene=CFP
HMGB1	High Mobility Group Box 1	Protein Coding	P09429	62	GC13M030456	1.68679285049438	https://www.genecards.org/cgi-bin/carddisp.pl?gene=HMGB1
LRRC32	Leucine Rich Repeat Containing 32	Protein Coding	Q14392	52	GC11M076657	1.68621408939362	https://www.genecards.org/cgi-bin/carddisp.pl?gene=LRRC32
ITGA5	Integrin Subunit Alpha 5	Protein Coding	P08648	60	GC12M056062	1.68186795711517	https://www.genecards.org/cgi-bin/carddisp.pl?gene=ITGA5
MIR125A	MicroRNA 125a	RNA Gene		31	GC19P123545	1.68186795711517	https://www.genecards.org/cgi-bin/carddisp.pl?gene=MIR125A
BMP2	Bone Morphogenetic Protein 2	Protein Coding	P12643	59	GC20P006767	1.67831194400787	https://www.genecards.org/cgi-bin/carddisp.pl?gene=BMP2
ZDHHC24	Zinc Finger DHHC-Type Containing 24	Protein Coding	Q6UX98	45	GC11M129068	1.67006289958954	https://www.genecards.org/cgi-bin/carddisp.pl?gene=ZDHHC24
IFNA2	Interferon Alpha 2	Protein Coding	P01563	55	GC09M021384	1.6675614118576	https://www.genecards.org/cgi-bin/carddisp.pl?gene=IFNA2
ABCA1	ATP Binding Cassette Subfamily A Member 1	Protein Coding	O95477	62	GC09M104781	1.66658270359039	https://www.genecards.org/cgi-bin/carddisp.pl?gene=ABCA1
SAG	S-Antigen Visual Arrestin	Protein Coding	P10523	58	GC02P233663	1.66385269165039	https://www.genecards.org/cgi-bin/carddisp.pl?gene=SAG
RBP3	Retinol Binding Protein 3	Protein Coding	P10745	55	GC10P047348	1.66385269165039	https://www.genecards.org/cgi-bin/carddisp.pl?gene=RBP3
CYBA	Cytochrome B-245 Alpha Chain	Protein Coding	P13498	59	GC16M088643	1.66271734237671	https://www.genecards.org/cgi-bin/carddisp.pl?gene=CYBA
IGFBP2	Insulin Like Growth Factor Binding Protein 2	Protein Coding	P18065	56	GC02P216632	1.66271734237671	https://www.genecards.org/cgi-bin/carddisp.pl?gene=IGFBP2
TERT	Telomerase Reverse Transcriptase	Protein Coding	O14746	64	GC05M001253	1.66135358810425	https://www.genecards.org/cgi-bin/carddisp.pl?gene=TERT
HLA-DRB1	Major Histocompatibility Complex, Class II, DR Beta 1	Protein Coding	P01911	59	GC06M097159	1.6574695110321	https://www.genecards.org/cgi-bin/carddisp.pl?gene=HLA-DRB1
TNFSF13	TNF Superfamily Member 13	Protein Coding	O75888	57	GC17P007558	1.65404427051544	https://www.genecards.org/cgi-bin/carddisp.pl?gene=TNFSF13
MAPK3	Mitogen-Activated Protein Kinase 3	Protein Coding	P27361	63	GC16M044882	1.65315806865692	https://www.genecards.org/cgi-bin/carddisp.pl?gene=MAPK3
F2RL1	F2R Like Trypsin Receptor 1	Protein Coding	P55085	56	GC05P076818	1.6518143415451	https://www.genecards.org/cgi-bin/carddisp.pl?gene=F2RL1
NTN4	Netrin 4	Protein Coding	Q9HB63	53	GC12M095657	1.65162396430969	https://www.genecards.org/cgi-bin/carddisp.pl?gene=NTN4
UNC5B	Unc-5 Netrin Receptor B	Protein Coding	Q8IZJ1	48	GC10P071212	1.65162396430969	https://www.genecards.org/cgi-bin/carddisp.pl?gene=UNC5B
MBTPS2	Membrane Bound Transcription Factor Peptidase, Site 2	Protein Coding	O43462	54	GC0XP021839	1.64668273925781	https://www.genecards.org/cgi-bin/carddisp.pl?gene=MBTPS2
NGFR	Nerve Growth Factor Receptor	Protein Coding	P08138	60	GC17P049495	1.64470982551575	https://www.genecards.org/cgi-bin/carddisp.pl?gene=NGFR
BTK	Bruton Tyrosine Kinase	Protein Coding	Q06187	67	GC0XM101349	1.64302897453308	https://www.genecards.org/cgi-bin/carddisp.pl?gene=BTK
CD19	CD19 Molecule	Protein Coding	P15391	64	GC16P096580	1.64302897453308	https://www.genecards.org/cgi-bin/carddisp.pl?gene=CD19
CD3D	CD3 Delta Subunit Of T-Cell Receptor Complex	Protein Coding	P04234	60	GC11M118338	1.64302897453308	https://www.genecards.org/cgi-bin/carddisp.pl?gene=CD3D
CD3E	CD3 Epsilon Subunit Of T-Cell Receptor Complex	Protein Coding	P07766	60	GC11P118304	1.64302897453308	https://www.genecards.org/cgi-bin/carddisp.pl?gene=CD3E
CD79A	CD79a Molecule	Protein Coding	P11912	60	GC19P041877	1.64302897453308	https://www.genecards.org/cgi-bin/carddisp.pl?gene=CD79A
LYZ	Lysozyme	Protein Coding	P61626	60	GC12P069348	1.64302897453308	https://www.genecards.org/cgi-bin/carddisp.pl?gene=LYZ
TNFRSF13B	TNF Receptor Superfamily Member 13B	Protein Coding	O14836	60	GC17M016929	1.64302897453308	https://www.genecards.org/cgi-bin/carddisp.pl?gene=TNFRSF13B
CD27	CD27 Molecule	Protein Coding	P26842	59	GC12P042087	1.64302897453308	https://www.genecards.org/cgi-bin/carddisp.pl?gene=CD27
CD79B	CD79b Molecule	Protein Coding	P40259	58	GC17M063928	1.64302897453308	https://www.genecards.org/cgi-bin/carddisp.pl?gene=CD79B
HLA-DRA	Major Histocompatibility Complex, Class II, DR Alpha	Protein Coding	P01903	58	GC06P032439	1.64302897453308	https://www.genecards.org/cgi-bin/carddisp.pl?gene=HLA-DRA
AICDA	Activation Induced Cytidine Deaminase	Protein Coding	Q9GZX7	56	GC12M008602	1.64302897453308	https://www.genecards.org/cgi-bin/carddisp.pl?gene=AICDA
FCER1A	Fc Epsilon Receptor Ia	Protein Coding	P12319	55	GC01P159283	1.64302897453308	https://www.genecards.org/cgi-bin/carddisp.pl?gene=FCER1A
FCER2	Fc Epsilon Receptor II	Protein Coding	P06734	55	GC19M096050	1.64302897453308	https://www.genecards.org/cgi-bin/carddisp.pl?gene=FCER2
LHX3	LIM Homeobox 3	Protein Coding	Q9UBR4	54	GC09M136196	1.64302897453308	https://www.genecards.org/cgi-bin/carddisp.pl?gene=LHX3
CDR2	Cerebellar Degeneration Related Protein 2	Protein Coding	Q01850	52	GC16M026398	1.64302897453308	https://www.genecards.org/cgi-bin/carddisp.pl?gene=CDR2
LHX4	LIM Homeobox 4	Protein Coding	Q969G2	52	GC01P180230	1.64302897453308	https://www.genecards.org/cgi-bin/carddisp.pl?gene=LHX4
FCRL5	Fc Receptor Like 5	Protein Coding	Q96RD9	51	GC01M164087	1.64302897453308	https://www.genecards.org/cgi-bin/carddisp.pl?gene=FCRL5
MS4A2	Membrane Spanning 4-Domains A2	Protein Coding	Q01362	51	GC11P060088	1.64302897453308	https://www.genecards.org/cgi-bin/carddisp.pl?gene=MS4A2
GH2	Growth Hormone 2	Protein Coding	P01242	50	GC17M063880	1.64302897453308	https://www.genecards.org/cgi-bin/carddisp.pl?gene=GH2
GNLY	Granulysin	Protein Coding	P22749	50	GC02P085685	1.64302897453308	https://www.genecards.org/cgi-bin/carddisp.pl?gene=GNLY
GPR183	G Protein-Coupled Receptor 183	Protein Coding	P32249	50	GC13M099465	1.64302897453308	https://www.genecards.org/cgi-bin/carddisp.pl?gene=GPR183
CSH1	Chorionic Somatomammotropin Hormone 1	Protein Coding	P0DML2	48	GC17M063894	1.64302897453308	https://www.genecards.org/cgi-bin/carddisp.pl?gene=CSH1
GZMK	Granzyme K	Protein Coding	P49863	48	GC05P055024	1.64302897453308	https://www.genecards.org/cgi-bin/carddisp.pl?gene=GZMK
JCHAIN	Joining Chain Of Multimeric IgA And IgM	Protein Coding	P01591	48	GC04M070655	1.64302897453308	https://www.genecards.org/cgi-bin/carddisp.pl?gene=JCHAIN
RNPC3	RNA Binding Region (RNP1, RRM) Containing 3	Protein Coding	Q96LT9	48	GC01P103525	1.64302897453308	https://www.genecards.org/cgi-bin/carddisp.pl?gene=RNPC3
SLC16A8	Solute Carrier Family 16 Member 8	Protein Coding	O95907	48	GC22M081062	1.64302897453308	https://www.genecards.org/cgi-bin/carddisp.pl?gene=SLC16A8
CSH2	Chorionic Somatomammotropin Hormone 2	Protein Coding	P0DML3	44	GC17M063872	1.64302897453308	https://www.genecards.org/cgi-bin/carddisp.pl?gene=CSH2
CDR1	Cerebellar Degeneration Related 1	Protein Coding	P51861	43	GC0XM140782	1.64302897453308	https://www.genecards.org/cgi-bin/carddisp.pl?gene=CDR1
MZB1	Marginal Zone B And B1 Cell Specific Protein	Protein Coding	Q8WU39	43	GC05M139387	1.64302897453308	https://www.genecards.org/cgi-bin/carddisp.pl?gene=MZB1
IGLL5	Immunoglobulin Lambda Like Polypeptide 5	Protein Coding	B9A064	42	GC22P075558	1.64302897453308	https://www.genecards.org/cgi-bin/carddisp.pl?gene=IGLL5
VPREB3	V-Set Pre-B Cell Surrogate Light Chain 3	Protein Coding	Q9UKI3	41	GC22M023752	1.64302897453308	https://www.genecards.org/cgi-bin/carddisp.pl?gene=VPREB3
NKG7	Natural Killer Cell Granule Protein 7	Protein Coding	Q16617	40	GC19M051371	1.64302897453308	https://www.genecards.org/cgi-bin/carddisp.pl?gene=NKG7
IGHD	Immunoglobulin Heavy Constant Delta	Protein Coding	P01880	38	GC14M121133	1.64302897453308	https://www.genecards.org/cgi-bin/carddisp.pl?gene=IGHD
RNU4ATAC	RNA, U4atac Small Nuclear	RNA Gene		29	GC02P146255	1.64302897453308	https://www.genecards.org/cgi-bin/carddisp.pl?gene=RNU4ATAC
IGHV1-3	Immunoglobulin Heavy Variable 1-3	Protein Coding	A0A0C4DH29	22	GC14M121182	1.64302897453308	https://www.genecards.org/cgi-bin/carddisp.pl?gene=IGHV1-3
IGHV3-11	Immunoglobulin Heavy Variable 3-11	Protein Coding	P01762	22	GC14M106116	1.64302897453308	https://www.genecards.org/cgi-bin/carddisp.pl?gene=IGHV3-11
IGHV3-15	Immunoglobulin Heavy Variable 3-15	Protein Coding	A0A0B4J1V0	21	GC14M106153	1.64302897453308	https://www.genecards.org/cgi-bin/carddisp.pl?gene=IGHV3-15
IGHV3-72	Immunoglobulin Heavy Variable 3-72	Protein Coding	A0A0B4J1Y9	21	GC14M121394	1.64302897453308	https://www.genecards.org/cgi-bin/carddisp.pl?gene=IGHV3-72
LOC102723407	Immunoglobulin Heavy Variable 4-38-2-Like	Protein Coding		17	GC14P8B0041	1.64302897453308	https://www.genecards.org/cgi-bin/carddisp.pl?gene=LOC102723407
IGHV3-43D	Immunoglobulin Heavy Variable 3-43D	Protein Coding	P0DP04	9	GC14U901806	1.64302897453308	https://www.genecards.org/cgi-bin/carddisp.pl?gene=IGHV3-43D
CHM	CHM Rab Escort Protein	Protein Coding	P24386	53	GC0XM085861	1.62885069847107	https://www.genecards.org/cgi-bin/carddisp.pl?gene=CHM
ACE2	Angiotensin Converting Enzyme 2	Protein Coding	Q9BYF1	62	GC0XM015494	1.62498533725739	https://www.genecards.org/cgi-bin/carddisp.pl?gene=ACE2
DUSP1	Dual Specificity Phosphatase 1	Protein Coding	P28562	59	GC05M172768	1.62498533725739	https://www.genecards.org/cgi-bin/carddisp.pl?gene=DUSP1
MMP7	Matrix Metallopeptidase 7	Protein Coding	P09237	60	GC11M129716	1.62495076656342	https://www.genecards.org/cgi-bin/carddisp.pl?gene=MMP7
DKK1	Dickkopf WNT Signaling Pathway Inhibitor 1	Protein Coding	O94907	57	GC10P052314	1.62179279327393	https://www.genecards.org/cgi-bin/carddisp.pl?gene=DKK1
TNFRSF12A	TNF Receptor Superfamily Member 12A	Protein Coding	Q9NP84	53	GC16P003018	1.62157046794891	https://www.genecards.org/cgi-bin/carddisp.pl?gene=TNFRSF12A
NOTCH4	Notch Receptor 4	Protein Coding	Q99466	58	GC06M097139	1.62067103385925	https://www.genecards.org/cgi-bin/carddisp.pl?gene=NOTCH4
MIR17	MicroRNA 17	RNA Gene		28	GC13P091350	1.62067103385925	https://www.genecards.org/cgi-bin/carddisp.pl?gene=MIR17
AKT3	AKT Serine/Threonine Kinase 3	Protein Coding	Q9Y243	68	GC01M243488	1.6202198266983	https://www.genecards.org/cgi-bin/carddisp.pl?gene=AKT3
MIR361	MicroRNA 361	RNA Gene		27	GC0XM085903	1.61670172214508	https://www.genecards.org/cgi-bin/carddisp.pl?gene=MIR361
MIR182	MicroRNA 182	RNA Gene		31	GC07M129770	1.61462020874023	https://www.genecards.org/cgi-bin/carddisp.pl?gene=MIR182
SPARC	Secreted Protein Acidic And Cysteine Rich	Protein Coding	P09486	62	GC05M151661	1.61414659023285	https://www.genecards.org/cgi-bin/carddisp.pl?gene=SPARC
FASN	Fatty Acid Synthase	Protein Coding	P49327	62	GC17M082078	1.610919713974	https://www.genecards.org/cgi-bin/carddisp.pl?gene=FASN
CCDC88A	Coiled-Coil Domain Containing 88A	Protein Coding	Q3V6T2	54	GC02M055287	1.610919713974	https://www.genecards.org/cgi-bin/carddisp.pl?gene=CCDC88A
NR3C1	Nuclear Receptor Subfamily 3 Group C Member 1	Protein Coding	P04150	62	GC05M143277	1.5957156419754	https://www.genecards.org/cgi-bin/carddisp.pl?gene=NR3C1
NTRK2	Neurotrophic Receptor Tyrosine Kinase 2	Protein Coding	Q16620	66	GC09P084668	1.58915281295776	https://www.genecards.org/cgi-bin/carddisp.pl?gene=NTRK2
COX5A	Cytochrome C Oxidase Subunit 5A	Protein Coding	P20674	56	GC15M074919	1.58915281295776	https://www.genecards.org/cgi-bin/carddisp.pl?gene=COX5A
ANXA1	Annexin A1	Protein Coding	P04083	60	GC09P073151	1.58882617950439	https://www.genecards.org/cgi-bin/carddisp.pl?gene=ANXA1
ACTC1	Actin Alpha Cardiac Muscle 1	Protein Coding	P68032	57	GC15M034790	1.58882617950439	https://www.genecards.org/cgi-bin/carddisp.pl?gene=ACTC1
IDH1	Isocitrate Dehydrogenase (NADP(+)) 1	Protein Coding	O75874	66	GC02M208236	1.58832788467407	https://www.genecards.org/cgi-bin/carddisp.pl?gene=IDH1
AQP1	Aquaporin 1 (Colton Blood Group)	Protein Coding	P29972	60	GC07P030911	1.57535374164581	https://www.genecards.org/cgi-bin/carddisp.pl?gene=AQP1
APLNR	Apelin Receptor	Protein Coding	P35414	56	GC11M057233	1.57250583171844	https://www.genecards.org/cgi-bin/carddisp.pl?gene=APLNR
CTSD	Cathepsin D	Protein Coding	P07339	66	GC11M001752	1.57070422172546	https://www.genecards.org/cgi-bin/carddisp.pl?gene=CTSD
MIR100	MicroRNA 100	RNA Gene		30	GC11M122152	1.56740486621857	https://www.genecards.org/cgi-bin/carddisp.pl?gene=MIR100
FPR2	Formyl Peptide Receptor 2	Protein Coding	P25090	58	GC19P051752	1.56718814373016	https://www.genecards.org/cgi-bin/carddisp.pl?gene=FPR2
CD163	CD163 Molecule	Protein Coding	Q86VB7	57	GC12M030732	1.56718814373016	https://www.genecards.org/cgi-bin/carddisp.pl?gene=CD163
ADGRB1	Adhesion G Protein-Coupled Receptor B1	Protein Coding	O14514	48	GC08P142449	1.56538200378418	https://www.genecards.org/cgi-bin/carddisp.pl?gene=ADGRB1
TLR4	Toll Like Receptor 4	Protein Coding	O00206	64	GC09P117704	1.56286609172821	https://www.genecards.org/cgi-bin/carddisp.pl?gene=TLR4
LGALS3	Galectin 3	Protein Coding	P17931	58	GC14P055124	1.55550241470337	https://www.genecards.org/cgi-bin/carddisp.pl?gene=LGALS3
HTR1A	5-Hydroxytryptamine Receptor 1A	Protein Coding	P08908	59	GC05M063960	1.55340552330017	https://www.genecards.org/cgi-bin/carddisp.pl?gene=HTR1A
HLA-DQA1	Major Histocompatibility Complex, Class II, DQ Alpha 1	Protein Coding	P01909	55	GC06P144795	1.55340552330017	https://www.genecards.org/cgi-bin/carddisp.pl?gene=HLA-DQA1
MIR335	MicroRNA 335	RNA Gene		29	GC07P130496	1.55340552330017	https://www.genecards.org/cgi-bin/carddisp.pl?gene=MIR335
MIR4513	MicroRNA 4513	RNA Gene		16	GC15M074788	1.55340552330017	https://www.genecards.org/cgi-bin/carddisp.pl?gene=MIR4513
MIR6720	MicroRNA 6720	RNA Gene		14	GC06M001390	1.55340552330017	https://www.genecards.org/cgi-bin/carddisp.pl?gene=MIR6720
EGLN3	Egl-9 Family Hypoxia Inducible Factor 3	Protein Coding	Q9H6Z9	59	GC14M033924	1.55059587955475	https://www.genecards.org/cgi-bin/carddisp.pl?gene=EGLN3
RHOA	Ras Homolog Family Member A	Protein Coding	P61586	63	GC03M049359	1.55007231235504	https://www.genecards.org/cgi-bin/carddisp.pl?gene=RHOA
DKC1	Dyskerin Pseudouridine Synthase 1	Protein Coding	O60832	59	GC0XP154762	1.54765462875366	https://www.genecards.org/cgi-bin/carddisp.pl?gene=DKC1
APP	Amyloid Beta Precursor Protein	Protein Coding	P05067	63	GC21M025880	1.54762363433838	https://www.genecards.org/cgi-bin/carddisp.pl?gene=APP
SEMA6A	Semaphorin 6A	Protein Coding	Q9H2E6	51	GC05M116443	1.54762363433838	https://www.genecards.org/cgi-bin/carddisp.pl?gene=SEMA6A
APOA1	Apolipoprotein A1	Protein Coding	P02647	63	GC11M116835	1.54727005958557	https://www.genecards.org/cgi-bin/carddisp.pl?gene=APOA1
SPRED1	Sprouty Related EVH1 Domain Containing 1	Protein Coding	Q7Z699	56	GC15P038252	1.54727005958557	https://www.genecards.org/cgi-bin/carddisp.pl?gene=SPRED1
CDKN1B	Cyclin Dependent Kinase Inhibitor 1B	Protein Coding	P46527	62	GC12P043095	1.54520928859711	https://www.genecards.org/cgi-bin/carddisp.pl?gene=CDKN1B
RAF1	Raf-1 Proto-Oncogene, Serine/Threonine Kinase	Protein Coding	P04049	67	GC03M012583	1.54486870765686	https://www.genecards.org/cgi-bin/carddisp.pl?gene=RAF1
IL1A	Interleukin 1 Alpha	Protein Coding	P01583	58	GC02M112773	1.54486870765686	https://www.genecards.org/cgi-bin/carddisp.pl?gene=IL1A
THY1	Thy-1 Cell Surface Antigen	Protein Coding	P04216	56	GC11M130208	1.5417377948761	https://www.genecards.org/cgi-bin/carddisp.pl?gene=THY1
IL13	Interleukin 13	Protein Coding	P35225	57	GC05P132656	1.53930354118347	https://www.genecards.org/cgi-bin/carddisp.pl?gene=IL13
CREBBP	CREB Binding Protein	Protein Coding	Q92793	67	GC16M025750	1.5371345281601	https://www.genecards.org/cgi-bin/carddisp.pl?gene=CREBBP
CEACAM1	CEA Cell Adhesion Molecule 1	Protein Coding	P13688	57	GC19M042507	1.53532838821411	https://www.genecards.org/cgi-bin/carddisp.pl?gene=CEACAM1
PGR	Progesterone Receptor	Protein Coding	P06401	63	GC11M129695	1.53447020053864	https://www.genecards.org/cgi-bin/carddisp.pl?gene=PGR
BSG	Basigin (Ok Blood Group)	Protein Coding	P35613	58	GC19P000571	1.5323451757431	https://www.genecards.org/cgi-bin/carddisp.pl?gene=BSG
YARS1	Tyrosyl-TRNA Synthetase 1	Protein Coding	P54577	56	GC01M032776	1.53228616714478	https://www.genecards.org/cgi-bin/carddisp.pl?gene=YARS1
DIAPH1	Diaphanous Related Formin 1	Protein Coding	O60610	60	GC05M141516	1.53114032745361	https://www.genecards.org/cgi-bin/carddisp.pl?gene=DIAPH1
F13B	Coagulation Factor XIII B Chain	Protein Coding	P05160	54	GC01M197008	1.52440547943115	https://www.genecards.org/cgi-bin/carddisp.pl?gene=F13B
H2AX	H2A.X Variant Histone	Protein Coding	P16104	58	GC11M130186	1.51963293552399	https://www.genecards.org/cgi-bin/carddisp.pl?gene=H2AX
BPI	Bactericidal Permeability Increasing Protein	Protein Coding	P17213	54	GC20P038304	1.51963293552399	https://www.genecards.org/cgi-bin/carddisp.pl?gene=BPI
CNGB1	Cyclic Nucleotide Gated Channel Subunit Beta 1	Protein Coding	Q14028	54	GC16M057884	1.51289415359497	https://www.genecards.org/cgi-bin/carddisp.pl?gene=CNGB1
NUBPL	NUBP Iron-Sulfur Cluster Assembly Factor, Mitochondrial	Protein Coding	Q8TB37	52	GC14P031489	1.51289415359497	https://www.genecards.org/cgi-bin/carddisp.pl?gene=NUBPL
ISCA1	Iron-Sulfur Cluster Assembly 1	Protein Coding	Q9BUE6	51	GC09M086264	1.51289415359497	https://www.genecards.org/cgi-bin/carddisp.pl?gene=ISCA1
ARHGAP21	Rho GTPase Activating Protein 21	Protein Coding	Q5T5U3	47	GC10M024583	1.51289415359497	https://www.genecards.org/cgi-bin/carddisp.pl?gene=ARHGAP21
BOLA1	BolA Family Member 1	Protein Coding	Q9Y3E2	46	GC01P166896	1.51289415359497	https://www.genecards.org/cgi-bin/carddisp.pl?gene=BOLA1
TSPAN10	Tetraspanin 10	Protein Coding	Q9H1Z9	44	GC17P081637	1.51289415359497	https://www.genecards.org/cgi-bin/carddisp.pl?gene=TSPAN10
BOLA2	BolA Family Member 2	Protein Coding	Q9H3K6	40	GC16M044807	1.51289415359497	https://www.genecards.org/cgi-bin/carddisp.pl?gene=BOLA2
OR51A2	Olfactory Receptor Family 51 Subfamily A Member 2	Protein Coding	Q8NGJ7	36	GC11M012695	1.51289415359497	https://www.genecards.org/cgi-bin/carddisp.pl?gene=OR51A2
OR4F17	Olfactory Receptor Family 4 Subfamily F Member 17	Protein Coding	Q8NGA8	35	GC19P000107	1.51289415359497	https://www.genecards.org/cgi-bin/carddisp.pl?gene=OR4F17
OR4F5	Olfactory Receptor Family 4 Subfamily F Member 5	Protein Coding	Q8NH21	33	GC01P000224	1.51289415359497	https://www.genecards.org/cgi-bin/carddisp.pl?gene=OR4F5
CD14	CD14 Molecule	Protein Coding	P08571	59	GC05M140631	1.50989151000977	https://www.genecards.org/cgi-bin/carddisp.pl?gene=CD14
NUDT6	Nudix Hydrolase 6	Protein Coding	P53370	48	GC04M122888	1.50989151000977	https://www.genecards.org/cgi-bin/carddisp.pl?gene=NUDT6
CDH23	Cadherin Related 23	Protein Coding	Q9H251	58	GC10P071396	1.50948882102966	https://www.genecards.org/cgi-bin/carddisp.pl?gene=CDH23
WFS1	Wolframin ER Transmembrane Glycoprotein	Protein Coding	O76024	58	GC04P006269	1.50948882102966	https://www.genecards.org/cgi-bin/carddisp.pl?gene=WFS1
FCGRT	Fc Gamma Receptor And Transporter	Protein Coding	P55899	56	GC19P049506	1.50948882102966	https://www.genecards.org/cgi-bin/carddisp.pl?gene=FCGRT
SLC26A4	Solute Carrier Family 26 Member 4	Protein Coding	O43511	56	GC07P107660	1.50948882102966	https://www.genecards.org/cgi-bin/carddisp.pl?gene=SLC26A4
LOC110467520	RNA, 5.8S Ribosomal Pseudogene	Pseudogene		9	GC22M011250	1.50948882102966	https://www.genecards.org/cgi-bin/carddisp.pl?gene=LOC110467520
TGFB3	Transforming Growth Factor Beta 3	Protein Coding	P10600	61	GC14M075958	1.50583875179291	https://www.genecards.org/cgi-bin/carddisp.pl?gene=TGFB3
RMRP	RNA Component Of Mitochondrial RNA Processing Endoribonuclease	RNA Gene		33	GC09M035655	1.50252819061279	https://www.genecards.org/cgi-bin/carddisp.pl?gene=RMRP
ARNT	Aryl Hydrocarbon Receptor Nuclear Translocator	Protein Coding	P27540	58	GC01M150809	1.50208592414856	https://www.genecards.org/cgi-bin/carddisp.pl?gene=ARNT
NT5E	5'-Nucleotidase Ecto	Protein Coding	P21589	65	GC06P085449	1.50107324123383	https://www.genecards.org/cgi-bin/carddisp.pl?gene=NT5E
CCL11	C-C Motif Chemokine Ligand 11	Protein Coding	P51671	59	GC17P034285	1.50107324123383	https://www.genecards.org/cgi-bin/carddisp.pl?gene=CCL11
MIR495	MicroRNA 495	RNA Gene		25	GC14P117925	1.49466872215271	https://www.genecards.org/cgi-bin/carddisp.pl?gene=MIR495
C5	Complement C5	Protein Coding	P01031	60	GC09M120933	1.48957931995392	https://www.genecards.org/cgi-bin/carddisp.pl?gene=C5
CDKN3	Cyclin Dependent Kinase Inhibitor 3	Protein Coding	Q16667	54	GC14P054401	1.4882150888443	https://www.genecards.org/cgi-bin/carddisp.pl?gene=CDKN3
PTGIS	Prostaglandin I2 Synthase	Protein Coding	Q16647	58	GC20M049503	1.48574042320251	https://www.genecards.org/cgi-bin/carddisp.pl?gene=PTGIS
PVT1	Pvt1 Oncogene	RNA Gene		35	GC08P128175	1.48157262802124	https://www.genecards.org/cgi-bin/carddisp.pl?gene=PVT1
SLC2A1	Solute Carrier Family 2 Member 1	Protein Coding	P11166	66	GC01M042925	1.48110902309418	https://www.genecards.org/cgi-bin/carddisp.pl?gene=SLC2A1
SERPINB5	Serpin Family B Member 5	Protein Coding	P36952	56	GC18P063476	1.47916543483734	https://www.genecards.org/cgi-bin/carddisp.pl?gene=SERPINB5
AIF1	Allograft Inflammatory Factor 1	Protein Coding	P55008	51	GC06P144763	1.47247791290283	https://www.genecards.org/cgi-bin/carddisp.pl?gene=AIF1
GLA	Galactosidase Alpha	Protein Coding	P06280	63	GC0XM101393	1.47091639041901	https://www.genecards.org/cgi-bin/carddisp.pl?gene=GLA
CALD1	Caldesmon 1	Protein Coding	Q05682	57	GC07P134744	1.47091639041901	https://www.genecards.org/cgi-bin/carddisp.pl?gene=CALD1
VWA3A	Von Willebrand Factor A Domain Containing 3A	Protein Coding	A6NCI4	40	GC16P096355	1.47091639041901	https://www.genecards.org/cgi-bin/carddisp.pl?gene=VWA3A
RPL36A-HNRNPH2	RPL36A-HNRNPH2 Readthrough	Protein Coding		25	GC0XP101404	1.47091639041901	https://www.genecards.org/cgi-bin/carddisp.pl?gene=RPL36A-HNRNPH2
ADAM17	ADAM Metallopeptidase Domain 17	Protein Coding	P78536	64	GC02M009488	1.46615993976593	https://www.genecards.org/cgi-bin/carddisp.pl?gene=ADAM17
GZMB	Granzyme B	Protein Coding	P10144	60	GC14M024630	1.46615993976593	https://www.genecards.org/cgi-bin/carddisp.pl?gene=GZMB
RNASE1	Ribonuclease A Family Member 1, Pancreatic	Protein Coding	P07998	55	GC14M020801	1.46615993976593	https://www.genecards.org/cgi-bin/carddisp.pl?gene=RNASE1
NPY2R	Neuropeptide Y Receptor Y2	Protein Coding	P49146	54	GC04P155173	1.46615993976593	https://www.genecards.org/cgi-bin/carddisp.pl?gene=NPY2R
KCNQ1OT1	KCNQ1 Opposite Strand/Antisense Transcript 1	RNA Gene		36	GC11M012603	1.46615993976593	https://www.genecards.org/cgi-bin/carddisp.pl?gene=KCNQ1OT1
IQGAP1	IQ Motif Containing GTPase Activating Protein 1	Protein Coding	P46940	55	GC15P090388	1.46513438224792	https://www.genecards.org/cgi-bin/carddisp.pl?gene=IQGAP1
POSTN	Periostin	Protein Coding	Q15063	55	GC13M037562	1.46435379981995	https://www.genecards.org/cgi-bin/carddisp.pl?gene=POSTN
CHI3L1	Chitinase 3 Like 1	Protein Coding	P36222	58	GC01M203148	1.46070265769958	https://www.genecards.org/cgi-bin/carddisp.pl?gene=CHI3L1
ADAMTS1	ADAM Metallopeptidase With Thrombospondin Type 1 Motif 1	Protein Coding	Q9UHI8	56	GC21M026835	1.45904529094696	https://www.genecards.org/cgi-bin/carddisp.pl?gene=ADAMTS1
TERC	Telomerase RNA Component	RNA Gene		39	GC03M169765	1.45497298240662	https://www.genecards.org/cgi-bin/carddisp.pl?gene=TERC
ATM	ATM Serine/Threonine Kinase	Protein Coding	Q13315	66	GC11P108223	1.44419956207275	https://www.genecards.org/cgi-bin/carddisp.pl?gene=ATM
TRPM2	Transient Receptor Potential Cation Channel Subfamily M Member 2	Protein Coding	O94759	51	GC21P044350	1.43697810173035	https://www.genecards.org/cgi-bin/carddisp.pl?gene=TRPM2
MMP13	Matrix Metallopeptidase 13	Protein Coding	P45452	63	GC11M102942	1.43653559684753	https://www.genecards.org/cgi-bin/carddisp.pl?gene=MMP13
SELPLG	Selectin P Ligand	Protein Coding	Q14242	56	GC12M108621	1.43496358394623	https://www.genecards.org/cgi-bin/carddisp.pl?gene=SELPLG
MIR329-1	MicroRNA 329-1	RNA Gene		22	GC14P117901	1.43496358394623	https://www.genecards.org/cgi-bin/carddisp.pl?gene=MIR329-1
MIR329-2	MicroRNA 329-2	RNA Gene		14	GC14P117902	1.43496358394623	https://www.genecards.org/cgi-bin/carddisp.pl?gene=MIR329-2
SPHK1	Sphingosine Kinase 1	Protein Coding	Q9NYA1	58	GC17P076376	1.42899167537689	https://www.genecards.org/cgi-bin/carddisp.pl?gene=SPHK1
ANXA2R	Annexin A2 Receptor	Protein Coding	Q3ZCQ2	33	GC05M044908	1.42140281200409	https://www.genecards.org/cgi-bin/carddisp.pl?gene=ANXA2R
CDKN2A	Cyclin Dependent Kinase Inhibitor 2A	Protein Coding	Q8N726	64	GC09M021967	1.41959667205811	https://www.genecards.org/cgi-bin/carddisp.pl?gene=CDKN2A
CFL1	Cofilin 1	Protein Coding	P23528	59	GC11M065823	1.41860473155975	https://www.genecards.org/cgi-bin/carddisp.pl?gene=CFL1
MIR429	MicroRNA 429	RNA Gene		30	GC01P050634	1.41860473155975	https://www.genecards.org/cgi-bin/carddisp.pl?gene=MIR429
GLI1	GLI Family Zinc Finger 1	Protein Coding	P08151	60	GC12P062068	1.41547381877899	https://www.genecards.org/cgi-bin/carddisp.pl?gene=GLI1
CP	Ceruloplasmin	Protein Coding	P00450	61	GC03M149162	1.41402673721313	https://www.genecards.org/cgi-bin/carddisp.pl?gene=CP
ST3GAL4	ST3 Beta-Galactoside Alpha-2,3-Sialyltransferase 4	Protein Coding	Q11206	55	GC11P126355	1.41402673721313	https://www.genecards.org/cgi-bin/carddisp.pl?gene=ST3GAL4
KRT3	Keratin 3	Protein Coding	P12035	51	GC12M052789	1.40926134586334	https://www.genecards.org/cgi-bin/carddisp.pl?gene=KRT3
DLL1	Delta Like Canonical Notch Ligand 1	Protein Coding	O00548	57	GC06M170282	1.40680575370789	https://www.genecards.org/cgi-bin/carddisp.pl?gene=DLL1
SNAI1	Snail Family Transcriptional Repressor 1	Protein Coding	O95863	57	GC20P049982	1.40680575370789	https://www.genecards.org/cgi-bin/carddisp.pl?gene=SNAI1
MIR222	MicroRNA 222	RNA Gene		29	GC0XM045747	1.40680575370789	https://www.genecards.org/cgi-bin/carddisp.pl?gene=MIR222
FSHR	Follicle Stimulating Hormone Receptor	Protein Coding	P23945	60	GC02M048962	1.40373551845551	https://www.genecards.org/cgi-bin/carddisp.pl?gene=FSHR
GLO1	Glyoxalase I	Protein Coding	Q04760	58	GC06M097273	1.40373551845551	https://www.genecards.org/cgi-bin/carddisp.pl?gene=GLO1
TIMP4	TIMP Metallopeptidase Inhibitor 4	Protein Coding	Q99727	50	GC03M012153	1.40373551845551	https://www.genecards.org/cgi-bin/carddisp.pl?gene=TIMP4
SNORD50A	Small Nucleolar RNA, C/D Box 50A	RNA Gene		15	GC06M085677	1.40373551845551	https://www.genecards.org/cgi-bin/carddisp.pl?gene=SNORD50A
ATRIP	ATR Interacting Protein	Protein Coding	Q8WXE1	56	GC03P059843	1.40237176418304	https://www.genecards.org/cgi-bin/carddisp.pl?gene=ATRIP
ATRIP-TREX1	ATRIP-TREX1 Readthrough	RNA Gene		14	GC03P059844	1.40237176418304	https://www.genecards.org/cgi-bin/carddisp.pl?gene=ATRIP-TREX1
FGF18	Fibroblast Growth Factor 18	Protein Coding	O76093	55	GC05P171419	1.40204036235809	https://www.genecards.org/cgi-bin/carddisp.pl?gene=FGF18
RELA	RELA Proto-Oncogene, NF-KB Subunit	Protein Coding	Q04206	64	GC11M065653	1.40172433853149	https://www.genecards.org/cgi-bin/carddisp.pl?gene=RELA
PDPN	Podoplanin	Protein Coding	Q86YL7	54	GC01P013583	1.40172433853149	https://www.genecards.org/cgi-bin/carddisp.pl?gene=PDPN
CDKN1A	Cyclin Dependent Kinase Inhibitor 1A	Protein Coding	P38936	63	GC06P144910	1.40129339694977	https://www.genecards.org/cgi-bin/carddisp.pl?gene=CDKN1A
NF1	Neurofibromin 1	Protein Coding	P21359	60	GC17P031094	1.3980416059494	https://www.genecards.org/cgi-bin/carddisp.pl?gene=NF1
PROX1	Prospero Homeobox 1	Protein Coding	Q92786	55	GC01P213983	1.39006292819977	https://www.genecards.org/cgi-bin/carddisp.pl?gene=PROX1
MIR133B	MicroRNA 133b	RNA Gene		31	GC06P052148	1.39006292819977	https://www.genecards.org/cgi-bin/carddisp.pl?gene=MIR133B
PRKCQ	Protein Kinase C Theta	Protein Coding	Q04759	62	GC10M006978	1.38986623287201	https://www.genecards.org/cgi-bin/carddisp.pl?gene=PRKCQ
SIRT3	Sirtuin 3	Protein Coding	Q9NTG7	60	GC11M000215	1.38986623287201	https://www.genecards.org/cgi-bin/carddisp.pl?gene=SIRT3
MIR184	MicroRNA 184	RNA Gene		31	GC15P079209	1.38986623287201	https://www.genecards.org/cgi-bin/carddisp.pl?gene=MIR184
CD1B	CD1b Molecule	Protein Coding	P29016	50	GC01M164107	1.3846195936203	https://www.genecards.org/cgi-bin/carddisp.pl?gene=CD1B
MIR1264	MicroRNA 1264	RNA Gene		14	GC0XP114652	1.3801816701889	https://www.genecards.org/cgi-bin/carddisp.pl?gene=MIR1264
ANXA4	Annexin A4	Protein Coding	P09525	51	GC02P069654	1.37862026691437	https://www.genecards.org/cgi-bin/carddisp.pl?gene=ANXA4
EFNA2	Ephrin A2	Protein Coding	O43921	52	GC19P121852	1.37727284431458	https://www.genecards.org/cgi-bin/carddisp.pl?gene=EFNA2
HOXA5	Homeobox A5	Protein Coding	P20719	50	GC07M028059	1.37727284431458	https://www.genecards.org/cgi-bin/carddisp.pl?gene=HOXA5
TTR	Transthyretin	Protein Coding	P02766	61	GC18P031557	1.37662029266357	https://www.genecards.org/cgi-bin/carddisp.pl?gene=TTR
FGF8	Fibroblast Growth Factor 8	Protein Coding	P55075	61	GC10M101770	1.37631630897522	https://www.genecards.org/cgi-bin/carddisp.pl?gene=FGF8
TGFBI	Transforming Growth Factor Beta Induced	Protein Coding	Q15582	59	GC05P136027	1.37631630897522	https://www.genecards.org/cgi-bin/carddisp.pl?gene=TGFBI
CCNA2	Cyclin A2	Protein Coding	P20248	59	GC04M121816	1.37384760379791	https://www.genecards.org/cgi-bin/carddisp.pl?gene=CCNA2
NR1H2	Nuclear Receptor Subfamily 1 Group H Member 2	Protein Coding	P55055	58	GC19P050329	1.37384760379791	https://www.genecards.org/cgi-bin/carddisp.pl?gene=NR1H2
MIR23B	MicroRNA 23b	RNA Gene		29	GC09P095085	1.37384760379791	https://www.genecards.org/cgi-bin/carddisp.pl?gene=MIR23B
MIR486-1	MicroRNA 486-1	RNA Gene		28	GC08M041660	1.37384760379791	https://www.genecards.org/cgi-bin/carddisp.pl?gene=MIR486-1
IL32	Interleukin 32	Protein Coding	P24001	50	GC16P095843	1.37323951721191	https://www.genecards.org/cgi-bin/carddisp.pl?gene=IL32
CTSB	Cathepsin B	Protein Coding	P07858	64	GC08M011842	1.36906230449677	https://www.genecards.org/cgi-bin/carddisp.pl?gene=CTSB
AGER	Advanced Glycosylation End-Product Specific Receptor	Protein Coding	Q15109	59	GC06M032180	1.36781013011932	https://www.genecards.org/cgi-bin/carddisp.pl?gene=AGER
ACAD10	Acyl-CoA Dehydrogenase Family Member 10	Protein Coding	Q6JQN1	45	GC12P111686	1.36631691455841	https://www.genecards.org/cgi-bin/carddisp.pl?gene=ACAD10
HADHA	Hydroxyacyl-CoA Dehydrogenase Trifunctional Multienzyme Complex Subunit Alpha	Protein Coding	P40939	60	GC02M026190	1.36600351333618	https://www.genecards.org/cgi-bin/carddisp.pl?gene=HADHA
MIR192	MicroRNA 192	RNA Gene		31	GC11M064891	1.36600351333618	https://www.genecards.org/cgi-bin/carddisp.pl?gene=MIR192
ATP7A	ATPase Copper Transporting Alpha	Protein Coding	Q04656	58	GC0XP078188	1.36414217948914	https://www.genecards.org/cgi-bin/carddisp.pl?gene=ATP7A
NOTCH2	Notch Receptor 2	Protein Coding	Q04721	64	GC01M119911	1.36307418346405	https://www.genecards.org/cgi-bin/carddisp.pl?gene=NOTCH2
RGS5	Regulator Of G Protein Signaling 5	Protein Coding	O15539	53	GC01M163111	1.36307418346405	https://www.genecards.org/cgi-bin/carddisp.pl?gene=RGS5
SHH	Sonic Hedgehog Signaling Molecule	Protein Coding	Q15465	64	GC07M155799	1.3600093126297	https://www.genecards.org/cgi-bin/carddisp.pl?gene=SHH
ABCC1	ATP Binding Cassette Subfamily C Member 1 (ABCC1 Blood Group)	Protein Coding	P33527	61	GC16P015949	1.35853004455566	https://www.genecards.org/cgi-bin/carddisp.pl?gene=ABCC1
ATP2A1	ATPase Sarcoplasmic/Endoplasmic Reticulum Ca2+ Transporting 1	Protein Coding	O14983	61	GC16P096575	1.35853004455566	https://www.genecards.org/cgi-bin/carddisp.pl?gene=ATP2A1
ERCC3	ERCC Excision Repair 3, TFIIH Core Complex Helicase Subunit	Protein Coding	P19447	59	GC02M127257	1.35853004455566	https://www.genecards.org/cgi-bin/carddisp.pl?gene=ERCC3
TUFM	Tu Translation Elongation Factor, Mitochondrial	Protein Coding	P49411	57	GC16M044746	1.35853004455566	https://www.genecards.org/cgi-bin/carddisp.pl?gene=TUFM
SH2B1	SH2B Adaptor Protein 1	Protein Coding	Q9NRF2	54	GC16P096578	1.35853004455566	https://www.genecards.org/cgi-bin/carddisp.pl?gene=SH2B1
ATXN2L	Ataxin 2 Like	Protein Coding	Q8WWM7	51	GC16P096572	1.35853004455566	https://www.genecards.org/cgi-bin/carddisp.pl?gene=ATXN2L
NOMO1	NODAL Modulator 1	Protein Coding	Q15155	45	GC16P096088	1.35853004455566	https://www.genecards.org/cgi-bin/carddisp.pl?gene=NOMO1
SPNS1	SPNS Lysolipid Transporter 1, Lysophospholipid	Protein Coding	Q9H2V7	45	GC16P028974	1.35853004455566	https://www.genecards.org/cgi-bin/carddisp.pl?gene=SPNS1
NOMO2	NODAL Modulator 2	Protein Coding	Q5JPE7	44	GC16M026235	1.35853004455566	https://www.genecards.org/cgi-bin/carddisp.pl?gene=NOMO2
NOMO3	NODAL Modulator 3	Protein Coding	P69849	41	GC16P016232	1.35853004455566	https://www.genecards.org/cgi-bin/carddisp.pl?gene=NOMO3
FGFR4	Fibroblast Growth Factor Receptor 4	Protein Coding	P22455	65	GC05P177086	1.35830879211426	https://www.genecards.org/cgi-bin/carddisp.pl?gene=FGFR4
LRP6	LDL Receptor Related Protein 6	Protein Coding	O75581	60	GC12M030861	1.35830879211426	https://www.genecards.org/cgi-bin/carddisp.pl?gene=LRP6
BAX	BCL2 Associated X, Apoptosis Regulator	Protein Coding	Q07812	64	GC19P048954	1.35801708698273	https://www.genecards.org/cgi-bin/carddisp.pl?gene=BAX
PTX3	Pentraxin 3	Protein Coding	P26022	56	GC03P157436	1.35025572776794	https://www.genecards.org/cgi-bin/carddisp.pl?gene=PTX3
LHCGR	Luteinizing Hormone/Choriogonadotropin Receptor	Protein Coding	P22888	59	GC02M048686	1.34403038024902	https://www.genecards.org/cgi-bin/carddisp.pl?gene=LHCGR
TP53BP1	Tumor Protein P53 Binding Protein 1	Protein Coding	Q12888	56	GC15M043403	1.34403038024902	https://www.genecards.org/cgi-bin/carddisp.pl?gene=TP53BP1
MIR299	MicroRNA 299	RNA Gene		26	GC14P117897	1.34403038024902	https://www.genecards.org/cgi-bin/carddisp.pl?gene=MIR299
MDM2	MDM2 Proto-Oncogene	Protein Coding	Q00987	67	GC12P068808	1.34142518043518	https://www.genecards.org/cgi-bin/carddisp.pl?gene=MDM2
P3H2	Prolyl 3-Hydroxylase 2	Protein Coding	Q8IVL5	53	GC03M189956	1.33926486968994	https://www.genecards.org/cgi-bin/carddisp.pl?gene=P3H2
TET2	Tet Methylcytosine Dioxygenase 2	Protein Coding	Q6N021	58	GC04P105145	1.33650517463684	https://www.genecards.org/cgi-bin/carddisp.pl?gene=TET2
CDC42	Cell Division Cycle 42	Protein Coding	P60953	63	GC01P022052	1.3355073928833	https://www.genecards.org/cgi-bin/carddisp.pl?gene=CDC42
MIR210	MicroRNA 210	RNA Gene		30	GC11M012505	1.3355073928833	https://www.genecards.org/cgi-bin/carddisp.pl?gene=MIR210
HSP90AA1	Heat Shock Protein 90 Alpha Family Class A Member 1	Protein Coding	P07900	64	GC14M102080	1.32676672935486	https://www.genecards.org/cgi-bin/carddisp.pl?gene=HSP90AA1
ICAM2	Intercellular Adhesion Molecule 2	Protein Coding	P13598	57	GC17M064002	1.32124638557434	https://www.genecards.org/cgi-bin/carddisp.pl?gene=ICAM2
NTF3	Neurotrophin 3	Protein Coding	P20783	57	GC12P042069	1.32124638557434	https://www.genecards.org/cgi-bin/carddisp.pl?gene=NTF3
TLN1	Talin 1	Protein Coding	Q9Y490	56	GC09M035696	1.32124638557434	https://www.genecards.org/cgi-bin/carddisp.pl?gene=TLN1
GDF6	Growth Differentiation Factor 6	Protein Coding	Q6KF10	54	GC08M096142	1.32124638557434	https://www.genecards.org/cgi-bin/carddisp.pl?gene=GDF6
MIR409	MicroRNA 409	RNA Gene		28	GC14P117915	1.32124638557434	https://www.genecards.org/cgi-bin/carddisp.pl?gene=MIR409
CDH13	Cadherin 13	Protein Coding	P55290	57	GC16P082626	1.31701445579529	https://www.genecards.org/cgi-bin/carddisp.pl?gene=CDH13
CD8A	CD8 Subunit Alpha	Protein Coding	P01732	60	GC02M086784	1.3161609172821	https://www.genecards.org/cgi-bin/carddisp.pl?gene=CD8A
CHGA	Chromogranin A	Protein Coding	P10645	56	GC14P093363	1.31551897525787	https://www.genecards.org/cgi-bin/carddisp.pl?gene=CHGA
EPOR	Erythropoietin Receptor	Protein Coding	P19235	62	GC19M011377	1.31325995922089	https://www.genecards.org/cgi-bin/carddisp.pl?gene=EPOR
AXL	AXL Receptor Tyrosine Kinase	Protein Coding	P30530	64	GC19P041219	1.31137156486511	https://www.genecards.org/cgi-bin/carddisp.pl?gene=AXL
CCL5	C-C Motif Chemokine Ligand 5	Protein Coding	P13501	56	GC17M035871	1.31137156486511	https://www.genecards.org/cgi-bin/carddisp.pl?gene=CCL5
WNT1	Wnt Family Member 1	Protein Coding	P04628	60	GC12P061632	1.31075358390808	https://www.genecards.org/cgi-bin/carddisp.pl?gene=WNT1
GPC1	Glypican 1	Protein Coding	P35052	56	GC02P240435	1.31075358390808	https://www.genecards.org/cgi-bin/carddisp.pl?gene=GPC1
CLDN5	Claudin 5	Protein Coding	O00501	54	GC22M019523	1.31075358390808	https://www.genecards.org/cgi-bin/carddisp.pl?gene=CLDN5
PLVAP	Plasmalemma Vesicle Associated Protein	Protein Coding	Q9BX97	51	GC19M017351	1.31075358390808	https://www.genecards.org/cgi-bin/carddisp.pl?gene=PLVAP
MYH14	Myosin Heavy Chain 14	Protein Coding	Q7Z406	58	GC19P123471	1.3083176612854	https://www.genecards.org/cgi-bin/carddisp.pl?gene=MYH14
STAT5B	Signal Transducer And Activator Of Transcription 5B	Protein Coding	P51692	63	GC17M042199	1.30669236183167	https://www.genecards.org/cgi-bin/carddisp.pl?gene=STAT5B
FECH	Ferrochelatase	Protein Coding	P22830	60	GC18M057544	1.30645155906677	https://www.genecards.org/cgi-bin/carddisp.pl?gene=FECH
CLIP1	CAP-Gly Domain Containing Linker Protein 1	Protein Coding	P30622	58	GC12M122271	1.30645155906677	https://www.genecards.org/cgi-bin/carddisp.pl?gene=CLIP1
CRYAA	Crystallin Alpha A	Protein Coding	P02489	57	GC21P043169	1.30645155906677	https://www.genecards.org/cgi-bin/carddisp.pl?gene=CRYAA
PIK3IP1	Phosphoinositide-3-Kinase Interacting Protein 1	Protein Coding	Q96FE7	46	GC22M031281	1.30645155906677	https://www.genecards.org/cgi-bin/carddisp.pl?gene=PIK3IP1
CCND3	Cyclin D3	Protein Coding	P30281	60	GC06M041934	1.30629825592041	https://www.genecards.org/cgi-bin/carddisp.pl?gene=CCND3
EPHX2	Epoxide Hydrolase 2	Protein Coding	P34913	59	GC08P027490	1.30629825592041	https://www.genecards.org/cgi-bin/carddisp.pl?gene=EPHX2
C5AR1	Complement C5a Receptor 1	Protein Coding	P21730	58	GC19P047290	1.30629825592041	https://www.genecards.org/cgi-bin/carddisp.pl?gene=C5AR1
ATOX1	Antioxidant 1 Copper Chaperone	Protein Coding	O00244	53	GC05M151743	1.30629825592041	https://www.genecards.org/cgi-bin/carddisp.pl?gene=ATOX1
DEFA1	Defensin Alpha 1	Protein Coding	P59665	49	GC08M006977	1.30629825592041	https://www.genecards.org/cgi-bin/carddisp.pl?gene=DEFA1
MIR142	MicroRNA 142	RNA Gene		31	GC17M058331	1.30629825592041	https://www.genecards.org/cgi-bin/carddisp.pl?gene=MIR142
MIR26A2	MicroRNA 26a-2	RNA Gene		24	GC12M057824	1.30629825592041	https://www.genecards.org/cgi-bin/carddisp.pl?gene=MIR26A2
LOC110973015	NOS3 5' Regulatory Region	Functional Element		3	GC07P150988	1.30629825592041	https://www.genecards.org/cgi-bin/carddisp.pl?gene=LOC110973015
CFHR5	Complement Factor H Related 5	Protein Coding	Q9BXR6	52	GC01P196977	1.30158281326294	https://www.genecards.org/cgi-bin/carddisp.pl?gene=CFHR5
CFHR2	Complement Factor H Related 2	Protein Coding	P36980	51	GC01P196943	1.30158281326294	https://www.genecards.org/cgi-bin/carddisp.pl?gene=CFHR2
ASPM	Assembly Factor For Spindle Microtubules	Protein Coding	Q8IZT6	50	GC01M197084	1.30158281326294	https://www.genecards.org/cgi-bin/carddisp.pl?gene=ASPM
MIR301A	MicroRNA 301a	RNA Gene		29	GC17M059151	1.30158281326294	https://www.genecards.org/cgi-bin/carddisp.pl?gene=MIR301A
USH2A	Usherin	Protein Coding	O75445	51	GC01M215622	1.29817676544189	https://www.genecards.org/cgi-bin/carddisp.pl?gene=USH2A
AFAP1L1	Actin Filament Associated Protein 1 Like 1	Protein Coding	Q8TED9	43	GC05P149271	1.29757010936737	https://www.genecards.org/cgi-bin/carddisp.pl?gene=AFAP1L1
PPARA	Peroxisome Proliferator Activated Receptor Alpha	Protein Coding	Q07869	58	GC22P046150	1.29129040241241	https://www.genecards.org/cgi-bin/carddisp.pl?gene=PPARA
PRKD1	Protein Kinase D1	Protein Coding	Q15139	62	GC14M029576	1.29075026512146	https://www.genecards.org/cgi-bin/carddisp.pl?gene=PRKD1
NFE2L2	NFE2 Like BZIP Transcription Factor 2	Protein Coding	Q16236	64	GC02M177227	1.28903472423553	https://www.genecards.org/cgi-bin/carddisp.pl?gene=NFE2L2
LYVE1	Lymphatic Vessel Endothelial Hyaluronan Receptor 1	Protein Coding	Q9Y5Y7	54	GC11M012945	1.28903472423553	https://www.genecards.org/cgi-bin/carddisp.pl?gene=LYVE1
PLXNC1	Plexin C1	Protein Coding	O60486	51	GC12P094150	1.28424179553986	https://www.genecards.org/cgi-bin/carddisp.pl?gene=PLXNC1
GAS5	Growth Arrest Specific 5	RNA Gene		33	GC01M173947	1.27699506282806	https://www.genecards.org/cgi-bin/carddisp.pl?gene=GAS5
SFTA3	Surfactant Associated 3	RNA Gene	P0C7M3	44	GC14M036479	1.27537548542023	https://www.genecards.org/cgi-bin/carddisp.pl?gene=SFTA3
LDLR	Low Density Lipoprotein Receptor	Protein Coding	P01130	64	GC19P122311	1.27320897579193	https://www.genecards.org/cgi-bin/carddisp.pl?gene=LDLR
MIR190B	MicroRNA 190b	RNA Gene		18	GC01M154193	1.27320897579193	https://www.genecards.org/cgi-bin/carddisp.pl?gene=MIR190B
MSBP2	Minisatellite Binding Protein 2	Protein Coding		5	GC00U990214	1.27320897579193	https://www.genecards.org/cgi-bin/carddisp.pl?gene=MSBP2
FKBP1A	FKBP Prolyl Isomerase 1A	Protein Coding	P62942	61	GC20M001369	1.2718460559845	https://www.genecards.org/cgi-bin/carddisp.pl?gene=FKBP1A
HMOX2	Heme Oxygenase 2	Protein Coding	P30519	58	GC16P004474	1.2718460559845	https://www.genecards.org/cgi-bin/carddisp.pl?gene=HMOX2
ABCG1	ATP Binding Cassette Subfamily G Member 1	Protein Coding	P45844	56	GC21P042199	1.2718460559845	https://www.genecards.org/cgi-bin/carddisp.pl?gene=ABCG1
RPS6KB1	Ribosomal Protein S6 Kinase B1	Protein Coding	P23443	63	GC17P059893	1.26776659488678	https://www.genecards.org/cgi-bin/carddisp.pl?gene=RPS6KB1
FASLG	Fas Ligand	Protein Coding	P48023	61	GC01P172659	1.2650054693222	https://www.genecards.org/cgi-bin/carddisp.pl?gene=FASLG
PDGFA	Platelet Derived Growth Factor Subunit A	Protein Coding	P04085	57	GC07M000497	1.2650054693222	https://www.genecards.org/cgi-bin/carddisp.pl?gene=PDGFA
CSF2	Colony Stimulating Factor 2	Protein Coding	P04141	58	GC05P132073	1.26385974884033	https://www.genecards.org/cgi-bin/carddisp.pl?gene=CSF2
LIF	LIF Interleukin 6 Family Cytokine	Protein Coding	P15018	56	GC22M030240	1.26365327835083	https://www.genecards.org/cgi-bin/carddisp.pl?gene=LIF
TNFAIP3	TNF Alpha Induced Protein 3	Protein Coding	P21580	62	GC06P137866	1.26154112815857	https://www.genecards.org/cgi-bin/carddisp.pl?gene=TNFAIP3
P4HA1	Prolyl 4-Hydroxylase Subunit Alpha 1	Protein Coding	P13674	56	GC10M073007	1.26154112815857	https://www.genecards.org/cgi-bin/carddisp.pl?gene=P4HA1
RNH1	Ribonuclease/Angiogenin Inhibitor 1	Protein Coding	P13489	50	GC11M012502	1.26154112815857	https://www.genecards.org/cgi-bin/carddisp.pl?gene=RNH1
LINCMD1	Long Intergenic Non-Protein Coding RNA, Muscle Differentiation 1	RNA Gene		23	GC06M052146	1.26154112815857	https://www.genecards.org/cgi-bin/carddisp.pl?gene=LINCMD1
ADGRA2	Adhesion G Protein-Coupled Receptor A2	Protein Coding	Q96PE1	48	GC08P040402	1.26122260093689	https://www.genecards.org/cgi-bin/carddisp.pl?gene=ADGRA2
HULC	Hepatocellular Carcinoma Up-Regulated Long Non-Coding RNA	RNA Gene		29	GC06P008486	1.26047563552856	https://www.genecards.org/cgi-bin/carddisp.pl?gene=HULC
EIF2AK3	Eukaryotic Translation Initiation Factor 2 Alpha Kinase 3	Protein Coding	Q9NZJ5	63	GC02M088556	1.25815224647522	https://www.genecards.org/cgi-bin/carddisp.pl?gene=EIF2AK3
LEF1	Lymphoid Enhancer Binding Factor 1	Protein Coding	Q9UJU2	61	GC04M108047	1.25815224647522	https://www.genecards.org/cgi-bin/carddisp.pl?gene=LEF1
FLNA	Filamin A	Protein Coding	P21333	61	GC0XM154348	1.24601149559021	https://www.genecards.org/cgi-bin/carddisp.pl?gene=FLNA
RNASEH2A	Ribonuclease H2 Subunit A	Protein Coding	O75792	56	GC19P122442	1.24324989318848	https://www.genecards.org/cgi-bin/carddisp.pl?gene=RNASEH2A
CA9	Carbonic Anhydrase 9	Protein Coding	Q16790	59	GC09P035673	1.24062430858612	https://www.genecards.org/cgi-bin/carddisp.pl?gene=CA9
TNFRSF11B	TNF Receptor Superfamily Member 11b	Protein Coding	O00300	60	GC08M118923	1.23622250556946	https://www.genecards.org/cgi-bin/carddisp.pl?gene=TNFRSF11B
CCN3	Cellular Communication Network Factor 3	Protein Coding	P48745	52	GC08P119416	1.23555755615234	https://www.genecards.org/cgi-bin/carddisp.pl?gene=CCN3
CYP1A1	Cytochrome P450 Family 1 Subfamily A Member 1	Protein Coding	P04798	60	GC15M074719	1.23547697067261	https://www.genecards.org/cgi-bin/carddisp.pl?gene=CYP1A1
MAP4K2	Mitogen-Activated Protein Kinase Kinase Kinase Kinase 2	Protein Coding	Q12851	58	GC11M128959	1.23547697067261	https://www.genecards.org/cgi-bin/carddisp.pl?gene=MAP4K2
CSNK2A2	Casein Kinase 2 Alpha 2	Protein Coding	P19784	57	GC16M058157	1.23547697067261	https://www.genecards.org/cgi-bin/carddisp.pl?gene=CSNK2A2
CDH4	Cadherin 4	Protein Coding	P55283	52	GC20P061252	1.23547697067261	https://www.genecards.org/cgi-bin/carddisp.pl?gene=CDH4
MIRLET7F2	MicroRNA Let-7f-2	RNA Gene		26	GC0XM053835	1.23547697067261	https://www.genecards.org/cgi-bin/carddisp.pl?gene=MIRLET7F2
THBD	Thrombomodulin	Protein Coding	P07204	59	GC20M023026	1.23359966278076	https://www.genecards.org/cgi-bin/carddisp.pl?gene=THBD
ITGB5	Integrin Subunit Beta 5	Protein Coding	P18084	56	GC03M124761	1.23359966278076	https://www.genecards.org/cgi-bin/carddisp.pl?gene=ITGB5
KLF4	KLF Transcription Factor 4	Protein Coding	O43474	59	GC09M107484	1.23061835765839	https://www.genecards.org/cgi-bin/carddisp.pl?gene=KLF4
POU5F1	POU Class 5 Homeobox 1	Protein Coding	Q01860	60	GC06M097053	1.224689245224	https://www.genecards.org/cgi-bin/carddisp.pl?gene=POU5F1
ROCK2	Rho Associated Coiled-Coil Containing Protein Kinase 2	Protein Coding	O75116	58	GC02M011507	1.22225642204285	https://www.genecards.org/cgi-bin/carddisp.pl?gene=ROCK2
PIK3CB	Phosphatidylinositol-4,5-Bisphosphate 3-Kinase Catalytic Subunit Beta	Protein Coding	P42338	62	GC03M138652	1.22024834156036	https://www.genecards.org/cgi-bin/carddisp.pl?gene=PIK3CB
SEMA3F	Semaphorin 3F	Protein Coding	Q13275	53	GC03P059905	1.22024834156036	https://www.genecards.org/cgi-bin/carddisp.pl?gene=SEMA3F
SOX2	SRY-Box Transcription Factor 2	Protein Coding	P48431	59	GC03P181711	1.21602129936218	https://www.genecards.org/cgi-bin/carddisp.pl?gene=SOX2
NAMPT	Nicotinamide Phosphoribosyltransferase	Protein Coding	P43490	60	GC07M106248	1.21516525745392	https://www.genecards.org/cgi-bin/carddisp.pl?gene=NAMPT
PON1	Paraoxonase 1	Protein Coding	P27169	60	GC07M095297	1.21415531635284	https://www.genecards.org/cgi-bin/carddisp.pl?gene=PON1
PLEK	Pleckstrin	Protein Coding	P08567	53	GC02P068365	1.21415531635284	https://www.genecards.org/cgi-bin/carddisp.pl?gene=PLEK
EPRS1	Glutamyl-Prolyl-TRNA Synthetase 1	Protein Coding	P07814	57	GC01M219969	1.2135990858078	https://www.genecards.org/cgi-bin/carddisp.pl?gene=EPRS1
AMOT	Angiomotin	Protein Coding	Q4VCS5	51	GC0XM112774	1.20943796634674	https://www.genecards.org/cgi-bin/carddisp.pl?gene=AMOT
VASH2	Vasohibin 2	Protein Coding	Q86V25	46	GC01P212950	1.20943796634674	https://www.genecards.org/cgi-bin/carddisp.pl?gene=VASH2
TGFBR2	Transforming Growth Factor Beta Receptor 2	Protein Coding	P37173	65	GC03P030623	1.20629501342773	https://www.genecards.org/cgi-bin/carddisp.pl?gene=TGFBR2
PIK3R1	Phosphoinositide-3-Kinase Regulatory Subunit 1	Protein Coding	P27986	64	GC05P068215	1.20616900920868	https://www.genecards.org/cgi-bin/carddisp.pl?gene=PIK3R1
CXCL5	C-X-C Motif Chemokine Ligand 5	Protein Coding	P42830	52	GC04M073995	1.20616900920868	https://www.genecards.org/cgi-bin/carddisp.pl?gene=CXCL5
TRAF6	TNF Receptor Associated Factor 6	Protein Coding	Q9Y4K3	59	GC11M036467	1.20530712604523	https://www.genecards.org/cgi-bin/carddisp.pl?gene=TRAF6
COL1A2	Collagen Type I Alpha 2 Chain	Protein Coding	P08123	60	GC07P094394	1.20321249961853	https://www.genecards.org/cgi-bin/carddisp.pl?gene=COL1A2
CCBE1	Collagen And Calcium Binding EGF Domains 1	Protein Coding	Q6UXH8	52	GC18M059430	1.20321249961853	https://www.genecards.org/cgi-bin/carddisp.pl?gene=CCBE1
MIR133A1	MicroRNA 133a-1	RNA Gene		25	GC18M035028	1.20321249961853	https://www.genecards.org/cgi-bin/carddisp.pl?gene=MIR133A1
MIR383	MicroRNA 383	RNA Gene		25	GC08M014853	1.20321249961853	https://www.genecards.org/cgi-bin/carddisp.pl?gene=MIR383
MIR410	MicroRNA 410	RNA Gene		25	GC14P117916	1.20321249961853	https://www.genecards.org/cgi-bin/carddisp.pl?gene=MIR410
CXCR1	C-X-C Motif Chemokine Receptor 1	Protein Coding	P25024	56	GC02M218162	1.20035719871521	https://www.genecards.org/cgi-bin/carddisp.pl?gene=CXCR1
MTA1	Metastasis Associated 1	Protein Coding	Q13330	54	GC14P105419	1.20035719871521	https://www.genecards.org/cgi-bin/carddisp.pl?gene=MTA1
HRG	Histidine Rich Glycoprotein	Protein Coding	P04196	56	GC03P186660	1.19993698596954	https://www.genecards.org/cgi-bin/carddisp.pl?gene=HRG
MME	Membrane Metalloendopeptidase	Protein Coding	P08473	63	GC03P155024	1.19071984291077	https://www.genecards.org/cgi-bin/carddisp.pl?gene=MME
VLDLR	Very Low Density Lipoprotein Receptor	Protein Coding	P98155	62	GC09P002611	1.19071984291077	https://www.genecards.org/cgi-bin/carddisp.pl?gene=VLDLR
IHH	Indian Hedgehog Signaling Molecule	Protein Coding	Q14623	60	GC02M219054	1.19071984291077	https://www.genecards.org/cgi-bin/carddisp.pl?gene=IHH
KRT8	Keratin 8	Protein Coding	P05787	60	GC12M052897	1.19071984291077	https://www.genecards.org/cgi-bin/carddisp.pl?gene=KRT8
CYB5R2	Cytochrome B5 Reductase 2	Protein Coding	Q6BCY4	50	GC11M007665	1.19071984291077	https://www.genecards.org/cgi-bin/carddisp.pl?gene=CYB5R2
ENPP2	Ectonucleotide Pyrophosphatase/Phosphodiesterase 2	Protein Coding	Q13822	57	GC08M119556	1.18926024436951	https://www.genecards.org/cgi-bin/carddisp.pl?gene=ENPP2
ELAVL1	ELAV Like RNA Binding Protein 1	Protein Coding	Q15717	55	GC19M007958	1.18926024436951	https://www.genecards.org/cgi-bin/carddisp.pl?gene=ELAVL1
SMAD4	SMAD Family Member 4	Protein Coding	Q13485	66	GC18P051028	1.18594896793365	https://www.genecards.org/cgi-bin/carddisp.pl?gene=SMAD4
S1PR1	Sphingosine-1-Phosphate Receptor 1	Protein Coding	P21453	59	GC01P101236	1.18594896793365	https://www.genecards.org/cgi-bin/carddisp.pl?gene=S1PR1
MIR106B	MicroRNA 106b	RNA Gene		31	GC07M105744	1.18432426452637	https://www.genecards.org/cgi-bin/carddisp.pl?gene=MIR106B
FOXO4	Forkhead Box O4	Protein Coding	P98177	54	GC0XP071095	1.180912733078	https://www.genecards.org/cgi-bin/carddisp.pl?gene=FOXO4
AKT1S1	AKT1 Substrate 1	Protein Coding	Q96B36	52	GC19M049869	1.180912733078	https://www.genecards.org/cgi-bin/carddisp.pl?gene=AKT1S1
HGSNAT	Heparan-Alpha-Glucosaminide N-Acetyltransferase	Protein Coding	Q68CP4	49	GC08P043140	1.180912733078	https://www.genecards.org/cgi-bin/carddisp.pl?gene=HGSNAT
STON1-GTF2A1L	STON1-GTF2A1L Readthrough	Protein Coding		38	GC02P048529	1.180912733078	https://www.genecards.org/cgi-bin/carddisp.pl?gene=STON1-GTF2A1L
TYK2	Tyrosine Kinase 2	Protein Coding	P29597	66	GC19M010350	1.17954897880554	https://www.genecards.org/cgi-bin/carddisp.pl?gene=TYK2
NOD2	Nucleotide Binding Oligomerization Domain Containing 2	Protein Coding	Q9HC29	60	GC16P050693	1.17954897880554	https://www.genecards.org/cgi-bin/carddisp.pl?gene=NOD2
TNFSF11	TNF Superfamily Member 11	Protein Coding	O14788	62	GC13P042562	1.17865800857544	https://www.genecards.org/cgi-bin/carddisp.pl?gene=TNFSF11
MAPK10	Mitogen-Activated Protein Kinase 10	Protein Coding	P53779	60	GC04M085990	1.17786681652069	https://www.genecards.org/cgi-bin/carddisp.pl?gene=MAPK10
CXCL6	C-X-C Motif Chemokine Ligand 6	Protein Coding	P80162	51	GC04P073837	1.17786681652069	https://www.genecards.org/cgi-bin/carddisp.pl?gene=CXCL6
AQP5	Aquaporin 5	Protein Coding	P55064	59	GC12P049961	1.17614734172821	https://www.genecards.org/cgi-bin/carddisp.pl?gene=AQP5
TGM2	Transglutaminase 2	Protein Coding	P21980	60	GC20M038127	1.17292642593384	https://www.genecards.org/cgi-bin/carddisp.pl?gene=TGM2
MIR320A	MicroRNA 320a	RNA Gene		31	GC08M022339	1.17292642593384	https://www.genecards.org/cgi-bin/carddisp.pl?gene=MIR320A
LTF	Lactotransferrin	Protein Coding	P02788	58	GC03M046435	1.16993570327759	https://www.genecards.org/cgi-bin/carddisp.pl?gene=LTF
SOX9	SRY-Box Transcription Factor 9	Protein Coding	P48436	58	GC17P072121	1.16993570327759	https://www.genecards.org/cgi-bin/carddisp.pl?gene=SOX9
IL2	Interleukin 2	Protein Coding	P60568	59	GC04M122451	1.1626250743866	https://www.genecards.org/cgi-bin/carddisp.pl?gene=IL2
CD4	CD4 Molecule	Protein Coding	P01730	63	GC12P006786	1.16179692745209	https://www.genecards.org/cgi-bin/carddisp.pl?gene=CD4
PRF1	Perforin 1	Protein Coding	P14222	59	GC10M070597	1.16179692745209	https://www.genecards.org/cgi-bin/carddisp.pl?gene=PRF1
HLA-E	Major Histocompatibility Complex, Class I, E	Protein Coding	P13747	54	GC06P144736	1.16179692745209	https://www.genecards.org/cgi-bin/carddisp.pl?gene=HLA-E
NXN	Nucleoredoxin	Protein Coding	Q6DKJ4	52	GC17M000799	1.16179692745209	https://www.genecards.org/cgi-bin/carddisp.pl?gene=NXN
ASB17	Ankyrin Repeat And SOCS Box Containing 17	Protein Coding	Q8WXJ9	39	GC01M075918	1.16179692745209	https://www.genecards.org/cgi-bin/carddisp.pl?gene=ASB17
MIR3136	MicroRNA 3136	RNA Gene		20	GC03M069048	1.16179692745209	https://www.genecards.org/cgi-bin/carddisp.pl?gene=MIR3136
MIR3181	MicroRNA 3181	RNA Gene		17	GC16P097155	1.16179692745209	https://www.genecards.org/cgi-bin/carddisp.pl?gene=MIR3181
TREM2	Triggering Receptor Expressed On Myeloid Cells 2	Protein Coding	Q9NZC2	57	GC06M097308	1.15735900402069	https://www.genecards.org/cgi-bin/carddisp.pl?gene=TREM2
CACNA1F	Calcium Voltage-Gated Channel Subunit Alpha1 F	Protein Coding	O60840	56	GC0XM049205	1.15735900402069	https://www.genecards.org/cgi-bin/carddisp.pl?gene=CACNA1F
PRPF31	Pre-MRNA Processing Factor 31	Protein Coding	Q8WWY3	55	GC19P123664	1.15735900402069	https://www.genecards.org/cgi-bin/carddisp.pl?gene=PRPF31
CRX	Cone-Rod Homeobox	Protein Coding	O43186	54	GC19P047819	1.15735900402069	https://www.genecards.org/cgi-bin/carddisp.pl?gene=CRX
KCNV2	Potassium Voltage-Gated Channel Modifier Subfamily V Member 2	Protein Coding	Q8TDN2	54	GC09P002717	1.15735900402069	https://www.genecards.org/cgi-bin/carddisp.pl?gene=KCNV2
RPGR	Retinitis Pigmentosa GTPase Regulator	Protein Coding	Q92834	54	GC0XM038269	1.15735900402069	https://www.genecards.org/cgi-bin/carddisp.pl?gene=RPGR
CEP290	Centrosomal Protein 290	Protein Coding	O15078	53	GC12M088049	1.15735900402069	https://www.genecards.org/cgi-bin/carddisp.pl?gene=CEP290
GPR143	G Protein-Coupled Receptor 143	Protein Coding	P51810	53	GC0XM009725	1.15735900402069	https://www.genecards.org/cgi-bin/carddisp.pl?gene=GPR143
NYX	Nyctalopin	Protein Coding	Q9GZU5	50	GC0XP041447	1.15735900402069	https://www.genecards.org/cgi-bin/carddisp.pl?gene=NYX
OPN1LW	Opsin 1, Long Wave Sensitive	Protein Coding	P04000	48	GC0XP154144	1.15735900402069	https://www.genecards.org/cgi-bin/carddisp.pl?gene=OPN1LW
CLRN1	Clarin 1	Protein Coding	P58418	47	GC03M150926	1.15735900402069	https://www.genecards.org/cgi-bin/carddisp.pl?gene=CLRN1
EYS	Eyes Shut Homolog	Protein Coding	Q5T1H1	46	GC06M063719	1.15735900402069	https://www.genecards.org/cgi-bin/carddisp.pl?gene=EYS
RP1L1	RP1 Like 1	Protein Coding	Q8IWN7	46	GC08M010606	1.15735900402069	https://www.genecards.org/cgi-bin/carddisp.pl?gene=RP1L1
FAHD2A	Fumarylacetoacetate Hydrolase Domain Containing 2A	Protein Coding	Q96GK7	45	GC02P097599	1.15735900402069	https://www.genecards.org/cgi-bin/carddisp.pl?gene=FAHD2A
FAM161A	FAM161 Centrosomal Protein A	Protein Coding	Q3B820	45	GC02M061792	1.15735900402069	https://www.genecards.org/cgi-bin/carddisp.pl?gene=FAM161A
RAX2	Retina And Anterior Neural Fold Homeobox 2	Protein Coding	Q96IS3	45	GC19M003769	1.15735900402069	https://www.genecards.org/cgi-bin/carddisp.pl?gene=RAX2
MSPC	Palmoplantar Carcinoma, Multiple Self-Healing	Genetic Locus		4	GC00U937114	1.15735900402069	https://www.genecards.org/cgi-bin/carddisp.pl?gene=MSPC
CREB1	CAMP Responsive Element Binding Protein 1	Protein Coding	P16220	63	GC02P207529	1.14462423324585	https://www.genecards.org/cgi-bin/carddisp.pl?gene=CREB1
FAS	Fas Cell Surface Death Receptor	Protein Coding	P25445	64	GC10P112626	1.14450311660767	https://www.genecards.org/cgi-bin/carddisp.pl?gene=FAS
CALCRL	Calcitonin Receptor Like Receptor	Protein Coding	Q16602	59	GC02M187341	1.14444935321808	https://www.genecards.org/cgi-bin/carddisp.pl?gene=CALCRL
NBN	Nibrin	Protein Coding	O60934	62	GC08M089933	1.14352011680603	https://www.genecards.org/cgi-bin/carddisp.pl?gene=NBN
IKBKB	Inhibitor Of Nuclear Factor Kappa B Kinase Subunit Beta	Protein Coding	O14920	67	GC08P042271	1.14342403411865	https://www.genecards.org/cgi-bin/carddisp.pl?gene=IKBKB
UCP2	Uncoupling Protein 2	Protein Coding	P55851	59	GC11M073974	1.14318072795868	https://www.genecards.org/cgi-bin/carddisp.pl?gene=UCP2
SULT2B1	Sulfotransferase Family 2B Member 1	Protein Coding	O00204	56	GC19P048552	1.14318072795868	https://www.genecards.org/cgi-bin/carddisp.pl?gene=SULT2B1
AMD1	Adenosylmethionine Decarboxylase 1	Protein Coding	P17707	51	GC06P110814	1.14318072795868	https://www.genecards.org/cgi-bin/carddisp.pl?gene=AMD1
MIRLET7F1	MicroRNA Let-7f-1	RNA Gene		27	GC09P102116	1.14318072795868	https://www.genecards.org/cgi-bin/carddisp.pl?gene=MIRLET7F1
ZNF503-AS1	ZNF503 Antisense RNA 1	RNA Gene		24	GC10P075251	1.14318072795868	https://www.genecards.org/cgi-bin/carddisp.pl?gene=ZNF503-AS1
MIR194-2	MicroRNA 194-2	RNA Gene		22	GC11M128967	1.14318072795868	https://www.genecards.org/cgi-bin/carddisp.pl?gene=MIR194-2
MIR194-1	MicroRNA 194-1	RNA Gene		18	GC01M220118	1.14318072795868	https://www.genecards.org/cgi-bin/carddisp.pl?gene=MIR194-1
DVL1	Dishevelled Segment Polarity Protein 1	Protein Coding	O14640	59	GC01M001335	1.13841533660889	https://www.genecards.org/cgi-bin/carddisp.pl?gene=DVL1
ANPEP	Alanyl Aminopeptidase, Membrane	Protein Coding	P15144	62	GC15M089784	1.13731122016907	https://www.genecards.org/cgi-bin/carddisp.pl?gene=ANPEP
S100A4	S100 Calcium Binding Protein A4	Protein Coding	P26447	57	GC01M153543	1.13731122016907	https://www.genecards.org/cgi-bin/carddisp.pl?gene=S100A4
MIR145	MicroRNA 145	RNA Gene		32	GC05P149430	1.13731122016907	https://www.genecards.org/cgi-bin/carddisp.pl?gene=MIR145
MIR29A	MicroRNA 29a	RNA Gene		31	GC07M130876	1.13731122016907	https://www.genecards.org/cgi-bin/carddisp.pl?gene=MIR29A
CSF2RB	Colony Stimulating Factor 2 Receptor Subunit Beta	Protein Coding	P32927	59	GC22P036913	1.13239121437073	https://www.genecards.org/cgi-bin/carddisp.pl?gene=CSF2RB
LPA	Lipoprotein(A)	Protein Coding	P08519	54	GC06M160531	1.13239121437073	https://www.genecards.org/cgi-bin/carddisp.pl?gene=LPA
CCL14	C-C Motif Chemokine Ligand 14	Protein Coding	Q16627	45	GC17M084901	1.13239121437073	https://www.genecards.org/cgi-bin/carddisp.pl?gene=CCL14
DMP1	Dentin Matrix Acidic Phosphoprotein 1	Protein Coding	Q13316	55	GC04P087650	1.12762570381165	https://www.genecards.org/cgi-bin/carddisp.pl?gene=DMP1
SUCNR1	Succinate Receptor 1	Protein Coding	Q9BXA5	49	GC03P151873	1.12209987640381	https://www.genecards.org/cgi-bin/carddisp.pl?gene=SUCNR1
ADAR	Adenosine Deaminase RNA Specific	Protein Coding	P55265	59	GC01M163944	1.1212203502655	https://www.genecards.org/cgi-bin/carddisp.pl?gene=ADAR
MAP2K1	Mitogen-Activated Protein Kinase Kinase 1	Protein Coding	Q02750	67	GC15P066386	1.11827683448792	https://www.genecards.org/cgi-bin/carddisp.pl?gene=MAP2K1
SERPINA4	Serpin Family A Member 4	Protein Coding	P29622	53	GC14P094561	1.11786794662476	https://www.genecards.org/cgi-bin/carddisp.pl?gene=SERPINA4
RECK	Reversion Inducing Cysteine Rich Protein With Kazal Motifs	Protein Coding	O95980	52	GC09P036036	1.11786794662476	https://www.genecards.org/cgi-bin/carddisp.pl?gene=RECK
HDAC4	Histone Deacetylase 4	Protein Coding	P56524	65	GC02M239048	1.11733448505402	https://www.genecards.org/cgi-bin/carddisp.pl?gene=HDAC4
TUBB	Tubulin Beta Class I	Protein Coding	P07437	62	GC06P144741	1.11733448505402	https://www.genecards.org/cgi-bin/carddisp.pl?gene=TUBB
FGF3	Fibroblast Growth Factor 3	Protein Coding	P11487	57	GC11M129196	1.11733448505402	https://www.genecards.org/cgi-bin/carddisp.pl?gene=FGF3
WNT7B	Wnt Family Member 7B	Protein Coding	P56706	56	GC22M045920	1.11733448505402	https://www.genecards.org/cgi-bin/carddisp.pl?gene=WNT7B
FRS2	Fibroblast Growth Factor Receptor Substrate 2	Protein Coding	Q8WU20	54	GC12P069471	1.11733448505402	https://www.genecards.org/cgi-bin/carddisp.pl?gene=FRS2
ITGA6	Integrin Subunit Alpha 6	Protein Coding	P23229	62	GC02P172238	1.11207950115204	https://www.genecards.org/cgi-bin/carddisp.pl?gene=ITGA6
KLK3	Kallikrein Related Peptidase 3	Protein Coding	P07288	60	GC19P050854	1.11207950115204	https://www.genecards.org/cgi-bin/carddisp.pl?gene=KLK3
PXN	Paxillin	Protein Coding	P49023	58	GC12M120210	1.11207950115204	https://www.genecards.org/cgi-bin/carddisp.pl?gene=PXN
ZFAS1	ZNFX1 Antisense RNA 1	RNA Gene		29	GC20P049276	1.11207950115204	https://www.genecards.org/cgi-bin/carddisp.pl?gene=ZFAS1
HSPB1	Heat Shock Protein Family B (Small) Member 1	Protein Coding	P04792	64	GC07P076302	1.10689222812653	https://www.genecards.org/cgi-bin/carddisp.pl?gene=HSPB1
METAP2	Methionyl Aminopeptidase 2	Protein Coding	P50579	54	GC12P095473	1.10689222812653	https://www.genecards.org/cgi-bin/carddisp.pl?gene=METAP2
PWAR4	Prader Willi/Angelman Region RNA 4	RNA Gene		17	GC15P025211	1.10689222812653	https://www.genecards.org/cgi-bin/carddisp.pl?gene=PWAR4
ADA	Adenosine Deaminase	Protein Coding	P00813	64	GC20M044620	1.09842360019684	https://www.genecards.org/cgi-bin/carddisp.pl?gene=ADA
FLII	FLII Actin Remodeling Protein	Protein Coding	Q13045	56	GC17M018244	1.09842360019684	https://www.genecards.org/cgi-bin/carddisp.pl?gene=FLII
GMFB	Glia Maturation Factor Beta	Protein Coding	P60983	48	GC14M054474	1.09842360019684	https://www.genecards.org/cgi-bin/carddisp.pl?gene=GMFB
ERP29	Endoplasmic Reticulum Protein 29	Protein Coding	P30040	47	GC12P112013	1.09842360019684	https://www.genecards.org/cgi-bin/carddisp.pl?gene=ERP29
CREG1	Cellular Repressor Of E1A Stimulated Genes 1	Protein Coding	O75629	46	GC01M167498	1.09842360019684	https://www.genecards.org/cgi-bin/carddisp.pl?gene=CREG1
DEFA3	Defensin Alpha 3	Protein Coding	P59666	43	GC08M007015	1.09842360019684	https://www.genecards.org/cgi-bin/carddisp.pl?gene=DEFA3
MIR539	MicroRNA 539	RNA Gene		28	GC14P117927	1.09842360019684	https://www.genecards.org/cgi-bin/carddisp.pl?gene=MIR539
IPW	Imprinted In Prader-Willi Syndrome	RNA Gene		24	GC15P025116	1.09842360019684	https://www.genecards.org/cgi-bin/carddisp.pl?gene=IPW
CACNA1G-AS1	CACNA1G Antisense RNA 1	RNA Gene		20	GC17M085628	1.09842360019684	https://www.genecards.org/cgi-bin/carddisp.pl?gene=CACNA1G-AS1
SNORD25	Small Nucleolar RNA, C/D Box 25	RNA Gene		20	GC11M128872	1.09842360019684	https://www.genecards.org/cgi-bin/carddisp.pl?gene=SNORD25
IKBKG	Inhibitor Of Nuclear Factor Kappa B Kinase Regulatory Subunit Gamma	Protein Coding	Q9Y6K9	60	GC0XP154541	1.09471237659454	https://www.genecards.org/cgi-bin/carddisp.pl?gene=IKBKG
FZD7	Frizzled Class Receptor 7	Protein Coding	O75084	56	GC02P203991	1.09365820884705	https://www.genecards.org/cgi-bin/carddisp.pl?gene=FZD7
ZIC2	Zic Family Member 2	Protein Coding	O95409	56	GC13P099981	1.09072947502136	https://www.genecards.org/cgi-bin/carddisp.pl?gene=ZIC2
NGF	Nerve Growth Factor	Protein Coding	P01138	64	GC01M115285	1.09043729305267	https://www.genecards.org/cgi-bin/carddisp.pl?gene=NGF
PLCG1	Phospholipase C Gamma 1	Protein Coding	P19174	62	GC20P041136	1.09043729305267	https://www.genecards.org/cgi-bin/carddisp.pl?gene=PLCG1
IGFBP7	Insulin Like Growth Factor Binding Protein 7	Protein Coding	Q16270	58	GC04M057030	1.08675861358643	https://www.genecards.org/cgi-bin/carddisp.pl?gene=IGFBP7
ALOX12	Arachidonate 12-Lipoxygenase, 12S Type	Protein Coding	P18054	57	GC17P121868	1.08617448806763	https://www.genecards.org/cgi-bin/carddisp.pl?gene=ALOX12
PTTG1	PTTG1 Regulator Of Sister Chromatid Separation, Securin	Protein Coding	O95997	54	GC05P160446	1.08617448806763	https://www.genecards.org/cgi-bin/carddisp.pl?gene=PTTG1
PLXNB1	Plexin B1	Protein Coding	O43157	50	GC03M048403	1.08617448806763	https://www.genecards.org/cgi-bin/carddisp.pl?gene=PLXNB1
AKT2	AKT Serine/Threonine Kinase 2	Protein Coding	P31751	67	GC19M040230	1.08503437042236	https://www.genecards.org/cgi-bin/carddisp.pl?gene=AKT2
BMPR2	Bone Morphogenetic Protein Receptor Type 2	Protein Coding	Q13873	63	GC02P202376	1.08395099639893	https://www.genecards.org/cgi-bin/carddisp.pl?gene=BMPR2
RAP1A	RAP1A, Member Of RAS Oncogene Family	Protein Coding	P62834	57	GC01P111542	1.08395099639893	https://www.genecards.org/cgi-bin/carddisp.pl?gene=RAP1A
EP300	E1A Binding Protein P300	Protein Coding	Q09472	65	GC22P076143	1.07762980461121	https://www.genecards.org/cgi-bin/carddisp.pl?gene=EP300
ID3	Inhibitor Of DNA Binding 3	Protein Coding	Q02535	53	GC01M023557	1.07762980461121	https://www.genecards.org/cgi-bin/carddisp.pl?gene=ID3
MIRLET7C	MicroRNA Let-7c	RNA Gene		31	GC21P018986	1.07762980461121	https://www.genecards.org/cgi-bin/carddisp.pl?gene=MIRLET7C
JAM3	Junctional Adhesion Molecule 3	Protein Coding	Q9BX67	56	GC11P134076	1.07719612121582	https://www.genecards.org/cgi-bin/carddisp.pl?gene=JAM3
ITGB1BP1	Integrin Subunit Beta 1 Binding Protein 1	Protein Coding	O14713	47	GC02M009391	1.07520341873169	https://www.genecards.org/cgi-bin/carddisp.pl?gene=ITGB1BP1
MMP20	Matrix Metallopeptidase 20	Protein Coding	O60882	55	GC11M102576	1.07474732398987	https://www.genecards.org/cgi-bin/carddisp.pl?gene=MMP20
DNMT3B	DNA Methyltransferase 3 Beta	Protein Coding	Q9UBC3	64	GC20P032762	1.07269883155823	https://www.genecards.org/cgi-bin/carddisp.pl?gene=DNMT3B
PMS2	PMS1 Homolog 2, Mismatch Repair System Component	Protein Coding	P54278	62	GC07M005973	1.07269883155823	https://www.genecards.org/cgi-bin/carddisp.pl?gene=PMS2
ARHGAP1	Rho GTPase Activating Protein 1	Protein Coding	Q07960	54	GC11M128601	1.07269883155823	https://www.genecards.org/cgi-bin/carddisp.pl?gene=ARHGAP1
SELL	Selectin L	Protein Coding	P14151	55	GC01M169690	1.07213318347931	https://www.genecards.org/cgi-bin/carddisp.pl?gene=SELL
FBLN7	Fibulin 7	Protein Coding	Q53RD9	47	GC02P146124	1.06239473819733	https://www.genecards.org/cgi-bin/carddisp.pl?gene=FBLN7
MIR199A1	MicroRNA 199a-1	RNA Gene		28	GC19M010817	1.06213510036469	https://www.genecards.org/cgi-bin/carddisp.pl?gene=MIR199A1
CCAT1	Colon Cancer Associated Transcript 1	RNA Gene		23	GC08M127207	1.06213510036469	https://www.genecards.org/cgi-bin/carddisp.pl?gene=CCAT1
MPP1	MAGUK P55 Scaffold Protein 1	Protein Coding	Q00013	51	GC0XM154779	1.06004250049591	https://www.genecards.org/cgi-bin/carddisp.pl?gene=MPP1
EDNRB	Endothelin Receptor Type B	Protein Coding	P24530	63	GC13M077895	1.05953931808472	https://www.genecards.org/cgi-bin/carddisp.pl?gene=EDNRB
ANTXR1	ANTXR Cell Adhesion Molecule 1	Protein Coding	Q9H6X2	58	GC02P068977	1.05953931808472	https://www.genecards.org/cgi-bin/carddisp.pl?gene=ANTXR1
CASP1	Caspase 1	Protein Coding	P29466	62	GC11M105025	1.05762934684753	https://www.genecards.org/cgi-bin/carddisp.pl?gene=CASP1
AHSG	Alpha 2-HS Glycoprotein	Protein Coding	P02765	58	GC03P186658	1.05762934684753	https://www.genecards.org/cgi-bin/carddisp.pl?gene=AHSG
FGF9	Fibroblast Growth Factor 9	Protein Coding	P31371	57	GC13P021671	1.05762934684753	https://www.genecards.org/cgi-bin/carddisp.pl?gene=FGF9
FGF16	Fibroblast Growth Factor 16	Protein Coding	O43320	52	GC0XP077447	1.05762934684753	https://www.genecards.org/cgi-bin/carddisp.pl?gene=FGF16
TMSB10	Thymosin Beta 10	Protein Coding	P63313	48	GC02P084905	1.05762934684753	https://www.genecards.org/cgi-bin/carddisp.pl?gene=TMSB10
NPPA	Natriuretic Peptide A	Protein Coding	P01160	58	GC01M015387	1.05389750003815	https://www.genecards.org/cgi-bin/carddisp.pl?gene=NPPA
CSPG4	Chondroitin Sulfate Proteoglycan 4	Protein Coding	Q6UVK1	59	GC15M075674	1.05351614952087	https://www.genecards.org/cgi-bin/carddisp.pl?gene=CSPG4
S1PR3	Sphingosine-1-Phosphate Receptor 3	Protein Coding	Q99500	58	GC09P101965	1.05351614952087	https://www.genecards.org/cgi-bin/carddisp.pl?gene=S1PR3
RAMP2	Receptor Activity Modifying Protein 2	Protein Coding	O60895	55	GC17P042758	1.05269122123718	https://www.genecards.org/cgi-bin/carddisp.pl?gene=RAMP2
MIR132	MicroRNA 132	RNA Gene		31	GC17M002049	1.05269122123718	https://www.genecards.org/cgi-bin/carddisp.pl?gene=MIR132
FLT3	Fms Related Receptor Tyrosine Kinase 3	Protein Coding	P36888	66	GC13M028003	1.04730224609375	https://www.genecards.org/cgi-bin/carddisp.pl?gene=FLT3
MIR18A	MicroRNA 18a	RNA Gene		28	GC13P091701	1.04730224609375	https://www.genecards.org/cgi-bin/carddisp.pl?gene=MIR18A
FZD2	Frizzled Class Receptor 2	Protein Coding	Q14332	58	GC17P044557	1.04547035694122	https://www.genecards.org/cgi-bin/carddisp.pl?gene=FZD2
BCL2L1	BCL2 Like 1	Protein Coding	Q07817	62	GC20M031664	1.04513120651245	https://www.genecards.org/cgi-bin/carddisp.pl?gene=BCL2L1
IL3RA	Interleukin 3 Receptor Subunit Alpha	Protein Coding	P26951	58	GC0XP001336	1.0400949716568	https://www.genecards.org/cgi-bin/carddisp.pl?gene=IL3RA
HRH4	Histamine Receptor H4	Protein Coding	Q9H3N8	57	GC18P024460	1.0400949716568	https://www.genecards.org/cgi-bin/carddisp.pl?gene=HRH4
TPSAB1	Tryptase Alpha/Beta 1	Protein Coding	Q15661	55	GC16P095760	1.0400949716568	https://www.genecards.org/cgi-bin/carddisp.pl?gene=TPSAB1
PSMC5	Proteasome 26S Subunit, ATPase 5	Protein Coding	P62195	54	GC17P063827	1.0400949716568	https://www.genecards.org/cgi-bin/carddisp.pl?gene=PSMC5
MC5R	Melanocortin 5 Receptor	Protein Coding	P33032	52	GC18P013824	1.0400949716568	https://www.genecards.org/cgi-bin/carddisp.pl?gene=MC5R
TOMM40	Translocase Of Outer Mitochondrial Membrane 40	Protein Coding	O96008	52	GC19P044890	1.0400949716568	https://www.genecards.org/cgi-bin/carddisp.pl?gene=TOMM40
CD5L	CD5 Molecule Like	Protein Coding	O43866	51	GC01M164093	1.0400949716568	https://www.genecards.org/cgi-bin/carddisp.pl?gene=CD5L
MATN1	Matrilin 1	Protein Coding	P21941	51	GC01M030711	1.0400949716568	https://www.genecards.org/cgi-bin/carddisp.pl?gene=MATN1
AZIN2	Antizyme Inhibitor 2	Protein Coding	Q96A70	50	GC01P033081	1.0400949716568	https://www.genecards.org/cgi-bin/carddisp.pl?gene=AZIN2
BLZF1	Basic Leucine Zipper Nuclear Factor 1	Protein Coding	Q9H2G9	50	GC01P169367	1.0400949716568	https://www.genecards.org/cgi-bin/carddisp.pl?gene=BLZF1
HP1BP3	Heterochromatin Protein 1 Binding Protein 3	Protein Coding	Q5SSJ5	48	GC01M020742	1.0400949716568	https://www.genecards.org/cgi-bin/carddisp.pl?gene=HP1BP3
IGHE	Immunoglobulin Heavy Constant Epsilon	Protein Coding	P01854	42	GC14M121124	1.0400949716568	https://www.genecards.org/cgi-bin/carddisp.pl?gene=IGHE
PNKY	Long Intergenic Non-Protein Coding RNA PNKY	RNA Gene		6	GC06M098830	1.0400949716568	https://www.genecards.org/cgi-bin/carddisp.pl?gene=PNKY
ST3GAL5	ST3 Beta-Galactoside Alpha-2,3-Sialyltransferase 5	Protein Coding	Q9UNP4	59	GC02M085839	1.03532958030701	https://www.genecards.org/cgi-bin/carddisp.pl?gene=ST3GAL5
FOS	Fos Proto-Oncogene, AP-1 Transcription Factor Subunit	Protein Coding	P01100	64	GC14P075278	1.03287267684937	https://www.genecards.org/cgi-bin/carddisp.pl?gene=FOS
EGLN1	Egl-9 Family Hypoxia Inducible Factor 1	Protein Coding	Q9GZT9	63	GC01M231363	1.03210866451263	https://www.genecards.org/cgi-bin/carddisp.pl?gene=EGLN1
MIR200B	MicroRNA 200b	RNA Gene		30	GC01P001167	1.03210866451263	https://www.genecards.org/cgi-bin/carddisp.pl?gene=MIR200B
GREM1	Gremlin 1, DAN Family BMP Antagonist	Protein Coding	O60565	56	GC15P165907	1.02065491676331	https://www.genecards.org/cgi-bin/carddisp.pl?gene=GREM1
MIR20A	MicroRNA 20a	RNA Gene		29	GC13P091699	1.02065491676331	https://www.genecards.org/cgi-bin/carddisp.pl?gene=MIR20A
DDAH1	Dimethylarginine Dimethylaminohydrolase 1	Protein Coding	O94760	55	GC01M085318	1.01950538158417	https://www.genecards.org/cgi-bin/carddisp.pl?gene=DDAH1
MIR124-3	MicroRNA 124-3	RNA Gene		25	GC20P067529	1.01950538158417	https://www.genecards.org/cgi-bin/carddisp.pl?gene=MIR124-3
NTRK1	Neurotrophic Receptor Tyrosine Kinase 1	Protein Coding	P04629	62	GC01P156815	1.01578402519226	https://www.genecards.org/cgi-bin/carddisp.pl?gene=NTRK1
MIR199B	MicroRNA 199b	RNA Gene		29	GC09M128244	1.01578402519226	https://www.genecards.org/cgi-bin/carddisp.pl?gene=MIR199B
SMAD3	SMAD Family Member 3	Protein Coding	P84022	66	GC15P067063	1.00380647182465	https://www.genecards.org/cgi-bin/carddisp.pl?gene=SMAD3
CBL	Cbl Proto-Oncogene	Protein Coding	P22681	64	GC11P119206	1.00280666351318	https://www.genecards.org/cgi-bin/carddisp.pl?gene=CBL
PRKD2	Protein Kinase D2	Protein Coding	Q9BZL6	58	GC19M046674	1.00254511833191	https://www.genecards.org/cgi-bin/carddisp.pl?gene=PRKD2
E2F1	E2F Transcription Factor 1	Protein Coding	Q01094	56	GC20M033675	1.00254511833191	https://www.genecards.org/cgi-bin/carddisp.pl?gene=E2F1
CCL3	C-C Motif Chemokine Ligand 3	Protein Coding	P10147	54	GC17M036088	1.00254511833191	https://www.genecards.org/cgi-bin/carddisp.pl?gene=CCL3
KLF2	KLF Transcription Factor 2	Protein Coding	Q9Y5W3	54	GC19P122583	1.00254511833191	https://www.genecards.org/cgi-bin/carddisp.pl?gene=KLF2
AGK	Acylglycerol Kinase	Protein Coding	Q53H12	53	GC07P141551	0.999935328960419	https://www.genecards.org/cgi-bin/carddisp.pl?gene=AGK
RCAN1	Regulator Of Calcineurin 1	Protein Coding	P53805	54	GC21M034513	0.996493458747864	https://www.genecards.org/cgi-bin/carddisp.pl?gene=RCAN1
ESM1	Endothelial Cell Specific Molecule 1	Protein Coding	Q9NQ30	52	GC05M054977	0.996493458747864	https://www.genecards.org/cgi-bin/carddisp.pl?gene=ESM1
MYH7	Myosin Heavy Chain 7	Protein Coding	P12883	60	GC14M023412	0.991573393344879	https://www.genecards.org/cgi-bin/carddisp.pl?gene=MYH7
GPR39	G Protein-Coupled Receptor 39	Protein Coding	O43194	46	GC02P146558	0.991573393344879	https://www.genecards.org/cgi-bin/carddisp.pl?gene=GPR39
HNF4A	Hepatocyte Nuclear Factor 4 Alpha	Protein Coding	P41235	63	GC20P044355	0.986807942390442	https://www.genecards.org/cgi-bin/carddisp.pl?gene=HNF4A
WNT7A	Wnt Family Member 7A	Protein Coding	O00755	60	GC03M026794	0.986807942390442	https://www.genecards.org/cgi-bin/carddisp.pl?gene=WNT7A
DVL2	Dishevelled Segment Polarity Protein 2	Protein Coding	O14641	58	GC17M007225	0.986807942390442	https://www.genecards.org/cgi-bin/carddisp.pl?gene=DVL2
FGF17	Fibroblast Growth Factor 17	Protein Coding	O60258	58	GC08P022084	0.986807942390442	https://www.genecards.org/cgi-bin/carddisp.pl?gene=FGF17
FZD5	Frizzled Class Receptor 5	Protein Coding	Q13467	58	GC02M207762	0.986807942390442	https://www.genecards.org/cgi-bin/carddisp.pl?gene=FZD5
ETV4	ETS Variant Transcription Factor 4	Protein Coding	P43268	55	GC17M043527	0.986807942390442	https://www.genecards.org/cgi-bin/carddisp.pl?gene=ETV4
FGF14	Fibroblast Growth Factor 14	Protein Coding	Q92915	55	GC13M101710	0.986807942390442	https://www.genecards.org/cgi-bin/carddisp.pl?gene=FGF14
PAPSS1	3'-Phosphoadenosine 5'-Phosphosulfate Synthase 1	Protein Coding	O43252	52	GC04M107590	0.986807942390442	https://www.genecards.org/cgi-bin/carddisp.pl?gene=PAPSS1
ATOH7	Atonal BHLH Transcription Factor 7	Protein Coding	Q8N100	49	GC10M068230	0.986567139625549	https://www.genecards.org/cgi-bin/carddisp.pl?gene=ATOH7
PDGFC	Platelet Derived Growth Factor C	Protein Coding	Q9NRA1	54	GC04M156760	0.986262857913971	https://www.genecards.org/cgi-bin/carddisp.pl?gene=PDGFC
AZU1	Azurocidin 1	Protein Coding	P20160	51	GC19P000825	0.986262857913971	https://www.genecards.org/cgi-bin/carddisp.pl?gene=AZU1
HOTTIP	HOXA Distal Transcript Antisense RNA	RNA Gene		31	GC07P027198	0.986262857913971	https://www.genecards.org/cgi-bin/carddisp.pl?gene=HOTTIP
MIR34C	MicroRNA 34c	RNA Gene		31	GC11P112585	0.986262857913971	https://www.genecards.org/cgi-bin/carddisp.pl?gene=MIR34C
TSHR	Thyroid Stimulating Hormone Receptor	Protein Coding	P16473	61	GC14P080954	0.983916699886322	https://www.genecards.org/cgi-bin/carddisp.pl?gene=TSHR
TNMD	Tenomodulin	Protein Coding	Q9H2S6	45	GC0XP100584	0.983916699886322	https://www.genecards.org/cgi-bin/carddisp.pl?gene=TNMD
RAPGEF3	Rap Guanine Nucleotide Exchange Factor 3	Protein Coding	O95398	56	GC12M047736	0.983346223831177	https://www.genecards.org/cgi-bin/carddisp.pl?gene=RAPGEF3
SMAD2	SMAD Family Member 2	Protein Coding	Q15796	66	GC18M047809	0.982922911643982	https://www.genecards.org/cgi-bin/carddisp.pl?gene=SMAD2
RUNX1	RUNX Family Transcription Factor 1	Protein Coding	Q01196	63	GC21M034787	0.982922911643982	https://www.genecards.org/cgi-bin/carddisp.pl?gene=RUNX1
RPSA	Ribosomal Protein SA	Protein Coding	P08865	59	GC03P039406	0.980402588844299	https://www.genecards.org/cgi-bin/carddisp.pl?gene=RPSA
DGCR5	DiGeorge Syndrome Critical Region Gene 5	RNA Gene		29	GC22P075359	0.980402588844299	https://www.genecards.org/cgi-bin/carddisp.pl?gene=DGCR5
ACKR1	Atypical Chemokine Receptor 1 (Duffy Blood Group)	Protein Coding	Q16570	55	GC01P167505	0.975169539451599	https://www.genecards.org/cgi-bin/carddisp.pl?gene=ACKR1
RNU6-1	RNA, U6 Small Nuclear 1	RNA Gene		24	GC15M067839	0.975169539451599	https://www.genecards.org/cgi-bin/carddisp.pl?gene=RNU6-1
ESR2	Estrogen Receptor 2	Protein Coding	Q92731	61	GC14M064084	0.974544048309326	https://www.genecards.org/cgi-bin/carddisp.pl?gene=ESR2
NR4A1	Nuclear Receptor Subfamily 4 Group A Member 1	Protein Coding	P22736	60	GC12P052022	0.974544048309326	https://www.genecards.org/cgi-bin/carddisp.pl?gene=NR4A1
EIF4EBP1	Eukaryotic Translation Initiation Factor 4E Binding Protein 1	Protein Coding	Q13541	59	GC08P040500	0.974544048309326	https://www.genecards.org/cgi-bin/carddisp.pl?gene=EIF4EBP1
ANGPT4	Angiopoietin 4	Protein Coding	Q9Y264	51	GC20M000869	0.974544048309326	https://www.genecards.org/cgi-bin/carddisp.pl?gene=ANGPT4
MIR378A	MicroRNA 378a	RNA Gene		31	GC05P149732	0.974544048309326	https://www.genecards.org/cgi-bin/carddisp.pl?gene=MIR378A
MIR29B1	MicroRNA 29b-1	RNA Gene		29	GC07M130877	0.974544048309326	https://www.genecards.org/cgi-bin/carddisp.pl?gene=MIR29B1
AR	Androgen Receptor	Protein Coding	P10275	64	GC0XP067544	0.97126168012619	https://www.genecards.org/cgi-bin/carddisp.pl?gene=AR
HDAC9	Histone Deacetylase 9	Protein Coding	Q9UKV0	63	GC07P018086	0.97126168012619	https://www.genecards.org/cgi-bin/carddisp.pl?gene=HDAC9
GDF2	Growth Differentiation Factor 2	Protein Coding	Q9UK05	56	GC10P047322	0.97126168012619	https://www.genecards.org/cgi-bin/carddisp.pl?gene=GDF2
ING4	Inhibitor Of Growth Family Member 4	Protein Coding	Q9UNL4	51	GC12M006650	0.97126168012619	https://www.genecards.org/cgi-bin/carddisp.pl?gene=ING4
EDIL3	EGF Like Repeats And Discoidin Domains 3	Protein Coding	O43854	50	GC05M083940	0.97126168012619	https://www.genecards.org/cgi-bin/carddisp.pl?gene=EDIL3
BRAF	B-Raf Proto-Oncogene, Serine/Threonine Kinase	Protein Coding	P15056	67	GC07M140778	0.971026957035065	https://www.genecards.org/cgi-bin/carddisp.pl?gene=BRAF
CDK4	Cyclin Dependent Kinase 4	Protein Coding	P11802	67	GC12M059651	0.971026957035065	https://www.genecards.org/cgi-bin/carddisp.pl?gene=CDK4
KRAS	KRAS Proto-Oncogene, GTPase	Protein Coding	P01116	66	GC12M031027	0.971026957035065	https://www.genecards.org/cgi-bin/carddisp.pl?gene=KRAS
ITGA2	Integrin Subunit Alpha 2	Protein Coding	P17301	59	GC05P052989	0.971026957035065	https://www.genecards.org/cgi-bin/carddisp.pl?gene=ITGA2
SHC1	SHC Adaptor Protein 1	Protein Coding	P29353	58	GC01M154962	0.971026957035065	https://www.genecards.org/cgi-bin/carddisp.pl?gene=SHC1
TP73	Tumor Protein P73	Protein Coding	O15350	58	GC01P003652	0.971026957035065	https://www.genecards.org/cgi-bin/carddisp.pl?gene=TP73
PRL	Prolactin	Protein Coding	P01236	56	GC06M022287	0.971026957035065	https://www.genecards.org/cgi-bin/carddisp.pl?gene=PRL
PROK2	Prokineticin 2	Protein Coding	Q9HC23	54	GC03M071771	0.971026957035065	https://www.genecards.org/cgi-bin/carddisp.pl?gene=PROK2
TIMM22	Translocase Of Inner Mitochondrial Membrane 22	Protein Coding	Q9Y584	49	GC17P000997	0.960625827312469	https://www.genecards.org/cgi-bin/carddisp.pl?gene=TIMM22
ITGB2	Integrin Subunit Beta 2	Protein Coding	P05107	63	GC21M044885	0.95010370016098	https://www.genecards.org/cgi-bin/carddisp.pl?gene=ITGB2
NOS1	Nitric Oxide Synthase 1	Protein Coding	P29475	62	GC12M117208	0.95010370016098	https://www.genecards.org/cgi-bin/carddisp.pl?gene=NOS1
ATF4	Activating Transcription Factor 4	Protein Coding	P18848	59	GC22P039519	0.95010370016098	https://www.genecards.org/cgi-bin/carddisp.pl?gene=ATF4
NPPB	Natriuretic Peptide B	Protein Coding	P16860	56	GC01M015389	0.95010370016098	https://www.genecards.org/cgi-bin/carddisp.pl?gene=NPPB
CCN6	Cellular Communication Network Factor 6	Protein Coding	O95389	52	GC06P145894	0.95010370016098	https://www.genecards.org/cgi-bin/carddisp.pl?gene=CCN6
HOXD3	Homeobox D3	Protein Coding	P31249	45	GC02P176136	0.95010370016098	https://www.genecards.org/cgi-bin/carddisp.pl?gene=HOXD3
MIR205	MicroRNA 205	RNA Gene		29	GC01P209432	0.95010370016098	https://www.genecards.org/cgi-bin/carddisp.pl?gene=MIR205
DHCR7	7-Dehydrocholesterol Reductase	Protein Coding	Q9UBM7	60	GC11M071428	0.949911713600159	https://www.genecards.org/cgi-bin/carddisp.pl?gene=DHCR7
CDON	Cell Adhesion Associated, Oncogene Regulated	Protein Coding	Q4KMG0	59	GC11M125955	0.949911713600159	https://www.genecards.org/cgi-bin/carddisp.pl?gene=CDON
FGF23	Fibroblast Growth Factor 23	Protein Coding	Q9GZV9	59	GC12M004368	0.949911713600159	https://www.genecards.org/cgi-bin/carddisp.pl?gene=FGF23
CENPF	Centromere Protein F	Protein Coding	P49454	55	GC01P214603	0.949911713600159	https://www.genecards.org/cgi-bin/carddisp.pl?gene=CENPF
SIX3	SIX Homeobox 3	Protein Coding	O95343	55	GC02P044941	0.949911713600159	https://www.genecards.org/cgi-bin/carddisp.pl?gene=SIX3
ODAD3	Outer Dynein Arm Docking Complex Subunit 3	Protein Coding	A5D8V7	47	GC19M096203	0.949911713600159	https://www.genecards.org/cgi-bin/carddisp.pl?gene=ODAD3
TRAPPC14	Trafficking Protein Particle Complex Subunit 14	Protein Coding	Q8WVR3	43	GC07M106025	0.949911713600159	https://www.genecards.org/cgi-bin/carddisp.pl?gene=TRAPPC14
NOTCH3	Notch Receptor 3	Protein Coding	Q9UM47	64	GC19M015159	0.948530852794647	https://www.genecards.org/cgi-bin/carddisp.pl?gene=NOTCH3
COL1A1	Collagen Type I Alpha 1 Chain	Protein Coding	P02452	63	GC17M085601	0.948530852794647	https://www.genecards.org/cgi-bin/carddisp.pl?gene=COL1A1
RARA	Retinoic Acid Receptor Alpha	Protein Coding	P10276	63	GC17P040309	0.948530852794647	https://www.genecards.org/cgi-bin/carddisp.pl?gene=RARA
CCN4	Cellular Communication Network Factor 4	Protein Coding	O95388	50	GC08P133192	0.948530852794647	https://www.genecards.org/cgi-bin/carddisp.pl?gene=CCN4
MIR519C	MicroRNA 519c	RNA Gene		26	GC19P053686	0.948530852794647	https://www.genecards.org/cgi-bin/carddisp.pl?gene=MIR519C
ALOX15	Arachidonate 15-Lipoxygenase	Protein Coding	P16050	58	GC17M004630	0.945115923881531	https://www.genecards.org/cgi-bin/carddisp.pl?gene=ALOX15
MYDGF	Myeloid Derived Growth Factor	Protein Coding	Q969H8	45	GC19M004641	0.945115923881531	https://www.genecards.org/cgi-bin/carddisp.pl?gene=MYDGF
IL6R	Interleukin 6 Receptor	Protein Coding	P08887	63	GC01P154405	0.94421648979187	https://www.genecards.org/cgi-bin/carddisp.pl?gene=IL6R
NCL	Nucleolin	Protein Coding	P19338	56	GC02M231453	0.94421648979187	https://www.genecards.org/cgi-bin/carddisp.pl?gene=NCL
ITGA3	Integrin Subunit Alpha 3	Protein Coding	P26006	62	GC17P050055	0.938165783882141	https://www.genecards.org/cgi-bin/carddisp.pl?gene=ITGA3
MCL1	MCL1 Apoptosis Regulator, BCL2 Family Member	Protein Coding	Q07820	62	GC01M163762	0.938165783882141	https://www.genecards.org/cgi-bin/carddisp.pl?gene=MCL1
HDGF	Heparin Binding Growth Factor	Protein Coding	P51858	52	GC01M164061	0.938165783882141	https://www.genecards.org/cgi-bin/carddisp.pl?gene=HDGF
IL33	Interleukin 33	Protein Coding	O95760	52	GC09P009584	0.938165783882141	https://www.genecards.org/cgi-bin/carddisp.pl?gene=IL33
TFPI2	Tissue Factor Pathway Inhibitor 2	Protein Coding	P48307	52	GC07M093885	0.938165783882141	https://www.genecards.org/cgi-bin/carddisp.pl?gene=TFPI2
GATA6	GATA Binding Protein 6	Protein Coding	Q92908	60	GC18P022169	0.931315422058105	https://www.genecards.org/cgi-bin/carddisp.pl?gene=GATA6
ELP4	Elongator Acetyltransferase Complex Subunit 4	Protein Coding	Q96EB1	52	GC11P031509	0.927842080593109	https://www.genecards.org/cgi-bin/carddisp.pl?gene=ELP4
ITGA4	Integrin Subunit Alpha 4	Protein Coding	P13612	62	GC02P181475	0.920700073242188	https://www.genecards.org/cgi-bin/carddisp.pl?gene=ITGA4
CHUK	Component Of Inhibitor Of Nuclear Factor Kappa B Kinase Complex	Protein Coding	O15111	63	GC10M100451	0.92060124874115	https://www.genecards.org/cgi-bin/carddisp.pl?gene=CHUK
MIR505	MicroRNA 505	RNA Gene		27	GC0XM139924	0.920358061790466	https://www.genecards.org/cgi-bin/carddisp.pl?gene=MIR505
MIR4732	MicroRNA 4732	RNA Gene		21	GC17M084704	0.920358061790466	https://www.genecards.org/cgi-bin/carddisp.pl?gene=MIR4732
SDC1	Syndecan 1	Protein Coding	P18827	56	GC02M020200	0.918721556663513	https://www.genecards.org/cgi-bin/carddisp.pl?gene=SDC1
EGFL7	EGF Like Domain Multiple 7	Protein Coding	Q9UHF1	49	GC09P136658	0.918721556663513	https://www.genecards.org/cgi-bin/carddisp.pl?gene=EGFL7
TAC1	Tachykinin Precursor 1	Protein Coding	P20366	53	GC07P097734	0.91837078332901	https://www.genecards.org/cgi-bin/carddisp.pl?gene=TAC1
STAT1	Signal Transducer And Activator Of Transcription 1	Protein Coding	P42224	66	GC02M190908	0.912698268890381	https://www.genecards.org/cgi-bin/carddisp.pl?gene=STAT1
HRAS	HRas Proto-Oncogene, GTPase	Protein Coding	P01112	65	GC11M012501	0.912698268890381	https://www.genecards.org/cgi-bin/carddisp.pl?gene=HRAS
PRKAA1	Protein Kinase AMP-Activated Catalytic Subunit Alpha 1	Protein Coding	Q13131	60	GC05M040759	0.912698268890381	https://www.genecards.org/cgi-bin/carddisp.pl?gene=PRKAA1
RHOC	Ras Homolog Family Member C	Protein Coding	P08134	54	GC01M112701	0.912698268890381	https://www.genecards.org/cgi-bin/carddisp.pl?gene=RHOC
MIR98	MicroRNA 98	RNA Gene		28	GC0XM053836	0.912698268890381	https://www.genecards.org/cgi-bin/carddisp.pl?gene=MIR98
PCAT1	Prostate Cancer Associated Transcript 1	RNA Gene		27	GC08P126553	0.912698268890381	https://www.genecards.org/cgi-bin/carddisp.pl?gene=PCAT1
CALCA	Calcitonin Related Polypeptide Alpha	Protein Coding	P06881	56	GC11M014966	0.912371695041656	https://www.genecards.org/cgi-bin/carddisp.pl?gene=CALCA
PF4V1	Platelet Factor 4 Variant 1	Protein Coding	P10720	48	GC04P073853	0.912371695041656	https://www.genecards.org/cgi-bin/carddisp.pl?gene=PF4V1
MIR203A	MicroRNA 203a	RNA Gene		29	GC14P116969	0.912371695041656	https://www.genecards.org/cgi-bin/carddisp.pl?gene=MIR203A
MIR373	MicroRNA 373	RNA Gene		29	GC19P123654	0.912371695041656	https://www.genecards.org/cgi-bin/carddisp.pl?gene=MIR373
MIR31	MicroRNA 31	RNA Gene		29	GC09M022191	0.911873400211334	https://www.genecards.org/cgi-bin/carddisp.pl?gene=MIR31
ROR2	Receptor Tyrosine Kinase Like Orphan Receptor 2	Protein Coding	Q01974	62	GC09M111268	0.909663796424866	https://www.genecards.org/cgi-bin/carddisp.pl?gene=ROR2
AIMP2	Aminoacyl TRNA Synthetase Complex Interacting Multifunctional Protein 2	Protein Coding	Q13155	56	GC07P013863	0.909663796424866	https://www.genecards.org/cgi-bin/carddisp.pl?gene=AIMP2
QARS1	Glutaminyl-TRNA Synthetase 1	Protein Coding	P47897	44	GC03M053991	0.909663796424866	https://www.genecards.org/cgi-bin/carddisp.pl?gene=QARS1
LRP1	LDL Receptor Related Protein 1	Protein Coding	Q07954	61	GC12P057128	0.904411673545837	https://www.genecards.org/cgi-bin/carddisp.pl?gene=LRP1
MIR152	MicroRNA 152	RNA Gene		31	GC17M048037	0.904411673545837	https://www.genecards.org/cgi-bin/carddisp.pl?gene=MIR152
EPHA3	EPH Receptor A3	Protein Coding	P29320	60	GC03P089077	0.903773725032806	https://www.genecards.org/cgi-bin/carddisp.pl?gene=EPHA3
MAPK7	Mitogen-Activated Protein Kinase 7	Protein Coding	Q13164	60	GC17P122318	0.903773725032806	https://www.genecards.org/cgi-bin/carddisp.pl?gene=MAPK7
MDK	Midkine	Protein Coding	P21741	57	GC11P046380	0.903773725032806	https://www.genecards.org/cgi-bin/carddisp.pl?gene=MDK
RARRES2	Retinoic Acid Receptor Responder 2	Protein Coding	Q99969	52	GC07M150333	0.903773725032806	https://www.genecards.org/cgi-bin/carddisp.pl?gene=RARRES2
TEAD4	TEA Domain Transcription Factor 4	Protein Coding	Q15561	52	GC12P002959	0.903773725032806	https://www.genecards.org/cgi-bin/carddisp.pl?gene=TEAD4
KLK2	Kallikrein Related Peptidase 2	Protein Coding	P20151	58	GC19P050861	0.899277210235596	https://www.genecards.org/cgi-bin/carddisp.pl?gene=KLK2
ADA2	Adenosine Deaminase 2	Protein Coding	Q9NZK5	54	GC22M017328	0.899277210235596	https://www.genecards.org/cgi-bin/carddisp.pl?gene=ADA2
IRX1	Iroquois Homeobox 1	Protein Coding	P78414	47	GC05P003995	0.899277210235596	https://www.genecards.org/cgi-bin/carddisp.pl?gene=IRX1
FPR3	Formyl Peptide Receptor 3	Protein Coding	P25089	45	GC19P051795	0.899277210235596	https://www.genecards.org/cgi-bin/carddisp.pl?gene=FPR3
MT-ND2	Mitochondrially Encoded NADH:Ubiquinone Oxidoreductase Core Subunit 2	Protein Coding	P03891	44	GCMTP004472	0.899277210235596	https://www.genecards.org/cgi-bin/carddisp.pl?gene=MT-ND2
TINF2	TERF1 Interacting Nuclear Factor 2	Protein Coding	Q9BSI4	54	GC14M027532	0.89839768409729	https://www.genecards.org/cgi-bin/carddisp.pl?gene=TINF2
MCDR3	Macular Dystrophy, Retinal 3	Genetic Locus		4	GC05U900006	0.89839768409729	https://www.genecards.org/cgi-bin/carddisp.pl?gene=MCDR3
WNT3A	Wnt Family Member 3A	Protein Coding	P56704	60	GC01P231784	0.894511759281158	https://www.genecards.org/cgi-bin/carddisp.pl?gene=WNT3A
MAT2A	Methionine Adenosyltransferase 2A	Protein Coding	P31153	59	GC02P086687	0.894511759281158	https://www.genecards.org/cgi-bin/carddisp.pl?gene=MAT2A
LAMA2	Laminin Subunit Alpha 2	Protein Coding	P24043	56	GC06P146205	0.894511759281158	https://www.genecards.org/cgi-bin/carddisp.pl?gene=LAMA2
RSPO1	R-Spondin 1	Protein Coding	Q2MKA7	56	GC01M037612	0.894511759281158	https://www.genecards.org/cgi-bin/carddisp.pl?gene=RSPO1
SFTPB	Surfactant Protein B	Protein Coding	P07988	56	GC02M085657	0.894511759281158	https://www.genecards.org/cgi-bin/carddisp.pl?gene=SFTPB
WNT11	Wnt Family Member 11	Protein Coding	O96014	56	GC11M076186	0.894511759281158	https://www.genecards.org/cgi-bin/carddisp.pl?gene=WNT11
TUBB4B	Tubulin Beta 4B Class IVb	Protein Coding	P68371	55	GC09P137241	0.894511759281158	https://www.genecards.org/cgi-bin/carddisp.pl?gene=TUBB4B
MAPRE2	Microtubule Associated Protein RP/EB Family Member 2	Protein Coding	Q15555	54	GC18P034976	0.894511759281158	https://www.genecards.org/cgi-bin/carddisp.pl?gene=MAPRE2
FGF6	Fibroblast Growth Factor 6	Protein Coding	P10767	53	GC12M030588	0.894511759281158	https://www.genecards.org/cgi-bin/carddisp.pl?gene=FGF6
RNASE3	Ribonuclease A Family Member 3	Protein Coding	P12724	53	GC14P020891	0.894511759281158	https://www.genecards.org/cgi-bin/carddisp.pl?gene=RNASE3
ETV5	ETS Variant Transcription Factor 5	Protein Coding	P41161	51	GC03M186046	0.894511759281158	https://www.genecards.org/cgi-bin/carddisp.pl?gene=ETV5
FGF20	Fibroblast Growth Factor 20	Protein Coding	Q9NP95	51	GC08M016992	0.894511759281158	https://www.genecards.org/cgi-bin/carddisp.pl?gene=FGF20
FGF22	Fibroblast Growth Factor 22	Protein Coding	Q9HCT0	50	GC19P000639	0.894511759281158	https://www.genecards.org/cgi-bin/carddisp.pl?gene=FGF22
PI4K2B	Phosphatidylinositol 4-Kinase Type 2 Beta	Protein Coding	Q8TCG2	48	GC04P025938	0.894511759281158	https://www.genecards.org/cgi-bin/carddisp.pl?gene=PI4K2B
FGF11	Fibroblast Growth Factor 11	Protein Coding	Q92914	47	GC17P121917	0.894511759281158	https://www.genecards.org/cgi-bin/carddisp.pl?gene=FGF11
DUSP28	Dual Specificity Phosphatase 28	Protein Coding	Q4G0W2	41	GC02P240560	0.894511759281158	https://www.genecards.org/cgi-bin/carddisp.pl?gene=DUSP28
LETR1	Lymphatic Endothelial Transcriptional Regulator LncRNA 1	RNA Gene		21	GC15M153022	0.894511759281158	https://www.genecards.org/cgi-bin/carddisp.pl?gene=LETR1
FGFBP1	Fibroblast Growth Factor Binding Protein 1	Protein Coding	Q14512	50	GC04M015937	0.891290843486786	https://www.genecards.org/cgi-bin/carddisp.pl?gene=FGFBP1
SCG2	Secretogranin II	Protein Coding	P13521	50	GC02M223596	0.890733659267426	https://www.genecards.org/cgi-bin/carddisp.pl?gene=SCG2
HDAC1	Histone Deacetylase 1	Protein Coding	Q13547	63	GC01P032292	0.879837155342102	https://www.genecards.org/cgi-bin/carddisp.pl?gene=HDAC1
VCL	Vinculin	Protein Coding	P18206	60	GC10P073995	0.879837155342102	https://www.genecards.org/cgi-bin/carddisp.pl?gene=VCL
NDRG1	N-Myc Downstream Regulated 1	Protein Coding	Q92597	58	GC08M133237	0.879837155342102	https://www.genecards.org/cgi-bin/carddisp.pl?gene=NDRG1
SMAD1	SMAD Family Member 1	Protein Coding	Q15797	56	GC04P145481	0.879837155342102	https://www.genecards.org/cgi-bin/carddisp.pl?gene=SMAD1
PDCD10	Programmed Cell Death 10	Protein Coding	Q9BUL8	54	GC03M167683	0.879837155342102	https://www.genecards.org/cgi-bin/carddisp.pl?gene=PDCD10
FLG2	Filaggrin 2	Protein Coding	Q5D862	49	GC01M163852	0.875600934028625	https://www.genecards.org/cgi-bin/carddisp.pl?gene=FLG2
CAMP	Cathelicidin Antimicrobial Peptide	Protein Coding	P49913	54	GC03P059835	0.87414139509201	https://www.genecards.org/cgi-bin/carddisp.pl?gene=CAMP
F11R	F11 Receptor	Protein Coding	Q9Y624	54	GC01M160995	0.87414139509201	https://www.genecards.org/cgi-bin/carddisp.pl?gene=F11R
ZC3H12A	Zinc Finger CCCH-Type Containing 12A	Protein Coding	Q5D1E8	50	GC01P037474	0.87414139509201	https://www.genecards.org/cgi-bin/carddisp.pl?gene=ZC3H12A
ACKR2	Atypical Chemokine Receptor 2	Protein Coding	O00590	52	GC03P042804	0.871610224246979	https://www.genecards.org/cgi-bin/carddisp.pl?gene=ACKR2
HLA-G	Major Histocompatibility Complex, Class I, G	Protein Coding	P17693	58	GC06P144710	0.871169090270996	https://www.genecards.org/cgi-bin/carddisp.pl?gene=HLA-G
ITGA1	Integrin Subunit Alpha 1	Protein Coding	P56199	58	GC05P052788	0.871169090270996	https://www.genecards.org/cgi-bin/carddisp.pl?gene=ITGA1
CXCL11	C-X-C Motif Chemokine Ligand 11	Protein Coding	O14625	52	GC04M076033	0.871169090270996	https://www.genecards.org/cgi-bin/carddisp.pl?gene=CXCL11
HOXA9	Homeobox A9	Protein Coding	P31269	50	GC07M027162	0.871169090270996	https://www.genecards.org/cgi-bin/carddisp.pl?gene=HOXA9
ABCB1	ATP Binding Cassette Subfamily B Member 1	Protein Coding	P08183	64	GC07M087504	0.867614567279816	https://www.genecards.org/cgi-bin/carddisp.pl?gene=ABCB1
PARP1	Poly(ADP-Ribose) Polymerase 1	Protein Coding	P09874	64	GC01M226360	0.867614567279816	https://www.genecards.org/cgi-bin/carddisp.pl?gene=PARP1
PAK1	P21 (RAC1) Activated Kinase 1	Protein Coding	Q13153	63	GC11M129416	0.867614567279816	https://www.genecards.org/cgi-bin/carddisp.pl?gene=PAK1
TKT	Transketolase	Protein Coding	P29401	59	GC03M053224	0.867614567279816	https://www.genecards.org/cgi-bin/carddisp.pl?gene=TKT
HMMR	Hyaluronan Mediated Motility Receptor	Protein Coding	O75330	57	GC05P163469	0.867614567279816	https://www.genecards.org/cgi-bin/carddisp.pl?gene=HMMR
FOXC2	Forkhead Box C2	Protein Coding	Q99958	56	GC16P098528	0.867614567279816	https://www.genecards.org/cgi-bin/carddisp.pl?gene=FOXC2
OSM	Oncostatin M	Protein Coding	P13725	56	GC22M030262	0.867614567279816	https://www.genecards.org/cgi-bin/carddisp.pl?gene=OSM
MIR146B	MicroRNA 146b	RNA Gene		31	GC10P102436	0.867614567279816	https://www.genecards.org/cgi-bin/carddisp.pl?gene=MIR146B
EZH2	Enhancer Of Zeste 2 Polycomb Repressive Complex 2 Subunit	Protein Coding	Q15910	66	GC07M148807	0.862988650798798	https://www.genecards.org/cgi-bin/carddisp.pl?gene=EZH2
AGT	Angiotensinogen	Protein Coding	P01019	63	GC01M230690	0.862988650798798	https://www.genecards.org/cgi-bin/carddisp.pl?gene=AGT
AGTR2	Angiotensin II Receptor Type 2	Protein Coding	P50052	57	GC0XP116170	0.862988650798798	https://www.genecards.org/cgi-bin/carddisp.pl?gene=AGTR2
PLXND1	Plexin D1	Protein Coding	Q9Y4D7	55	GC03M129555	0.862988650798798	https://www.genecards.org/cgi-bin/carddisp.pl?gene=PLXND1
GRP	Gastrin Releasing Peptide	Protein Coding	P07492	53	GC18P059220	0.862988650798798	https://www.genecards.org/cgi-bin/carddisp.pl?gene=GRP
MTDH	Metadherin	Protein Coding	Q86UE4	52	GC08P097644	0.862988650798798	https://www.genecards.org/cgi-bin/carddisp.pl?gene=MTDH
FOXC1	Forkhead Box C1	Protein Coding	Q12948	55	GC06P001649	0.850808799266815	https://www.genecards.org/cgi-bin/carddisp.pl?gene=FOXC1
MBL2	Mannose Binding Lectin 2	Protein Coding	P11226	59	GC10M052760	0.849310457706451	https://www.genecards.org/cgi-bin/carddisp.pl?gene=MBL2
ERBB3	Erb-B2 Receptor Tyrosine Kinase 3	Protein Coding	P21860	67	GC12P061993	0.845445036888123	https://www.genecards.org/cgi-bin/carddisp.pl?gene=ERBB3
EPHB2	EPH Receptor B2	Protein Coding	P29323	65	GC01P022710	0.845445036888123	https://www.genecards.org/cgi-bin/carddisp.pl?gene=EPHB2
CDK2	Cyclin Dependent Kinase 2	Protein Coding	P24941	64	GC12P055966	0.845445036888123	https://www.genecards.org/cgi-bin/carddisp.pl?gene=CDK2
NRG1	Neuregulin 1	Protein Coding	Q02297	62	GC08P031639	0.845445036888123	https://www.genecards.org/cgi-bin/carddisp.pl?gene=NRG1
ZEB1	Zinc Finger E-Box Binding Homeobox 1	Protein Coding	P37275	62	GC10P031318	0.845445036888123	https://www.genecards.org/cgi-bin/carddisp.pl?gene=ZEB1
CYP19A1	Cytochrome P450 Family 19 Subfamily A Member 1	Protein Coding	P11511	61	GC15M051208	0.845445036888123	https://www.genecards.org/cgi-bin/carddisp.pl?gene=CYP19A1
INS	Insulin	Protein Coding	P01308	60	GC11M002159	0.845445036888123	https://www.genecards.org/cgi-bin/carddisp.pl?gene=INS
TAT	Tyrosine Aminotransferase	Protein Coding	P17735	58	GC16M071565	0.845445036888123	https://www.genecards.org/cgi-bin/carddisp.pl?gene=TAT
CD151	CD151 Molecule (Raph Blood Group)	Protein Coding	P48509	56	GC11P012280	0.845445036888123	https://www.genecards.org/cgi-bin/carddisp.pl?gene=CD151
CD82	CD82 Molecule	Protein Coding	P27701	56	GC11P044564	0.845445036888123	https://www.genecards.org/cgi-bin/carddisp.pl?gene=CD82
MIR200C	MicroRNA 200c	RNA Gene		31	GC12P042128	0.845445036888123	https://www.genecards.org/cgi-bin/carddisp.pl?gene=MIR200C
MIR199A2	MicroRNA 199a-2	RNA Gene		28	GC01M172235	0.845445036888123	https://www.genecards.org/cgi-bin/carddisp.pl?gene=MIR199A2
EDN3	Endothelin 3	Protein Coding	P14138	59	GC20P059300	0.843178451061249	https://www.genecards.org/cgi-bin/carddisp.pl?gene=EDN3
ERCC6	ERCC Excision Repair 6, Chromatin Remodeling Factor	Protein Coding	Q03468	58	GC10M049454	0.841205060482025	https://www.genecards.org/cgi-bin/carddisp.pl?gene=ERCC6
EIF4E	Eukaryotic Translation Initiation Factor 4E	Protein Coding	P06730	62	GC04M098879	0.833726227283478	https://www.genecards.org/cgi-bin/carddisp.pl?gene=EIF4E
FOXM1	Forkhead Box M1	Protein Coding	Q08050	56	GC12M002857	0.833726227283478	https://www.genecards.org/cgi-bin/carddisp.pl?gene=FOXM1
CALR	Calreticulin	Protein Coding	P27797	64	GC19P012938	0.82938426733017	https://www.genecards.org/cgi-bin/carddisp.pl?gene=CALR
MYCN	MYCN Proto-Oncogene, BHLH Transcription Factor	Protein Coding	P04198	59	GC02P015970	0.82938426733017	https://www.genecards.org/cgi-bin/carddisp.pl?gene=MYCN
CCR1	C-C Motif Chemokine Receptor 1	Protein Coding	P32246	56	GC03M046218	0.82938426733017	https://www.genecards.org/cgi-bin/carddisp.pl?gene=CCR1
OLR1	Oxidized Low Density Lipoprotein Receptor 1	Protein Coding	P78380	56	GC12M030832	0.82938426733017	https://www.genecards.org/cgi-bin/carddisp.pl?gene=OLR1
HAS2	Hyaluronan Synthase 2	Protein Coding	Q92819	55	GC08M121612	0.82938426733017	https://www.genecards.org/cgi-bin/carddisp.pl?gene=HAS2
ADAMTS9	ADAM Metallopeptidase With Thrombospondin Type 1 Motif 9	Protein Coding	Q9P2N4	52	GC03M064501	0.82938426733017	https://www.genecards.org/cgi-bin/carddisp.pl?gene=ADAMTS9
ECSCR	Endothelial Cell Surface Expressed Chemotaxis And Apoptosis Regulator	Protein Coding	Q19T08	35	GC05M139448	0.82938426733017	https://www.genecards.org/cgi-bin/carddisp.pl?gene=ECSCR
MIR92A1	MicroRNA 92a-1	RNA Gene		28	GC13P091700	0.82938426733017	https://www.genecards.org/cgi-bin/carddisp.pl?gene=MIR92A1
LOC107303340	3p25 Von Hippel-Lindau Tumor Suppressor, E3 Ubiquitin Protein Ligase Alu-Mediated Recombination Region	Functional Element		10	GC03P022800	0.82938426733017	https://www.genecards.org/cgi-bin/carddisp.pl?gene=LOC107303340
CD59	CD59 Molecule (CD59 Blood Group)	Protein Coding	P13987	59	GC11M033724	0.827658891677856	https://www.genecards.org/cgi-bin/carddisp.pl?gene=CD59
RAP1B	RAP1B, Member Of RAS Oncogene Family	Protein Coding	P61224	58	GC12P068610	0.827437520027161	https://www.genecards.org/cgi-bin/carddisp.pl?gene=RAP1B
EMP2	Epithelial Membrane Protein 2	Protein Coding	P54851	55	GC16M025914	0.827437520027161	https://www.genecards.org/cgi-bin/carddisp.pl?gene=EMP2
PAEP	Progestagen Associated Endometrial Protein	Protein Coding	P09466	52	GC09P135561	0.827437520027161	https://www.genecards.org/cgi-bin/carddisp.pl?gene=PAEP
CXCL14	C-X-C Motif Chemokine Ligand 14	Protein Coding	O95715	48	GC05M135617	0.827437520027161	https://www.genecards.org/cgi-bin/carddisp.pl?gene=CXCL14
ETV2	ETS Variant Transcription Factor 2	Protein Coding	O00321	44	GC19P122928	0.827437520027161	https://www.genecards.org/cgi-bin/carddisp.pl?gene=ETV2
LIPC	Lipase C, Hepatic Type	Protein Coding	P11150	59	GC15P058410	0.818214297294617	https://www.genecards.org/cgi-bin/carddisp.pl?gene=LIPC
CAVIN1	Caveolae Associated Protein 1	Protein Coding	Q6NZI2	54	GC17M085222	0.817272305488586	https://www.genecards.org/cgi-bin/carddisp.pl?gene=CAVIN1
MT2A	Metallothionein 2A	Protein Coding	P02795	54	GC16P097326	0.817272305488586	https://www.genecards.org/cgi-bin/carddisp.pl?gene=MT2A
DMRTA2	DMRT Like Family A2	Protein Coding	Q96SC8	43	GC01M050417	0.817272305488586	https://www.genecards.org/cgi-bin/carddisp.pl?gene=DMRTA2
HYMAI	Hydatidiform Mole Associated And Imprinted	RNA Gene		31	GC06M144002	0.817272305488586	https://www.genecards.org/cgi-bin/carddisp.pl?gene=HYMAI
LOC730101	Uncharacterized LOC730101	RNA Gene		15	GC06P052664	0.817272305488586	https://www.genecards.org/cgi-bin/carddisp.pl?gene=LOC730101
JAK1	Janus Kinase 1	Protein Coding	P23458	66	GC01M064833	0.813124895095825	https://www.genecards.org/cgi-bin/carddisp.pl?gene=JAK1
TP63	Tumor Protein P63	Protein Coding	Q9H3D4	59	GC03P189598	0.813124895095825	https://www.genecards.org/cgi-bin/carddisp.pl?gene=TP63
PTGER3	Prostaglandin E Receptor 3	Protein Coding	P43115	58	GC01M070852	0.813124895095825	https://www.genecards.org/cgi-bin/carddisp.pl?gene=PTGER3
MIR122	MicroRNA 122	RNA Gene		30	GC18P058451	0.813124895095825	https://www.genecards.org/cgi-bin/carddisp.pl?gene=MIR122
KIF11	Kinesin Family Member 11	Protein Coding	P52732	62	GC10P092574	0.812506794929504	https://www.genecards.org/cgi-bin/carddisp.pl?gene=KIF11
CTC1	CST Telomere Replication Complex Component 1	Protein Coding	Q2NKJ3	49	GC17M084200	0.812506794929504	https://www.genecards.org/cgi-bin/carddisp.pl?gene=CTC1
HDAC4-AS1	HDAC4 Antisense RNA 1	RNA Gene		18	GC02P240321	0.812506794929504	https://www.genecards.org/cgi-bin/carddisp.pl?gene=HDAC4-AS1
BMPR1A	Bone Morphogenetic Protein Receptor Type 1A	Protein Coding	P36894	64	GC10P112550	0.809285879135132	https://www.genecards.org/cgi-bin/carddisp.pl?gene=BMPR1A
PTPN6	Protein Tyrosine Phosphatase Non-Receptor Type 6	Protein Coding	P29350	62	GC12P042126	0.809285879135132	https://www.genecards.org/cgi-bin/carddisp.pl?gene=PTPN6
PTGER2	Prostaglandin E Receptor 2	Protein Coding	P43116	61	GC14P052314	0.809285879135132	https://www.genecards.org/cgi-bin/carddisp.pl?gene=PTGER2
ERG	ETS Transcription Factor ERG	Protein Coding	P11308	59	GC21M038367	0.809285879135132	https://www.genecards.org/cgi-bin/carddisp.pl?gene=ERG
RBPJ	Recombination Signal Binding Protein For Immunoglobulin Kappa J Region	Protein Coding	Q06330	59	GC04P026105	0.809285879135132	https://www.genecards.org/cgi-bin/carddisp.pl?gene=RBPJ
GDF15	Growth Differentiation Factor 15	Protein Coding	Q99988	56	GC19P122626	0.809285879135132	https://www.genecards.org/cgi-bin/carddisp.pl?gene=GDF15
IGFBP1	Insulin Like Growth Factor Binding Protein 1	Protein Coding	P08833	56	GC07P049854	0.809285879135132	https://www.genecards.org/cgi-bin/carddisp.pl?gene=IGFBP1
CLEC14A	C-Type Lectin Domain Containing 14A	Protein Coding	Q86T13	41	GC14M038254	0.809285879135132	https://www.genecards.org/cgi-bin/carddisp.pl?gene=CLEC14A
MIR148A	MicroRNA 148a	RNA Gene		29	GC07M025950	0.809285879135132	https://www.genecards.org/cgi-bin/carddisp.pl?gene=MIR148A
MIR16-1	MicroRNA 16-1	RNA Gene		29	GC13M050048	0.809285879135132	https://www.genecards.org/cgi-bin/carddisp.pl?gene=MIR16-1
SNORD44	Small Nucleolar RNA, C/D Box 44	RNA Gene		21	GC01M174982	0.809285879135132	https://www.genecards.org/cgi-bin/carddisp.pl?gene=SNORD44
MIR543	MicroRNA 543	RNA Gene		20	GC14P116941	0.809285879135132	https://www.genecards.org/cgi-bin/carddisp.pl?gene=MIR543
S100A13	S100 Calcium Binding Protein A13	Protein Coding	Q99584	43	GC01M153618	0.803398728370667	https://www.genecards.org/cgi-bin/carddisp.pl?gene=S100A13
MIR195	MicroRNA 195	RNA Gene		28	GC17M084118	0.803398728370667	https://www.genecards.org/cgi-bin/carddisp.pl?gene=MIR195
MIR497	MicroRNA 497	RNA Gene		28	GC17M084119	0.803398728370667	https://www.genecards.org/cgi-bin/carddisp.pl?gene=MIR497
CETP	Cholesteryl Ester Transfer Protein	Protein Coding	P11597	59	GC16P056961	0.790577173233032	https://www.genecards.org/cgi-bin/carddisp.pl?gene=CETP
CRHR2	Corticotropin Releasing Hormone Receptor 2	Protein Coding	Q13324	55	GC07M030651	0.790577173233032	https://www.genecards.org/cgi-bin/carddisp.pl?gene=CRHR2
CD160	CD160 Molecule	Protein Coding	O95971	53	GC01P145719	0.790577173233032	https://www.genecards.org/cgi-bin/carddisp.pl?gene=CD160
PLXNA3	Plexin A3	Protein Coding	P51805	51	GC0XP154458	0.79007476568222	https://www.genecards.org/cgi-bin/carddisp.pl?gene=PLXNA3
IL1RN	Interleukin 1 Receptor Antagonist	Protein Coding	P18510	63	GC02P146140	0.789705514907837	https://www.genecards.org/cgi-bin/carddisp.pl?gene=IL1RN
PLD1	Phospholipase D1	Protein Coding	Q13393	62	GC03M171600	0.789705514907837	https://www.genecards.org/cgi-bin/carddisp.pl?gene=PLD1
ADORA2A	Adenosine A2a Receptor	Protein Coding	P29274	60	GC22P024417	0.789705514907837	https://www.genecards.org/cgi-bin/carddisp.pl?gene=ADORA2A
ENPEP	Glutamyl Aminopeptidase	Protein Coding	Q07075	59	GC04P110365	0.789705514907837	https://www.genecards.org/cgi-bin/carddisp.pl?gene=ENPEP
TACR1	Tachykinin Receptor 1	Protein Coding	P25103	58	GC02M075662	0.789705514907837	https://www.genecards.org/cgi-bin/carddisp.pl?gene=TACR1
CCL20	C-C Motif Chemokine Ligand 20	Protein Coding	P78556	55	GC02P227846	0.789705514907837	https://www.genecards.org/cgi-bin/carddisp.pl?gene=CCL20
DKK3	Dickkopf WNT Signaling Pathway Inhibitor 3	Protein Coding	Q9UBP4	53	GC11M013010	0.789705514907837	https://www.genecards.org/cgi-bin/carddisp.pl?gene=DKK3
IL1RAPL2	Interleukin 1 Receptor Accessory Protein Like 2	Protein Coding	Q9NP60	52	GC0XP104566	0.789705514907837	https://www.genecards.org/cgi-bin/carddisp.pl?gene=IL1RAPL2
SNHG1	Small Nucleolar RNA Host Gene 1	RNA Gene		30	GC11M128866	0.789705514907837	https://www.genecards.org/cgi-bin/carddisp.pl?gene=SNHG1
PTPN1	Protein Tyrosine Phosphatase Non-Receptor Type 1	Protein Coding	P18031	63	GC20P050510	0.788679957389832	https://www.genecards.org/cgi-bin/carddisp.pl?gene=PTPN1
LPAR1	Lysophosphatidic Acid Receptor 1	Protein Coding	Q92633	59	GC09M110873	0.788679957389832	https://www.genecards.org/cgi-bin/carddisp.pl?gene=LPAR1
AGRN	Agrin	Protein Coding	O00468	58	GC01P001020	0.788679957389832	https://www.genecards.org/cgi-bin/carddisp.pl?gene=AGRN
FOSL1	FOS Like 1, AP-1 Transcription Factor Subunit	Protein Coding	P15407	58	GC11M129040	0.788679957389832	https://www.genecards.org/cgi-bin/carddisp.pl?gene=FOSL1
SFRP1	Secreted Frizzled Related Protein 1	Protein Coding	Q8N474	56	GC08M041262	0.788679957389832	https://www.genecards.org/cgi-bin/carddisp.pl?gene=SFRP1
BGLAP	Bone Gamma-Carboxyglutamate Protein	Protein Coding	P02818	53	GC01P156242	0.788679957389832	https://www.genecards.org/cgi-bin/carddisp.pl?gene=BGLAP
ETS2	ETS Proto-Oncogene 2, Transcription Factor	Protein Coding	P15036	52	GC21P038805	0.788679957389832	https://www.genecards.org/cgi-bin/carddisp.pl?gene=ETS2
MIR215	MicroRNA 215	RNA Gene		28	GC01M220117	0.788679957389832	https://www.genecards.org/cgi-bin/carddisp.pl?gene=MIR215
TRPV4	Transient Receptor Potential Cation Channel Subfamily V Member 4	Protein Coding	Q9HBA0	60	GC12M109783	0.779882311820984	https://www.genecards.org/cgi-bin/carddisp.pl?gene=TRPV4
EPHB1	EPH Receptor B1	Protein Coding	P54762	59	GC03P134795	0.779882311820984	https://www.genecards.org/cgi-bin/carddisp.pl?gene=EPHB1
CGA	Glycoprotein Hormones, Alpha Polypeptide	Protein Coding	P01215	58	GC06M087085	0.779882311820984	https://www.genecards.org/cgi-bin/carddisp.pl?gene=CGA
PIM3	Pim-3 Proto-Oncogene, Serine/Threonine Kinase	Protein Coding	Q86V86	52	GC22P049960	0.779882311820984	https://www.genecards.org/cgi-bin/carddisp.pl?gene=PIM3
CCN5	Cellular Communication Network Factor 5	Protein Coding	O76076	48	GC20P044750	0.779882311820984	https://www.genecards.org/cgi-bin/carddisp.pl?gene=CCN5
NFKBIA	NFKB Inhibitor Alpha	Protein Coding	P25963	64	GC14M035401	0.771880507469177	https://www.genecards.org/cgi-bin/carddisp.pl?gene=NFKBIA
PKM	Pyruvate Kinase M1/2	Protein Coding	P14618	63	GC15M072199	0.771880507469177	https://www.genecards.org/cgi-bin/carddisp.pl?gene=PKM
STK11	Serine/Threonine Kinase 11	Protein Coding	Q15831	63	GC19P001177	0.771880507469177	https://www.genecards.org/cgi-bin/carddisp.pl?gene=STK11
BMP7	Bone Morphogenetic Protein 7	Protein Coding	P18075	60	GC20M057168	0.771880507469177	https://www.genecards.org/cgi-bin/carddisp.pl?gene=BMP7
AGGF1	Angiogenic Factor With G-Patch And FHA Domains 1	Protein Coding	Q8N302	54	GC05P077029	0.771880507469177	https://www.genecards.org/cgi-bin/carddisp.pl?gene=AGGF1
IL24	Interleukin 24	Protein Coding	Q13007	54	GC01P206897	0.771880507469177	https://www.genecards.org/cgi-bin/carddisp.pl?gene=IL24
SEMA3B	Semaphorin 3B	Protein Coding	Q13214	52	GC03P050267	0.771880507469177	https://www.genecards.org/cgi-bin/carddisp.pl?gene=SEMA3B
MIR221	MicroRNA 221	RNA Gene		29	GC0XM045746	0.771880507469177	https://www.genecards.org/cgi-bin/carddisp.pl?gene=MIR221
CDH2	Cadherin 2	Protein Coding	P19022	64	GC18M035096	0.771055579185486	https://www.genecards.org/cgi-bin/carddisp.pl?gene=CDH2
CDK6	Cyclin Dependent Kinase 6	Protein Coding	Q00534	64	GC07M092604	0.771055579185486	https://www.genecards.org/cgi-bin/carddisp.pl?gene=CDK6
CD40LG	CD40 Ligand	Protein Coding	P29965	63	GC0XP136649	0.771055579185486	https://www.genecards.org/cgi-bin/carddisp.pl?gene=CD40LG
TYMS	Thymidylate Synthetase	Protein Coding	P04818	63	GC18P000657	0.771055579185486	https://www.genecards.org/cgi-bin/carddisp.pl?gene=TYMS
ITGB4	Integrin Subunit Beta 4	Protein Coding	P16144	62	GC17P075721	0.771055579185486	https://www.genecards.org/cgi-bin/carddisp.pl?gene=ITGB4
TRPC6	Transient Receptor Potential Cation Channel Subfamily C Member 6	Protein Coding	Q9Y210	62	GC11M101451	0.771055579185486	https://www.genecards.org/cgi-bin/carddisp.pl?gene=TRPC6
AFP	Alpha Fetoprotein	Protein Coding	P02771	60	GC04P073431	0.771055579185486	https://www.genecards.org/cgi-bin/carddisp.pl?gene=AFP
FABP4	Fatty Acid Binding Protein 4	Protein Coding	P15090	55	GC08M081478	0.771055579185486	https://www.genecards.org/cgi-bin/carddisp.pl?gene=FABP4
SLC2A10	Solute Carrier Family 2 Member 10	Protein Coding	O95528	55	GC20P046709	0.771055579185486	https://www.genecards.org/cgi-bin/carddisp.pl?gene=SLC2A10
IL17F	Interleukin 17F	Protein Coding	Q96PD4	54	GC06M097463	0.771055579185486	https://www.genecards.org/cgi-bin/carddisp.pl?gene=IL17F
YBX1	Y-Box Binding Protein 1	Protein Coding	P67809	53	GC01P042682	0.771055579185486	https://www.genecards.org/cgi-bin/carddisp.pl?gene=YBX1
BNIP3	BCL2 Interacting Protein 3	Protein Coding	Q12983	52	GC10M131966	0.771055579185486	https://www.genecards.org/cgi-bin/carddisp.pl?gene=BNIP3
MIR16-2	MicroRNA 16-2	RNA Gene		28	GC03P160418	0.771055579185486	https://www.genecards.org/cgi-bin/carddisp.pl?gene=MIR16-2
WWTR1	WW Domain Containing Transcription Regulator 1	Protein Coding	Q9GZV5	51	GC03M149517	0.760523557662964	https://www.genecards.org/cgi-bin/carddisp.pl?gene=WWTR1
BLM	BLM RecQ Like Helicase	Protein Coding	P54132	62	GC15P090717	0.757579863071442	https://www.genecards.org/cgi-bin/carddisp.pl?gene=BLM
MRE11	MRE11 Homolog, Double Strand Break Repair Nuclease	Protein Coding	P49959	61	GC11M129626	0.757579863071442	https://www.genecards.org/cgi-bin/carddisp.pl?gene=MRE11
WAS	WASP Actin Nucleation Promoting Factor	Protein Coding	P42768	61	GC0XP048676	0.757579863071442	https://www.genecards.org/cgi-bin/carddisp.pl?gene=WAS
MCM4	Minichromosome Maintenance Complex Component 4	Protein Coding	P33991	60	GC08P047970	0.757579863071442	https://www.genecards.org/cgi-bin/carddisp.pl?gene=MCM4
CRKL	CRK Like Proto-Oncogene, Adaptor Protein	Protein Coding	P46109	59	GC22P020917	0.757579863071442	https://www.genecards.org/cgi-bin/carddisp.pl?gene=CRKL
FCGR3A	Fc Gamma Receptor IIIa	Protein Coding	P08637	59	GC01M161541	0.757579863071442	https://www.genecards.org/cgi-bin/carddisp.pl?gene=FCGR3A
HNF1A	HNF1 Homeobox A	Protein Coding	P20823	59	GC12P120978	0.757579863071442	https://www.genecards.org/cgi-bin/carddisp.pl?gene=HNF1A
DOCK8	Dedicator Of Cytokinesis 8	Protein Coding	Q8NF50	58	GC09P000286	0.757579863071442	https://www.genecards.org/cgi-bin/carddisp.pl?gene=DOCK8
GRHPR	Glyoxylate And Hydroxypyruvate Reductase	Protein Coding	Q9UBQ7	58	GC09P058627	0.757579863071442	https://www.genecards.org/cgi-bin/carddisp.pl?gene=GRHPR
SMARCAL1	SWI/SNF Related, Matrix Associated, Actin Dependent Regulator Of Chromatin, Subfamily A Like 1	Protein Coding	Q9NZC9	58	GC02P216412	0.757579863071442	https://www.genecards.org/cgi-bin/carddisp.pl?gene=SMARCAL1
KAT6B	Lysine Acetyltransferase 6B	Protein Coding	Q8WYB5	57	GC10P074985	0.757579863071442	https://www.genecards.org/cgi-bin/carddisp.pl?gene=KAT6B
NHP2	NHP2 Ribonucleoprotein	Protein Coding	Q9NX24	57	GC05M178149	0.757579863071442	https://www.genecards.org/cgi-bin/carddisp.pl?gene=NHP2
RNF168	Ring Finger Protein 168	Protein Coding	Q8IYW5	55	GC03M196468	0.757579863071442	https://www.genecards.org/cgi-bin/carddisp.pl?gene=RNF168
SAMHD1	SAM And HD Domain Containing Deoxynucleoside Triphosphate Triphosphohydrolase 1	Protein Coding	Q9Y3Z3	55	GC20M036890	0.757579863071442	https://www.genecards.org/cgi-bin/carddisp.pl?gene=SAMHD1
SPINK5	Serine Peptidase Inhibitor Kazal Type 5	Protein Coding	Q9NQ38	54	GC05P148025	0.757579863071442	https://www.genecards.org/cgi-bin/carddisp.pl?gene=SPINK5
HOGA1	4-Hydroxy-2-Oxoglutarate Aldolase 1	Protein Coding	Q86XE5	53	GC10P112874	0.757579863071442	https://www.genecards.org/cgi-bin/carddisp.pl?gene=HOGA1
SPECC1L	Sperm Antigen With Calponin Homology And Coiled-Coil Domains 1 Like	Protein Coding	Q69YQ0	52	GC22P075624	0.757579863071442	https://www.genecards.org/cgi-bin/carddisp.pl?gene=SPECC1L
RNASEH2C	Ribonuclease H2 Subunit C	Protein Coding	Q8TDP1	51	GC11M065714	0.757579863071442	https://www.genecards.org/cgi-bin/carddisp.pl?gene=RNASEH2C
RNASEH2B	Ribonuclease H2 Subunit B	Protein Coding	Q5TBB1	50	GC13P050909	0.757579863071442	https://www.genecards.org/cgi-bin/carddisp.pl?gene=RNASEH2B
SP110	SP110 Nuclear Body Protein	Protein Coding	Q9HB58	50	GC02M230167	0.757579863071442	https://www.genecards.org/cgi-bin/carddisp.pl?gene=SP110
ZBTB24	Zinc Finger And BTB Domain Containing 24	Protein Coding	O43167	50	GC06M109476	0.757579863071442	https://www.genecards.org/cgi-bin/carddisp.pl?gene=ZBTB24
SPECC1L-ADORA2A	SPECC1L-ADORA2A Readthrough (NMD Candidate)	RNA Gene		22	GC22P075623	0.757579863071442	https://www.genecards.org/cgi-bin/carddisp.pl?gene=SPECC1L-ADORA2A
LOC126861856	BRD4-Independent Group 4 Enhancer GRCh37_chr13:110846747-110847946	Functional Element		5	GC13P110194	0.757579863071442	https://www.genecards.org/cgi-bin/carddisp.pl?gene=LOC126861856
ADAM10	ADAM Metallopeptidase Domain 10	Protein Coding	O14672	67	GC15M058588	0.744948387145996	https://www.genecards.org/cgi-bin/carddisp.pl?gene=ADAM10
SYK	Spleen Associated Tyrosine Kinase	Protein Coding	P43405	64	GC09P101996	0.744948387145996	https://www.genecards.org/cgi-bin/carddisp.pl?gene=SYK
GATA2	GATA Binding Protein 2	Protein Coding	P23769	62	GC03M128479	0.744948387145996	https://www.genecards.org/cgi-bin/carddisp.pl?gene=GATA2
ADORA2B	Adenosine A2b Receptor	Protein Coding	P29275	60	GC17P122135	0.744948387145996	https://www.genecards.org/cgi-bin/carddisp.pl?gene=ADORA2B
ERN1	Endoplasmic Reticulum To Nucleus Signaling 1	Protein Coding	O75460	60	GC17M064039	0.744948387145996	https://www.genecards.org/cgi-bin/carddisp.pl?gene=ERN1
IL3	Interleukin 3	Protein Coding	P08700	58	GC05P132060	0.744948387145996	https://www.genecards.org/cgi-bin/carddisp.pl?gene=IL3
MMP10	Matrix Metallopeptidase 10	Protein Coding	P09238	56	GC11M102770	0.744948387145996	https://www.genecards.org/cgi-bin/carddisp.pl?gene=MMP10
S100A9	S100 Calcium Binding Protein A9	Protein Coding	P06702	56	GC01P153357	0.744948387145996	https://www.genecards.org/cgi-bin/carddisp.pl?gene=S100A9
GIT1	GIT ArfGAP 1	Protein Coding	Q9Y2X7	54	GC17M029573	0.744948387145996	https://www.genecards.org/cgi-bin/carddisp.pl?gene=GIT1
MELTF	Melanotransferrin	Protein Coding	P08582	53	GC03M196980	0.744948387145996	https://www.genecards.org/cgi-bin/carddisp.pl?gene=MELTF
CCL23	C-C Motif Chemokine Ligand 23	Protein Coding	P55773	45	GC17M036013	0.744948387145996	https://www.genecards.org/cgi-bin/carddisp.pl?gene=CCL23
MIR200A	MicroRNA 200a	RNA Gene		29	GC01P050633	0.744948387145996	https://www.genecards.org/cgi-bin/carddisp.pl?gene=MIR200A
MIR216A	MicroRNA 216a	RNA Gene		29	GC02M055988	0.744948387145996	https://www.genecards.org/cgi-bin/carddisp.pl?gene=MIR216A
MIR92A2	MicroRNA 92a-2	RNA Gene		23	GC0XM134501	0.744948387145996	https://www.genecards.org/cgi-bin/carddisp.pl?gene=MIR92A2
ABCG2	ATP Binding Cassette Subfamily G Member 2 (JR Blood Group)	Protein Coding	Q9UNQ0	63	GC04M088090	0.74215030670166	https://www.genecards.org/cgi-bin/carddisp.pl?gene=ABCG2
S1PR2	Sphingosine-1-Phosphate Receptor 2	Protein Coding	O95136	58	GC19M096158	0.74215030670166	https://www.genecards.org/cgi-bin/carddisp.pl?gene=S1PR2
PDGFD	Platelet Derived Growth Factor D	Protein Coding	Q9GZP0	54	GC11M103907	0.74215030670166	https://www.genecards.org/cgi-bin/carddisp.pl?gene=PDGFD
ABL1	ABL Proto-Oncogene 1, Non-Receptor Tyrosine Kinase	Protein Coding	P00519	66	GC09P130713	0.739019334316254	https://www.genecards.org/cgi-bin/carddisp.pl?gene=ABL1
PRKAA2	Protein Kinase AMP-Activated Catalytic Subunit Alpha 2	Protein Coding	P54646	62	GC01P056645	0.739019334316254	https://www.genecards.org/cgi-bin/carddisp.pl?gene=PRKAA2
HMGCR	3-Hydroxy-3-Methylglutaryl-CoA Reductase	Protein Coding	P04035	61	GC05P075336	0.739019334316254	https://www.genecards.org/cgi-bin/carddisp.pl?gene=HMGCR
TNFRSF1B	TNF Receptor Superfamily Member 1B	Protein Coding	P20333	61	GC01P051309	0.739019334316254	https://www.genecards.org/cgi-bin/carddisp.pl?gene=TNFRSF1B
HYAL1	Hyaluronidase 1	Protein Coding	Q12794	60	GC03M050299	0.739019334316254	https://www.genecards.org/cgi-bin/carddisp.pl?gene=HYAL1
EZR	Ezrin	Protein Coding	P15311	59	GC06M158765	0.739019334316254	https://www.genecards.org/cgi-bin/carddisp.pl?gene=EZR
FES	FES Proto-Oncogene, Tyrosine Kinase	Protein Coding	P07332	59	GC15P090883	0.739019334316254	https://www.genecards.org/cgi-bin/carddisp.pl?gene=FES
SEMA3E	Semaphorin 3E	Protein Coding	O15041	56	GC07M083363	0.739019334316254	https://www.genecards.org/cgi-bin/carddisp.pl?gene=SEMA3E
LMO2	LIM Domain Only 2	Protein Coding	P25791	54	GC11M033858	0.739019334316254	https://www.genecards.org/cgi-bin/carddisp.pl?gene=LMO2
ANGPTL7	Angiopoietin Like 7	Protein Coding	O43827	50	GC01P011189	0.739019334316254	https://www.genecards.org/cgi-bin/carddisp.pl?gene=ANGPTL7
MMRN2	Multimerin 2	Protein Coding	Q9H8L6	41	GC10M086935	0.739019334316254	https://www.genecards.org/cgi-bin/carddisp.pl?gene=MMRN2
MIRLET7B	MicroRNA Let-7b	RNA Gene		29	GC22P076285	0.739019334316254	https://www.genecards.org/cgi-bin/carddisp.pl?gene=MIRLET7B
MIR101-1	MicroRNA 101-1	RNA Gene		28	GC01M065058	0.739019334316254	https://www.genecards.org/cgi-bin/carddisp.pl?gene=MIR101-1
ITGAM	Integrin Subunit Alpha M	Protein Coding	P11215	61	GC16P096773	0.730871975421906	https://www.genecards.org/cgi-bin/carddisp.pl?gene=ITGAM
BCL6B	BCL6B Transcription Repressor	Protein Coding	Q8N143	45	GC17P007023	0.730871975421906	https://www.genecards.org/cgi-bin/carddisp.pl?gene=BCL6B
MIR302D	MicroRNA 302d	RNA Gene		28	GC04M112648	0.730871975421906	https://www.genecards.org/cgi-bin/carddisp.pl?gene=MIR302D
PIK3CD	Phosphatidylinositol-4,5-Bisphosphate 3-Kinase Catalytic Subunit Delta	Protein Coding	O00329	66	GC01P051042	0.730351328849792	https://www.genecards.org/cgi-bin/carddisp.pl?gene=PIK3CD
NRAS	NRAS Proto-Oncogene, GTPase	Protein Coding	P01111	63	GC01M114704	0.730351328849792	https://www.genecards.org/cgi-bin/carddisp.pl?gene=NRAS
SDHB	Succinate Dehydrogenase Complex Iron Sulfur Subunit B	Protein Coding	P21912	62	GC01M019397	0.730351328849792	https://www.genecards.org/cgi-bin/carddisp.pl?gene=SDHB
TFAP2A	Transcription Factor AP-2 Alpha	Protein Coding	P05549	60	GC06M010393	0.730351328849792	https://www.genecards.org/cgi-bin/carddisp.pl?gene=TFAP2A
BCL2L11	BCL2 Like 11	Protein Coding	O43521	58	GC02P111119	0.730351328849792	https://www.genecards.org/cgi-bin/carddisp.pl?gene=BCL2L11
WNT2	Wnt Family Member 2	Protein Coding	P09544	58	GC07M117352	0.730351328849792	https://www.genecards.org/cgi-bin/carddisp.pl?gene=WNT2
SOCS3	Suppressor Of Cytokine Signaling 3	Protein Coding	O14543	56	GC17M078356	0.730351328849792	https://www.genecards.org/cgi-bin/carddisp.pl?gene=SOCS3
UBC	Ubiquitin C	Protein Coding	P0CG48	56	GC12M124911	0.730351328849792	https://www.genecards.org/cgi-bin/carddisp.pl?gene=UBC
AREG	Amphiregulin	Protein Coding	P15514	55	GC04P074445	0.730351328849792	https://www.genecards.org/cgi-bin/carddisp.pl?gene=AREG
BMI1	BMI1 Proto-Oncogene, Polycomb Ring Finger	Protein Coding	P35226	55	GC10P022353	0.730351328849792	https://www.genecards.org/cgi-bin/carddisp.pl?gene=BMI1
BDKRB1	Bradykinin Receptor B1	Protein Coding	P46663	54	GC14P096346	0.730351328849792	https://www.genecards.org/cgi-bin/carddisp.pl?gene=BDKRB1
CCL21	C-C Motif Chemokine Ligand 21	Protein Coding	O00585	54	GC09M034709	0.730351328849792	https://www.genecards.org/cgi-bin/carddisp.pl?gene=CCL21
IL37	Interleukin 37	Protein Coding	Q9NZH6	51	GC02P146137	0.730351328849792	https://www.genecards.org/cgi-bin/carddisp.pl?gene=IL37
ANGPTL1	Angiopoietin Like 1	Protein Coding	O95841	50	GC01M178849	0.730351328849792	https://www.genecards.org/cgi-bin/carddisp.pl?gene=ANGPTL1
ADGRB2	Adhesion G Protein-Coupled Receptor B2	Protein Coding	O60241	48	GC01M031727	0.730351328849792	https://www.genecards.org/cgi-bin/carddisp.pl?gene=ADGRB2
RHOD	Ras Homolog Family Member D	Protein Coding	O00212	48	GC11P094767	0.730351328849792	https://www.genecards.org/cgi-bin/carddisp.pl?gene=RHOD
RNASE4	Ribonuclease A Family Member 4	Protein Coding	P34096	48	GC14P047777	0.730351328849792	https://www.genecards.org/cgi-bin/carddisp.pl?gene=RNASE4
FGD5	FYVE, RhoGEF And PH Domain Containing 5	Protein Coding	Q6ZNL6	47	GC03P014810	0.730351328849792	https://www.genecards.org/cgi-bin/carddisp.pl?gene=FGD5
PROKR1	Prokineticin Receptor 1	Protein Coding	Q8TCW9	47	GC02P068643	0.730351328849792	https://www.genecards.org/cgi-bin/carddisp.pl?gene=PROKR1
ADM2	Adrenomedullin 2	Protein Coding	Q7Z4H4	45	GC22P050481	0.730351328849792	https://www.genecards.org/cgi-bin/carddisp.pl?gene=ADM2
MIR143	MicroRNA 143	RNA Gene		33	GC05P153734	0.730351328849792	https://www.genecards.org/cgi-bin/carddisp.pl?gene=MIR143
MIR26B	MicroRNA 26b	RNA Gene		31	GC02P218402	0.730351328849792	https://www.genecards.org/cgi-bin/carddisp.pl?gene=MIR26B
MIR15A	MicroRNA 15a	RNA Gene		25	GC13M050049	0.730351328849792	https://www.genecards.org/cgi-bin/carddisp.pl?gene=MIR15A
CRYAB	Crystallin Alpha B	Protein Coding	P02511	59	GC11M111908	0.727280974388123	https://www.genecards.org/cgi-bin/carddisp.pl?gene=CRYAB
HSPA4	Heat Shock Protein Family A (Hsp70) Member 4	Protein Coding	P34932	56	GC05P133062	0.727280974388123	https://www.genecards.org/cgi-bin/carddisp.pl?gene=HSPA4
MFSD2A	MFSD2 Lysolipid Transporter A, Lysophospholipid	Protein Coding	Q8NA29	54	GC01P039955	0.727280974388123	https://www.genecards.org/cgi-bin/carddisp.pl?gene=MFSD2A
MIR212	MicroRNA 212	RNA Gene		29	GC17M002050	0.727280974388123	https://www.genecards.org/cgi-bin/carddisp.pl?gene=MIR212
MIR124-1	MicroRNA 124-1	RNA Gene		28	GC08M009903	0.727280974388123	https://www.genecards.org/cgi-bin/carddisp.pl?gene=MIR124-1
TPO	Thyroid Peroxidase	Protein Coding	P07202	60	GC02P001374	0.708492696285248	https://www.genecards.org/cgi-bin/carddisp.pl?gene=TPO
TRIM21	Tripartite Motif Containing 21	Protein Coding	P19474	56	GC11M004384	0.708492696285248	https://www.genecards.org/cgi-bin/carddisp.pl?gene=TRIM21
GRK1	G Protein-Coupled Receptor Kinase 1	Protein Coding	Q15835	55	GC13P113957	0.708492696285248	https://www.genecards.org/cgi-bin/carddisp.pl?gene=GRK1
PRPF8	Pre-MRNA Processing Factor 8	Protein Coding	Q6P2Q9	55	GC17M001650	0.708492696285248	https://www.genecards.org/cgi-bin/carddisp.pl?gene=PRPF8
SOX11	SRY-Box Transcription Factor 11	Protein Coding	P35716	54	GC02P005707	0.708492696285248	https://www.genecards.org/cgi-bin/carddisp.pl?gene=SOX11
OSBPL2	Oxysterol Binding Protein Like 2	Protein Coding	Q9H1P3	52	GC20P062231	0.708492696285248	https://www.genecards.org/cgi-bin/carddisp.pl?gene=OSBPL2
INSR	Insulin Receptor	Protein Coding	P06213	67	GC19M007112	0.704627275466919	https://www.genecards.org/cgi-bin/carddisp.pl?gene=INSR
YY1	YY1 Transcription Factor	Protein Coding	P25490	61	GC14P100238	0.704627275466919	https://www.genecards.org/cgi-bin/carddisp.pl?gene=YY1
CASP9	Caspase 9	Protein Coding	P55211	60	GC01M015507	0.704627275466919	https://www.genecards.org/cgi-bin/carddisp.pl?gene=CASP9
FAP	Fibroblast Activation Protein Alpha	Protein Coding	Q12884	59	GC02M162170	0.704627275466919	https://www.genecards.org/cgi-bin/carddisp.pl?gene=FAP
GRB2	Growth Factor Receptor Bound Protein 2	Protein Coding	P62993	59	GC17M075318	0.704627275466919	https://www.genecards.org/cgi-bin/carddisp.pl?gene=GRB2
CTNND1	Catenin Delta 1	Protein Coding	O60716	58	GC11P058855	0.704627275466919	https://www.genecards.org/cgi-bin/carddisp.pl?gene=CTNND1
ACP1	Acid Phosphatase 1	Protein Coding	P24666	55	GC02P000934	0.704627275466919	https://www.genecards.org/cgi-bin/carddisp.pl?gene=ACP1
HIPK2	Homeodomain Interacting Protein Kinase 2	Protein Coding	Q9H2X6	54	GC07M139561	0.704627275466919	https://www.genecards.org/cgi-bin/carddisp.pl?gene=HIPK2
KRIT1	KRIT1 Ankyrin Repeat Containing	Protein Coding	O00522	54	GC07M092198	0.704627275466919	https://www.genecards.org/cgi-bin/carddisp.pl?gene=KRIT1
IL20	Interleukin 20	Protein Coding	Q9NYY1	50	GC01P206866	0.704627275466919	https://www.genecards.org/cgi-bin/carddisp.pl?gene=IL20
DANCR	Differentiation Antagonizing Non-Protein Coding RNA	RNA Gene	P0C864	32	GC04P052712	0.704627275466919	https://www.genecards.org/cgi-bin/carddisp.pl?gene=DANCR
MIR206	MicroRNA 206	RNA Gene		29	GC06P052144	0.704627275466919	https://www.genecards.org/cgi-bin/carddisp.pl?gene=MIR206
HNF1A-AS1	HNF1A Antisense RNA 1	RNA Gene		28	GC12M123804	0.704627275466919	https://www.genecards.org/cgi-bin/carddisp.pl?gene=HNF1A-AS1
GLB1	Galactosidase Beta 1	Protein Coding	P16278	62	GC03M032963	0.700818419456482	https://www.genecards.org/cgi-bin/carddisp.pl?gene=GLB1
MIR302A	MicroRNA 302a	RNA Gene		29	GC04M112936	0.700818419456482	https://www.genecards.org/cgi-bin/carddisp.pl?gene=MIR302A
RIPK1	Receptor Interacting Serine/Threonine Kinase 1	Protein Coding	Q13546	63	GC06P007000	0.697778582572937	https://www.genecards.org/cgi-bin/carddisp.pl?gene=RIPK1
PITX2	Paired Like Homeodomain 2	Protein Coding	Q99697	59	GC04M110617	0.697778582572937	https://www.genecards.org/cgi-bin/carddisp.pl?gene=PITX2
DVL3	Dishevelled Segment Polarity Protein 3	Protein Coding	Q92997	57	GC03P184155	0.697778582572937	https://www.genecards.org/cgi-bin/carddisp.pl?gene=DVL3
HYOU1	Hypoxia Up-Regulated 1	Protein Coding	Q9Y4L1	59	GC11M130179	0.697393178939819	https://www.genecards.org/cgi-bin/carddisp.pl?gene=HYOU1
IDO1	Indoleamine 2,3-Dioxygenase 1	Protein Coding	P14902	59	GC08P040556	0.697393178939819	https://www.genecards.org/cgi-bin/carddisp.pl?gene=IDO1
RPS6	Ribosomal Protein S6	Protein Coding	P62753	57	GC09M019375	0.697393178939819	https://www.genecards.org/cgi-bin/carddisp.pl?gene=RPS6
CCR6	C-C Motif Chemokine Receptor 6	Protein Coding	P51684	56	GC06P167111	0.697393178939819	https://www.genecards.org/cgi-bin/carddisp.pl?gene=CCR6
AMFR	Autocrine Motility Factor Receptor	Protein Coding	Q9UKV5	55	GC16M056361	0.697393178939819	https://www.genecards.org/cgi-bin/carddisp.pl?gene=AMFR
LTA	Lymphotoxin Alpha	Protein Coding	P01374	55	GC06P144762	0.697393178939819	https://www.genecards.org/cgi-bin/carddisp.pl?gene=LTA
IQSEC1	IQ Motif And Sec7 Domain ArfGEF 1	Protein Coding	Q6DN90	54	GC03M026787	0.697393178939819	https://www.genecards.org/cgi-bin/carddisp.pl?gene=IQSEC1
DAB2IP	DAB2 Interacting Protein	Protein Coding	Q5VWQ8	51	GC09P126985	0.697393178939819	https://www.genecards.org/cgi-bin/carddisp.pl?gene=DAB2IP
MIR93	MicroRNA 93	RNA Gene		30	GC07M105718	0.697393178939819	https://www.genecards.org/cgi-bin/carddisp.pl?gene=MIR93
TF	Transferrin	Protein Coding	P02787	64	GC03P140082	0.689548969268799	https://www.genecards.org/cgi-bin/carddisp.pl?gene=TF
KRT19	Keratin 19	Protein Coding	P08727	58	GC17M041523	0.689548969268799	https://www.genecards.org/cgi-bin/carddisp.pl?gene=KRT19
HABP2	Hyaluronan Binding Protein 2	Protein Coding	Q14520	57	GC10P113550	0.689548969268799	https://www.genecards.org/cgi-bin/carddisp.pl?gene=HABP2
ADRB3	Adrenoceptor Beta 3	Protein Coding	P13945	56	GC08M037962	0.689548969268799	https://www.genecards.org/cgi-bin/carddisp.pl?gene=ADRB3
SCG3	Secretogranin III	Protein Coding	Q8WXD2	49	GC15P051681	0.689548969268799	https://www.genecards.org/cgi-bin/carddisp.pl?gene=SCG3
MIR9-2	MicroRNA 9-2	RNA Gene		25	GC05M088666	0.689548969268799	https://www.genecards.org/cgi-bin/carddisp.pl?gene=MIR9-2
FBXW7-AS1	FBXW7 Antisense RNA 1	RNA Gene	B0L3A2	18	GC04P152338	0.689548969268799	https://www.genecards.org/cgi-bin/carddisp.pl?gene=FBXW7-AS1
DDB2	Damage Specific DNA Binding Protein 2	Protein Coding	Q92466	59	GC11P048082	0.686841070652008	https://www.genecards.org/cgi-bin/carddisp.pl?gene=DDB2
ERCC1	ERCC Excision Repair 1, Endonuclease Non-Catalytic Subunit	Protein Coding	P07992	59	GC19M097024	0.686841070652008	https://www.genecards.org/cgi-bin/carddisp.pl?gene=ERCC1
MARS1	Methionyl-TRNA Synthetase 1	Protein Coding	P56192	59	GC12P062071	0.686841070652008	https://www.genecards.org/cgi-bin/carddisp.pl?gene=MARS1
ERCC4	ERCC Excision Repair 4, Endonuclease Catalytic Subunit	Protein Coding	Q92889	58	GC16P013920	0.686841070652008	https://www.genecards.org/cgi-bin/carddisp.pl?gene=ERCC4
IARS1	Isoleucyl-TRNA Synthetase 1	Protein Coding	P41252	58	GC09M111283	0.686841070652008	https://www.genecards.org/cgi-bin/carddisp.pl?gene=IARS1
KARS1	Lysyl-TRNA Synthetase 1	Protein Coding	Q15046	58	GC16M076029	0.686841070652008	https://www.genecards.org/cgi-bin/carddisp.pl?gene=KARS1
XPA	XPA, DNA Damage Recognition And Repair Factor	Protein Coding	P23025	58	GC09M097654	0.686841070652008	https://www.genecards.org/cgi-bin/carddisp.pl?gene=XPA
LARS1	Leucyl-TRNA Synthetase 1	Protein Coding	Q9P2J5	57	GC05M146114	0.686841070652008	https://www.genecards.org/cgi-bin/carddisp.pl?gene=LARS1
LARS2	Leucyl-TRNA Synthetase 2, Mitochondrial	Protein Coding	Q15031	57	GC03P059697	0.686841070652008	https://www.genecards.org/cgi-bin/carddisp.pl?gene=LARS2
RARS1	Arginyl-TRNA Synthetase 1	Protein Coding	P54136	57	GC05P168487	0.686841070652008	https://www.genecards.org/cgi-bin/carddisp.pl?gene=RARS1
AARS1	Alanyl-TRNA Synthetase 1	Protein Coding	P49588	56	GC16M073536	0.686841070652008	https://www.genecards.org/cgi-bin/carddisp.pl?gene=AARS1
ERCC8	ERCC Excision Repair 8, CSA Ubiquitin Ligase Complex Subunit	Protein Coding	Q13216	55	GC05M060915	0.686841070652008	https://www.genecards.org/cgi-bin/carddisp.pl?gene=ERCC8
RARS2	Arginyl-TRNA Synthetase 2, Mitochondrial	Protein Coding	Q5T160	55	GC06M097927	0.686841070652008	https://www.genecards.org/cgi-bin/carddisp.pl?gene=RARS2
IARS2	Isoleucyl-TRNA Synthetase 2, Mitochondrial	Protein Coding	Q9NSE4	54	GC01P220094	0.686841070652008	https://www.genecards.org/cgi-bin/carddisp.pl?gene=IARS2
MARS2	Methionyl-TRNA Synthetase 2, Mitochondrial	Protein Coding	Q96GW9	54	GC02P197705	0.686841070652008	https://www.genecards.org/cgi-bin/carddisp.pl?gene=MARS2
TTPA	Alpha Tocopherol Transfer Protein	Protein Coding	P49638	54	GC08M063048	0.686841070652008	https://www.genecards.org/cgi-bin/carddisp.pl?gene=TTPA
ATE1	Arginyltransferase 1	Protein Coding	O95260	50	GC10M121709	0.686841070652008	https://www.genecards.org/cgi-bin/carddisp.pl?gene=ATE1
EEF1E1	Eukaryotic Translation Elongation Factor 1 Epsilon 1	Protein Coding	O43324	50	GC06M008073	0.686841070652008	https://www.genecards.org/cgi-bin/carddisp.pl?gene=EEF1E1
RGL1	Ral Guanine Nucleotide Dissociation Stimulator Like 1	Protein Coding	Q9NZL6	48	GC01P183636	0.686841070652008	https://www.genecards.org/cgi-bin/carddisp.pl?gene=RGL1
UVSSA	UV Stimulated Scaffold Protein A	Protein Coding	Q2YD98	47	GC04P004703	0.686841070652008	https://www.genecards.org/cgi-bin/carddisp.pl?gene=UVSSA
RRS1	Ribosome Biogenesis Regulator 1 Homolog	Protein Coding	Q15050	44	GC08P066429	0.686841070652008	https://www.genecards.org/cgi-bin/carddisp.pl?gene=RRS1
MPO	Myeloperoxidase	Protein Coding	P05164	66	GC17M058269	0.686619758605957	https://www.genecards.org/cgi-bin/carddisp.pl?gene=MPO
DNM2	Dynamin 2	Protein Coding	P50570	63	GC19P010718	0.686619758605957	https://www.genecards.org/cgi-bin/carddisp.pl?gene=DNM2
IL6ST	Interleukin 6 Cytokine Family Signal Transducer	Protein Coding	P40189	63	GC05M055935	0.686619758605957	https://www.genecards.org/cgi-bin/carddisp.pl?gene=IL6ST
PDPK1	3-Phosphoinositide Dependent Protein Kinase 1	Protein Coding	O15530	62	GC16P002537	0.686619758605957	https://www.genecards.org/cgi-bin/carddisp.pl?gene=PDPK1
PIK3R2	Phosphoinositide-3-Kinase Regulatory Subunit 2	Protein Coding	O00459	62	GC19P018153	0.686619758605957	https://www.genecards.org/cgi-bin/carddisp.pl?gene=PIK3R2
CYP2C9	Cytochrome P450 Family 2 Subfamily C Member 9	Protein Coding	P11712	59	GC10P094938	0.686619758605957	https://www.genecards.org/cgi-bin/carddisp.pl?gene=CYP2C9
PKD1	Polycystin 1, Transient Receptor Potential Channel Interacting	Protein Coding	P98161	58	GC16M025585	0.686619758605957	https://www.genecards.org/cgi-bin/carddisp.pl?gene=PKD1
VIP	Vasoactive Intestinal Peptide	Protein Coding	P01282	57	GC06P152750	0.686619758605957	https://www.genecards.org/cgi-bin/carddisp.pl?gene=VIP
GRPR	Gastrin Releasing Peptide Receptor	Protein Coding	P30550	56	GC0XP016124	0.686619758605957	https://www.genecards.org/cgi-bin/carddisp.pl?gene=GRPR
SDC4	Syndecan 4	Protein Coding	P31431	56	GC20M045325	0.686619758605957	https://www.genecards.org/cgi-bin/carddisp.pl?gene=SDC4
HEY1	Hes Related Family BHLH Transcription Factor With YRPW Motif 1	Protein Coding	Q9Y5J3	55	GC08M079764	0.686619758605957	https://www.genecards.org/cgi-bin/carddisp.pl?gene=HEY1
RACK1	Receptor For Activated C Kinase 1	Protein Coding	P63244	55	GC05M182722	0.686619758605957	https://www.genecards.org/cgi-bin/carddisp.pl?gene=RACK1
IBSP	Integrin Binding Sialoprotein	Protein Coding	P21815	51	GC04P087799	0.686619758605957	https://www.genecards.org/cgi-bin/carddisp.pl?gene=IBSP
LGALS8	Galectin 8	Protein Coding	O00214	51	GC01P236518	0.686619758605957	https://www.genecards.org/cgi-bin/carddisp.pl?gene=LGALS8
SRPK1	SRSF Protein Kinase 1	Protein Coding	Q96SB4	51	GC06M097258	0.686619758605957	https://www.genecards.org/cgi-bin/carddisp.pl?gene=SRPK1
ITGB8	Integrin Subunit Beta 8	Protein Coding	P26012	50	GC07P020329	0.686619758605957	https://www.genecards.org/cgi-bin/carddisp.pl?gene=ITGB8
DELEC1	Deleted In Esophageal Cancer 1	RNA Gene	Q9P2X7	33	GC09P126513	0.686619758605957	https://www.genecards.org/cgi-bin/carddisp.pl?gene=DELEC1
MIR125B1	MicroRNA 125b-1	RNA Gene		31	GC11M130263	0.686619758605957	https://www.genecards.org/cgi-bin/carddisp.pl?gene=MIR125B1
MIR208B	MicroRNA 208b	RNA Gene		29	GC14M023417	0.686619758605957	https://www.genecards.org/cgi-bin/carddisp.pl?gene=MIR208B
MIR503	MicroRNA 503	RNA Gene		29	GC0XM134880	0.686619758605957	https://www.genecards.org/cgi-bin/carddisp.pl?gene=MIR503
MIRLET7E	MicroRNA Let-7e	RNA Gene		29	GC19P123544	0.686619758605957	https://www.genecards.org/cgi-bin/carddisp.pl?gene=MIRLET7E
MIR24-1	MicroRNA 24-1	RNA Gene		27	GC09P095086	0.686619758605957	https://www.genecards.org/cgi-bin/carddisp.pl?gene=MIR24-1
EGILA	EGFR Interacting LncRNA	RNA Gene		20	GC14M027348	0.686619758605957	https://www.genecards.org/cgi-bin/carddisp.pl?gene=EGILA
TRPM1	Transient Receptor Potential Cation Channel Subfamily M Member 1	Protein Coding	Q7Z4N2	55	GC15M031001	0.684816420078278	https://www.genecards.org/cgi-bin/carddisp.pl?gene=TRPM1
CNTF	Ciliary Neurotrophic Factor	Protein Coding	P26441	54	GC11P058622	0.684816420078278	https://www.genecards.org/cgi-bin/carddisp.pl?gene=CNTF
ALPL	Alkaline Phosphatase, Biomineralization Associated	Protein Coding	P05186	63	GC01P021508	0.671689033508301	https://www.genecards.org/cgi-bin/carddisp.pl?gene=ALPL
GSN	Gelsolin	Protein Coding	P06396	62	GC09P121201	0.671689033508301	https://www.genecards.org/cgi-bin/carddisp.pl?gene=GSN
PGM1	Phosphoglucomutase 1	Protein Coding	P36871	61	GC01P063593	0.671689033508301	https://www.genecards.org/cgi-bin/carddisp.pl?gene=PGM1
ACO2	Aconitase 2	Protein Coding	Q99798	59	GC22P076167	0.671689033508301	https://www.genecards.org/cgi-bin/carddisp.pl?gene=ACO2
AXIN1	Axin 1	Protein Coding	O15169	59	GC16M000287	0.671689033508301	https://www.genecards.org/cgi-bin/carddisp.pl?gene=AXIN1
PMM2	Phosphomannomutase 2	Protein Coding	O15305	59	GC16P008788	0.671689033508301	https://www.genecards.org/cgi-bin/carddisp.pl?gene=PMM2
PPP2R5D	Protein Phosphatase 2 Regulatory Subunit B'Delta	Protein Coding	Q14738	59	GC06P144964	0.671689033508301	https://www.genecards.org/cgi-bin/carddisp.pl?gene=PPP2R5D
SLC20A2	Solute Carrier Family 20 Member 2	Protein Coding	Q08357	59	GC08M042416	0.671689033508301	https://www.genecards.org/cgi-bin/carddisp.pl?gene=SLC20A2
TUBB2A	Tubulin Beta 2A Class IIa	Protein Coding	Q13885	59	GC06M003153	0.671689033508301	https://www.genecards.org/cgi-bin/carddisp.pl?gene=TUBB2A
ALG1	ALG1 Chitobiosyldiphosphodolichol Beta-Mannosyltransferase	Protein Coding	Q9BT22	58	GC16P005033	0.671689033508301	https://www.genecards.org/cgi-bin/carddisp.pl?gene=ALG1
CUBN	Cubilin	Protein Coding	O60494	58	GC10M016824	0.671689033508301	https://www.genecards.org/cgi-bin/carddisp.pl?gene=CUBN
FAM20C	FAM20C Golgi Associated Secretory Pathway Kinase	Protein Coding	Q8IXL6	58	GC07P000192	0.671689033508301	https://www.genecards.org/cgi-bin/carddisp.pl?gene=FAM20C
FZD1	Frizzled Class Receptor 1	Protein Coding	Q9UP38	58	GC07P091264	0.671689033508301	https://www.genecards.org/cgi-bin/carddisp.pl?gene=FZD1
FZD6	Frizzled Class Receptor 6	Protein Coding	O60353	58	GC08P103298	0.671689033508301	https://www.genecards.org/cgi-bin/carddisp.pl?gene=FZD6
GALNT3	Polypeptide N-Acetylgalactosaminyltransferase 3	Protein Coding	Q14435	58	GC02M165747	0.671689033508301	https://www.genecards.org/cgi-bin/carddisp.pl?gene=GALNT3
PRODH	Proline Dehydrogenase 1	Protein Coding	O43272	58	GC22M018912	0.671689033508301	https://www.genecards.org/cgi-bin/carddisp.pl?gene=PRODH
SUCLG1	Succinate-CoA Ligase GDP/ADP-Forming Subunit Alpha	Protein Coding	P53597	58	GC02M084423	0.671689033508301	https://www.genecards.org/cgi-bin/carddisp.pl?gene=SUCLG1
FZD9	Frizzled Class Receptor 9	Protein Coding	O00144	57	GC07P073433	0.671689033508301	https://www.genecards.org/cgi-bin/carddisp.pl?gene=FZD9
MPI	Mannose Phosphate Isomerase	Protein Coding	P34949	57	GC15P074890	0.671689033508301	https://www.genecards.org/cgi-bin/carddisp.pl?gene=MPI
PEX5	Peroxisomal Biogenesis Factor 5	Protein Coding	P50542	57	GC12P042138	0.671689033508301	https://www.genecards.org/cgi-bin/carddisp.pl?gene=PEX5
WNT2B	Wnt Family Member 2B	Protein Coding	Q93097	57	GC01P112466	0.671689033508301	https://www.genecards.org/cgi-bin/carddisp.pl?gene=WNT2B
DGCR8	DGCR8 Microprocessor Complex Subunit	Protein Coding	Q8WYQ5	56	GC22P020080	0.671689033508301	https://www.genecards.org/cgi-bin/carddisp.pl?gene=DGCR8
DOCK6	Dedicator Of Cytokinesis 6	Protein Coding	Q96HP0	56	GC19M011199	0.671689033508301	https://www.genecards.org/cgi-bin/carddisp.pl?gene=DOCK6
KIF1A	Kinesin Family Member 1A	Protein Coding	Q12756	56	GC02M240713	0.671689033508301	https://www.genecards.org/cgi-bin/carddisp.pl?gene=KIF1A
MCOLN1	Mucolipin TRP Cation Channel 1	Protein Coding	Q9GZU1	56	GC19P122123	0.671689033508301	https://www.genecards.org/cgi-bin/carddisp.pl?gene=MCOLN1
MOGS	Mannosyl-Oligosaccharide Glucosidase	Protein Coding	Q13724	56	GC02M074461	0.671689033508301	https://www.genecards.org/cgi-bin/carddisp.pl?gene=MOGS
PAPSS2	3'-Phosphoadenosine 5'-Phosphosulfate Synthase 2	Protein Coding	O95340	56	GC10P087659	0.671689033508301	https://www.genecards.org/cgi-bin/carddisp.pl?gene=PAPSS2
SOST	Sclerostin	Protein Coding	Q9BQB4	56	GC17M043753	0.671689033508301	https://www.genecards.org/cgi-bin/carddisp.pl?gene=SOST
CHD8	Chromodomain Helicase DNA Binding Protein 8	Protein Coding	Q9HCK8	55	GC14M021385	0.671689033508301	https://www.genecards.org/cgi-bin/carddisp.pl?gene=CHD8
COX15	Cytochrome C Oxidase Assembly Homolog COX15	Protein Coding	Q7KZN9	55	GC10M099696	0.671689033508301	https://www.genecards.org/cgi-bin/carddisp.pl?gene=COX15
EXOSC3	Exosome Component 3	Protein Coding	Q9NQT5	55	GC09M037772	0.671689033508301	https://www.genecards.org/cgi-bin/carddisp.pl?gene=EXOSC3
FGF12	Fibroblast Growth Factor 12	Protein Coding	P61328	55	GC03M192139	0.671689033508301	https://www.genecards.org/cgi-bin/carddisp.pl?gene=FGF12
GNE	Glucosamine (UDP-N-Acetyl)-2-Epimerase/N-Acetylmannosamine Kinase	Protein Coding	Q9Y223	55	GC09M036214	0.671689033508301	https://www.genecards.org/cgi-bin/carddisp.pl?gene=GNE
GOSR2	Golgi SNAP Receptor Complex Member 2	Protein Coding	O14653	55	GC17P123231	0.671689033508301	https://www.genecards.org/cgi-bin/carddisp.pl?gene=GOSR2
GPR35	G Protein-Coupled Receptor 35	Protein Coding	Q9HC97	55	GC02P240605	0.671689033508301	https://www.genecards.org/cgi-bin/carddisp.pl?gene=GPR35
LZTR1	Leucine Zipper Like Post Translational Regulator 1	Protein Coding	Q8N653	55	GC22P075449	0.671689033508301	https://www.genecards.org/cgi-bin/carddisp.pl?gene=LZTR1
NANS	N-Acetylneuraminate Synthase	Protein Coding	Q9NR45	55	GC09P098056	0.671689033508301	https://www.genecards.org/cgi-bin/carddisp.pl?gene=NANS
PGM3	Phosphoglucomutase 3	Protein Coding	O95394	55	GC06M097842	0.671689033508301	https://www.genecards.org/cgi-bin/carddisp.pl?gene=PGM3
PHEX	Phosphate Regulating Endopeptidase X-Linked	Protein Coding	P78562	55	GC0XP022032	0.671689033508301	https://www.genecards.org/cgi-bin/carddisp.pl?gene=PHEX
POLR1A	RNA Polymerase I Subunit A	Protein Coding	O95602	55	GC02M086021	0.671689033508301	https://www.genecards.org/cgi-bin/carddisp.pl?gene=POLR1A
RPIA	Ribose 5-Phosphate Isomerase A	Protein Coding	P49247	55	GC02P088691	0.671689033508301	https://www.genecards.org/cgi-bin/carddisp.pl?gene=RPIA
SLC34A3	Solute Carrier Family 34 Member 3	Protein Coding	Q8N130	55	GC09P144393	0.671689033508301	https://www.genecards.org/cgi-bin/carddisp.pl?gene=SLC34A3
TUB	TUB Bipartite Transcription Factor	Protein Coding	P50607	55	GC11P008019	0.671689033508301	https://www.genecards.org/cgi-bin/carddisp.pl?gene=TUB
ALG3	ALG3 Alpha-1,3- Mannosyltransferase	Protein Coding	Q92685	54	GC03M184244	0.671689033508301	https://www.genecards.org/cgi-bin/carddisp.pl?gene=ALG3
ARHGAP31	Rho GTPase Activating Protein 31	Protein Coding	Q2M1Z3	54	GC03P119294	0.671689033508301	https://www.genecards.org/cgi-bin/carddisp.pl?gene=ARHGAP31
AUTS2	Activator Of Transcription And Developmental Regulator AUTS2	Protein Coding	Q8WXX7	54	GC07P069598	0.671689033508301	https://www.genecards.org/cgi-bin/carddisp.pl?gene=AUTS2
CHST6	Carbohydrate Sulfotransferase 6	Protein Coding	Q9GZX3	54	GC16M075472	0.671689033508301	https://www.genecards.org/cgi-bin/carddisp.pl?gene=CHST6
DSG4	Desmoglein 4	Protein Coding	Q86SJ6	54	GC18P031377	0.671689033508301	https://www.genecards.org/cgi-bin/carddisp.pl?gene=DSG4
ENPP3	Ectonucleotide Pyrophosphatase/Phosphodiesterase 3	Protein Coding	O14638	54	GC06P146264	0.671689033508301	https://www.genecards.org/cgi-bin/carddisp.pl?gene=ENPP3
FZD8	Frizzled Class Receptor 8	Protein Coding	Q9H461	54	GC10M035638	0.671689033508301	https://www.genecards.org/cgi-bin/carddisp.pl?gene=FZD8
HAO1	Hydroxyacid Oxidase 1	Protein Coding	Q9UJM8	54	GC20M009974	0.671689033508301	https://www.genecards.org/cgi-bin/carddisp.pl?gene=HAO1
TUBGCP6	Tubulin Gamma Complex Component 6	Protein Coding	Q96RT7	54	GC22M050217	0.671689033508301	https://www.genecards.org/cgi-bin/carddisp.pl?gene=TUBGCP6
ALG6	ALG6 Alpha-1,3-Glucosyltransferase	Protein Coding	Q9Y672	53	GC01P063367	0.671689033508301	https://www.genecards.org/cgi-bin/carddisp.pl?gene=ALG6
CAPN10	Calpain 10	Protein Coding	Q9HC96	53	GC02P240586	0.671689033508301	https://www.genecards.org/cgi-bin/carddisp.pl?gene=CAPN10
FOXRED1	FAD Dependent Oxidoreductase Domain Containing 1	Protein Coding	Q96CU9	53	GC11P126269	0.671689033508301	https://www.genecards.org/cgi-bin/carddisp.pl?gene=FOXRED1
LGR4	Leucine Rich Repeat Containing G Protein-Coupled Receptor 4	Protein Coding	Q9BXB1	53	GC11M027365	0.671689033508301	https://www.genecards.org/cgi-bin/carddisp.pl?gene=LGR4
PIGO	Phosphatidylinositol Glycan Anchor Biosynthesis Class O	Protein Coding	Q8TEQ8	53	GC09M035404	0.671689033508301	https://www.genecards.org/cgi-bin/carddisp.pl?gene=PIGO
SLC35C1	Solute Carrier Family 35 Member C1	Protein Coding	Q96A29	53	GC11P048021	0.671689033508301	https://www.genecards.org/cgi-bin/carddisp.pl?gene=SLC35C1
TBX4	T-Box Transcription Factor 4	Protein Coding	P57082	53	GC17P123541	0.671689033508301	https://www.genecards.org/cgi-bin/carddisp.pl?gene=TBX4
ANKH	ANKH Inorganic Pyrophosphate Transport Regulator	Protein Coding	Q9HCJ1	52	GC05M014824	0.671689033508301	https://www.genecards.org/cgi-bin/carddisp.pl?gene=ANKH
APCDD1	APC Down-Regulated 1	Protein Coding	Q8J025	52	GC18P010454	0.671689033508301	https://www.genecards.org/cgi-bin/carddisp.pl?gene=APCDD1
CDK5RAP2	CDK5 Regulatory Subunit Associated Protein 2	Protein Coding	Q96SN8	52	GC09M120388	0.671689033508301	https://www.genecards.org/cgi-bin/carddisp.pl?gene=CDK5RAP2
ETF1	Eukaryotic Translation Termination Factor 1	Protein Coding	P62495	52	GC05M138506	0.671689033508301	https://www.genecards.org/cgi-bin/carddisp.pl?gene=ETF1
PIGM	Phosphatidylinositol Glycan Anchor Biosynthesis Class M	Protein Coding	Q9H3S5	52	GC01M164148	0.671689033508301	https://www.genecards.org/cgi-bin/carddisp.pl?gene=PIGM
RBM28	RNA Binding Motif Protein 28	Protein Coding	Q9NW13	52	GC07M129087	0.671689033508301	https://www.genecards.org/cgi-bin/carddisp.pl?gene=RBM28
REEP1	Receptor Accessory Protein 1	Protein Coding	Q9H902	52	GC02M086213	0.671689033508301	https://www.genecards.org/cgi-bin/carddisp.pl?gene=REEP1
SLC35D1	Solute Carrier Family 35 Member D1	Protein Coding	Q9NTN3	52	GC01M066999	0.671689033508301	https://www.genecards.org/cgi-bin/carddisp.pl?gene=SLC35D1
TMEM165	Transmembrane Protein 165	Protein Coding	Q9HC07	52	GC04P055395	0.671689033508301	https://www.genecards.org/cgi-bin/carddisp.pl?gene=TMEM165
TUBGCP4	Tubulin Gamma Complex Component 4	Protein Coding	Q9UGJ1	52	GC15P043369	0.671689033508301	https://www.genecards.org/cgi-bin/carddisp.pl?gene=TUBGCP4
UBIAD1	UbiA Prenyltransferase Domain Containing 1	Protein Coding	Q9Y5Z9	52	GC01P011273	0.671689033508301	https://www.genecards.org/cgi-bin/carddisp.pl?gene=UBIAD1
COPB1	COPI Coat Complex Subunit Beta 1	Protein Coding	P53618	51	GC11M014436	0.671689033508301	https://www.genecards.org/cgi-bin/carddisp.pl?gene=COPB1
CREB3L2	CAMP Responsive Element Binding Protein 3 Like 2	Protein Coding	Q70SY1	51	GC07M137874	0.671689033508301	https://www.genecards.org/cgi-bin/carddisp.pl?gene=CREB3L2
DGCR2	DiGeorge Syndrome Critical Region Gene 2	Protein Coding	P98153	51	GC22M020172	0.671689033508301	https://www.genecards.org/cgi-bin/carddisp.pl?gene=DGCR2
DOLK	Dolichol Kinase	Protein Coding	Q9UPQ8	51	GC09M128945	0.671689033508301	https://www.genecards.org/cgi-bin/carddisp.pl?gene=DOLK
KRT81	Keratin 81	Protein Coding	Q14533	51	GC12M052286	0.671689033508301	https://www.genecards.org/cgi-bin/carddisp.pl?gene=KRT81
KRT86	Keratin 86	Protein Coding	O43790	51	GC12P052249	0.671689033508301	https://www.genecards.org/cgi-bin/carddisp.pl?gene=KRT86
PTCD3	Pentatricopeptide Repeat Domain 3	Protein Coding	Q96EY7	51	GC02P086106	0.671689033508301	https://www.genecards.org/cgi-bin/carddisp.pl?gene=PTCD3
RAB39B	RAB39B, Member RAS Oncogene Family	Protein Coding	Q96DA2	51	GC0XM155259	0.671689033508301	https://www.genecards.org/cgi-bin/carddisp.pl?gene=RAB39B
WDR62	WD Repeat Domain 62	Protein Coding	O43379	51	GC19P036054	0.671689033508301	https://www.genecards.org/cgi-bin/carddisp.pl?gene=WDR62
ALG12	ALG12 Alpha-1,6-Mannosyltransferase	Protein Coding	Q9BV10	50	GC22M049859	0.671689033508301	https://www.genecards.org/cgi-bin/carddisp.pl?gene=ALG12
FRMD7	FERM Domain Containing 7	Protein Coding	Q6ZUT3	50	GC0XM132077	0.671689033508301	https://www.genecards.org/cgi-bin/carddisp.pl?gene=FRMD7
KRT83	Keratin 83	Protein Coding	P78385	50	GC12M052314	0.671689033508301	https://www.genecards.org/cgi-bin/carddisp.pl?gene=KRT83
SEPTIN5	Septin 5	Protein Coding	Q99719	50	GC22P019714	0.671689033508301	https://www.genecards.org/cgi-bin/carddisp.pl?gene=SEPTIN5
KRT74	Keratin 74	Protein Coding	Q7RTS7	49	GC12M052565	0.671689033508301	https://www.genecards.org/cgi-bin/carddisp.pl?gene=KRT74
KRT85	Keratin 85	Protein Coding	P78386	49	GC12M052361	0.671689033508301	https://www.genecards.org/cgi-bin/carddisp.pl?gene=KRT85
PHOSPHO1	Phosphoethanolamine/Phosphocholine Phosphatase 1	Protein Coding	Q8TCT1	49	GC17M049223	0.671689033508301	https://www.genecards.org/cgi-bin/carddisp.pl?gene=PHOSPHO1
ESS2	Ess-2 Splicing Factor Homolog	Protein Coding	Q96DF8	48	GC22M019130	0.671689033508301	https://www.genecards.org/cgi-bin/carddisp.pl?gene=ESS2
GNB1L	G Protein Subunit Beta 1 Like	Protein Coding	Q9BYB4	48	GC22M019783	0.671689033508301	https://www.genecards.org/cgi-bin/carddisp.pl?gene=GNB1L
HSCB	HscB Mitochondrial Iron-Sulfur Cluster Cochaperone	Protein Coding	Q8IWL3	48	GC22P028742	0.671689033508301	https://www.genecards.org/cgi-bin/carddisp.pl?gene=HSCB
NDUFAF6	NADH:Ubiquinone Oxidoreductase Complex Assembly Factor 6	Protein Coding	Q330K2	48	GC08P094895	0.671689033508301	https://www.genecards.org/cgi-bin/carddisp.pl?gene=NDUFAF6
ZFPM1	Zinc Finger Protein, FOG Family Member 1	Protein Coding	Q8IX07	48	GC16P088451	0.671689033508301	https://www.genecards.org/cgi-bin/carddisp.pl?gene=ZFPM1
ELMOD3	ELMO Domain Containing 3	Protein Coding	Q96FG2	47	GC02P085354	0.671689033508301	https://www.genecards.org/cgi-bin/carddisp.pl?gene=ELMOD3
FDX2	Ferredoxin 2	Protein Coding	Q6P4F2	47	GC19M096164	0.671689033508301	https://www.genecards.org/cgi-bin/carddisp.pl?gene=FDX2
MTMR7	Myotubularin Related Protein 7	Protein Coding	Q9Y216	47	GC08M017296	0.671689033508301	https://www.genecards.org/cgi-bin/carddisp.pl?gene=MTMR7
PDZD7	PDZ Domain Containing 7	Protein Coding	Q9H5P4	47	GC10M101007	0.671689033508301	https://www.genecards.org/cgi-bin/carddisp.pl?gene=PDZD7
ZNRF3	Zinc And Ring Finger 3	Protein Coding	Q9ULT6	47	GC22P028883	0.671689033508301	https://www.genecards.org/cgi-bin/carddisp.pl?gene=ZNRF3
DGCR6L	DiGeorge Syndrome Critical Region Gene 6 Like	Protein Coding	Q9BY27	46	GC22M020314	0.671689033508301	https://www.genecards.org/cgi-bin/carddisp.pl?gene=DGCR6L
RETSAT	Retinol Saturase	Protein Coding	Q6NUM9	46	GC02M085344	0.671689033508301	https://www.genecards.org/cgi-bin/carddisp.pl?gene=RETSAT
ANKMY1	Ankyrin Repeat And MYND Domain Containing 1	Protein Coding	Q9P2S6	45	GC02M240479	0.671689033508301	https://www.genecards.org/cgi-bin/carddisp.pl?gene=ANKMY1
ARSJ	Arylsulfatase Family Member J	Protein Coding	Q5FYB0	45	GC04M113901	0.671689033508301	https://www.genecards.org/cgi-bin/carddisp.pl?gene=ARSJ
DGCR6	DiGeorge Syndrome Critical Region Gene 6	Protein Coding	Q14129	45	GC22P018906	0.671689033508301	https://www.genecards.org/cgi-bin/carddisp.pl?gene=DGCR6
FBXO10	F-Box Protein 10	Protein Coding	Q9UK96	45	GC09M037510	0.671689033508301	https://www.genecards.org/cgi-bin/carddisp.pl?gene=FBXO10
SLC38A8	Solute Carrier Family 38 Member 8	Protein Coding	A6NNN8	45	GC16M084009	0.671689033508301	https://www.genecards.org/cgi-bin/carddisp.pl?gene=SLC38A8
FRMPD1	FERM And PDZ Domain Containing 1	Protein Coding	Q5SYB0	44	GC09P058644	0.671689033508301	https://www.genecards.org/cgi-bin/carddisp.pl?gene=FRMPD1
TRABD2A	TraB Domain Containing 2A	Protein Coding	Q86V40	42	GC02M084821	0.671689033508301	https://www.genecards.org/cgi-bin/carddisp.pl?gene=TRABD2A
VN1R2	Vomeronasal 1 Receptor 2	Protein Coding	Q8NFZ6	41	GC19P053258	0.671689033508301	https://www.genecards.org/cgi-bin/carddisp.pl?gene=VN1R2
AQP12A	Aquaporin 12A	Protein Coding	Q8IXF9	40	GC02P240691	0.671689033508301	https://www.genecards.org/cgi-bin/carddisp.pl?gene=AQP12A
ASCL3	Achaete-Scute Family BHLH Transcription Factor 3	Protein Coding	Q9NQ33	40	GC11M008937	0.671689033508301	https://www.genecards.org/cgi-bin/carddisp.pl?gene=ASCL3
FOXI3	Forkhead Box I3	Protein Coding	A8MTJ6	40	GC02M088446	0.671689033508301	https://www.genecards.org/cgi-bin/carddisp.pl?gene=FOXI3
COPS9	COP9 Signalosome Subunit 9	Protein Coding	Q8WXC6	39	GC02M240127	0.671689033508301	https://www.genecards.org/cgi-bin/carddisp.pl?gene=COPS9
VN1R4	Vomeronasal 1 Receptor 4	Protein Coding	Q7Z5H5	39	GC19M053266	0.671689033508301	https://www.genecards.org/cgi-bin/carddisp.pl?gene=VN1R4
AQP12B	Aquaporin 12B	Protein Coding	A6NM10	38	GC02M240676	0.671689033508301	https://www.genecards.org/cgi-bin/carddisp.pl?gene=AQP12B
SH2D6	SH2 Domain Containing 6	Protein Coding	Q7Z4S9	38	GC02P085418	0.671689033508301	https://www.genecards.org/cgi-bin/carddisp.pl?gene=SH2D6
LINC01013	Long Intergenic Non-Protein Coding RNA 1013	RNA Gene		22	GC06P146268	0.671689033508301	https://www.genecards.org/cgi-bin/carddisp.pl?gene=LINC01013
DVL1P1	Dishevelled Segment Polarity Protein 1 Pseudogene 1	Pseudogene	P54792	19	GC22M019253	0.671689033508301	https://www.genecards.org/cgi-bin/carddisp.pl?gene=DVL1P1
CAPN10-DT	CAPN10 Divergent Transcript	RNA Gene		18	GC02M240829	0.671689033508301	https://www.genecards.org/cgi-bin/carddisp.pl?gene=CAPN10-DT
GPC1-AS1	GPC1 Antisense RNA 1	RNA Gene		18	GC02M240452	0.671689033508301	https://www.genecards.org/cgi-bin/carddisp.pl?gene=GPC1-AS1
LINC02991	Long Intergenic Non-Protein Coding RNA 2991	RNA Gene		18	GC02P240332	0.671689033508301	https://www.genecards.org/cgi-bin/carddisp.pl?gene=LINC02991
IGES	Immunoglobulin E Concentration, Serum	Genetic Locus		11	GC05U990033	0.671689033508301	https://www.genecards.org/cgi-bin/carddisp.pl?gene=IGES
DGCR	DiGeorge Syndrome Chromosome Region	Genetic Locus		10	GC22U990014	0.671689033508301	https://www.genecards.org/cgi-bin/carddisp.pl?gene=DGCR
LOC106783501	Conserved Acetylation Island Sequence C08 Enhancer	Functional Element		6	GC02P240619	0.671689033508301	https://www.genecards.org/cgi-bin/carddisp.pl?gene=LOC106783501
LOC110121201	VISTA Enhancer Hs1750	Functional Element		6	GC02P240257	0.671689033508301	https://www.genecards.org/cgi-bin/carddisp.pl?gene=LOC110121201
LOC110121227	VISTA Enhancer Hs1937	Functional Element		6	GC02P240368	0.671689033508301	https://www.genecards.org/cgi-bin/carddisp.pl?gene=LOC110121227
LOC130006561	ATAC-STARR-Seq Lymphoblastoid Silent Region 3828	Functional Element		6	GC11P098334	0.671689033508301	https://www.genecards.org/cgi-bin/carddisp.pl?gene=LOC130006561
CDK5	Cyclin Dependent Kinase 5	Protein Coding	Q00535	66	GC07M151053	0.668468117713928	https://www.genecards.org/cgi-bin/carddisp.pl?gene=CDK5
DNMT1	DNA Methyltransferase 1	Protein Coding	P26358	66	GC19M010133	0.668468117713928	https://www.genecards.org/cgi-bin/carddisp.pl?gene=DNMT1
ELANE	Elastase, Neutrophil Expressed	Protein Coding	P08246	64	GC19P121813	0.668468117713928	https://www.genecards.org/cgi-bin/carddisp.pl?gene=ELANE
BRCA1	BRCA1 DNA Repair Associated	Protein Coding	P38398	63	GC17M043044	0.668468117713928	https://www.genecards.org/cgi-bin/carddisp.pl?gene=BRCA1
TBXA2R	Thromboxane A2 Receptor	Protein Coding	P21731	63	GC19M003594	0.668468117713928	https://www.genecards.org/cgi-bin/carddisp.pl?gene=TBXA2R
DICER1	Dicer 1, Ribonuclease III	Protein Coding	Q9UPY3	61	GC14M095086	0.668468117713928	https://www.genecards.org/cgi-bin/carddisp.pl?gene=DICER1
FYN	FYN Proto-Oncogene, Src Family Tyrosine Kinase	Protein Coding	P06241	60	GC06M111660	0.668468117713928	https://www.genecards.org/cgi-bin/carddisp.pl?gene=FYN
HDAC5	Histone Deacetylase 5	Protein Coding	Q9UQL6	60	GC17M044076	0.668468117713928	https://www.genecards.org/cgi-bin/carddisp.pl?gene=HDAC5
BECN1	Beclin 1	Protein Coding	Q14457	59	GC17M042810	0.668468117713928	https://www.genecards.org/cgi-bin/carddisp.pl?gene=BECN1
LOXL2	Lysyl Oxidase Like 2	Protein Coding	Q9Y4K0	59	GC08M023296	0.668468117713928	https://www.genecards.org/cgi-bin/carddisp.pl?gene=LOXL2
PTGER4	Prostaglandin E Receptor 4	Protein Coding	P35408	59	GC05P040679	0.668468117713928	https://www.genecards.org/cgi-bin/carddisp.pl?gene=PTGER4
INHBA	Inhibin Subunit Beta A	Protein Coding	P08476	58	GC07M041670	0.668468117713928	https://www.genecards.org/cgi-bin/carddisp.pl?gene=INHBA
AGO2	Argonaute RISC Catalytic Component 2	Protein Coding	Q9UKV8	56	GC08M140949	0.668468117713928	https://www.genecards.org/cgi-bin/carddisp.pl?gene=AGO2
SNAI2	Snail Family Transcriptional Repressor 2	Protein Coding	O43623	56	GC08M048917	0.668468117713928	https://www.genecards.org/cgi-bin/carddisp.pl?gene=SNAI2
SRF	Serum Response Factor	Protein Coding	P11831	56	GC06P043171	0.668468117713928	https://www.genecards.org/cgi-bin/carddisp.pl?gene=SRF
CD276	CD276 Molecule	Protein Coding	Q5ZPR3	55	GC15P073683	0.668468117713928	https://www.genecards.org/cgi-bin/carddisp.pl?gene=CD276
GHRL	Ghrelin And Obestatin Prepropeptide	Protein Coding	Q9UBU3	55	GC03M010285	0.668468117713928	https://www.genecards.org/cgi-bin/carddisp.pl?gene=GHRL
LGALS9	Galectin 9	Protein Coding	O00182	51	GC17P027629	0.668468117713928	https://www.genecards.org/cgi-bin/carddisp.pl?gene=LGALS9
RNF213	Ring Finger Protein 213	Protein Coding	Q63HN8	51	GC17P080260	0.668468117713928	https://www.genecards.org/cgi-bin/carddisp.pl?gene=RNF213
ETV7	ETS Variant Transcription Factor 7	Protein Coding	Q9Y603	45	GC06M097261	0.668468117713928	https://www.genecards.org/cgi-bin/carddisp.pl?gene=ETV7
IGF2R	Insulin Like Growth Factor 2 Receptor	Protein Coding	P11717	60	GC06P159969	0.667575836181641	https://www.genecards.org/cgi-bin/carddisp.pl?gene=IGF2R
CA2	Carbonic Anhydrase 2	Protein Coding	P00918	64	GC08P085463	0.644791841506958	https://www.genecards.org/cgi-bin/carddisp.pl?gene=CA2
CYCS	Cytochrome C, Somatic	Protein Coding	P99999	61	GC07M025118	0.644791841506958	https://www.genecards.org/cgi-bin/carddisp.pl?gene=CYCS
CCNB1	Cyclin B1	Protein Coding	P14635	60	GC05P069167	0.644791841506958	https://www.genecards.org/cgi-bin/carddisp.pl?gene=CCNB1
HMGA1	High Mobility Group AT-Hook 1	Protein Coding	P17096	59	GC06P144874	0.644791841506958	https://www.genecards.org/cgi-bin/carddisp.pl?gene=HMGA1
ADAM12	ADAM Metallopeptidase Domain 12	Protein Coding	O43184	58	GC10M126012	0.644791841506958	https://www.genecards.org/cgi-bin/carddisp.pl?gene=ADAM12
BAD	BCL2 Associated Agonist Of Cell Death	Protein Coding	Q92934	57	GC11M128946	0.644791841506958	https://www.genecards.org/cgi-bin/carddisp.pl?gene=BAD
ADORA3	Adenosine A3 Receptor	Protein Coding	P0DMS8	56	GC01M111499	0.644791841506958	https://www.genecards.org/cgi-bin/carddisp.pl?gene=ADORA3
CCL7	C-C Motif Chemokine Ligand 7	Protein Coding	P80098	55	GC17P034270	0.644791841506958	https://www.genecards.org/cgi-bin/carddisp.pl?gene=CCL7
LPAR2	Lysophosphatidic Acid Receptor 2	Protein Coding	Q9HBW0	55	GC19M096566	0.644791841506958	https://www.genecards.org/cgi-bin/carddisp.pl?gene=LPAR2
LPAR3	Lysophosphatidic Acid Receptor 3	Protein Coding	Q9UBY5	55	GC01M084811	0.644791841506958	https://www.genecards.org/cgi-bin/carddisp.pl?gene=LPAR3
S100A8	S100 Calcium Binding Protein A8	Protein Coding	P05109	55	GC01M163874	0.644791841506958	https://www.genecards.org/cgi-bin/carddisp.pl?gene=S100A8
EGR3	Early Growth Response 3	Protein Coding	Q06889	51	GC08M022687	0.644791841506958	https://www.genecards.org/cgi-bin/carddisp.pl?gene=EGR3
PDCL3	Phosducin Like 3	Protein Coding	Q9H2J4	44	GC02P100562	0.644791841506958	https://www.genecards.org/cgi-bin/carddisp.pl?gene=PDCL3
JCAD	Junctional Cadherin 5 Associated	Protein Coding	Q9P266	38	GC10M030012	0.644791841506958	https://www.genecards.org/cgi-bin/carddisp.pl?gene=JCAD
MIR222HG	MiR222/221 Cluster Host Gene	RNA Gene		18	GC0XM045745	0.644791841506958	https://www.genecards.org/cgi-bin/carddisp.pl?gene=MIR222HG
ERBB4	Erb-B2 Receptor Tyrosine Kinase 4	Protein Coding	Q15303	67	GC02M211375	0.63906455039978	https://www.genecards.org/cgi-bin/carddisp.pl?gene=ERBB4
GAPDH	Glyceraldehyde-3-Phosphate Dehydrogenase	Protein Coding	P04406	64	GC12P042102	0.63906455039978	https://www.genecards.org/cgi-bin/carddisp.pl?gene=GAPDH
STAT6	Signal Transducer And Activator Of Transcription 6	Protein Coding	P42226	64	GC12M057095	0.63906455039978	https://www.genecards.org/cgi-bin/carddisp.pl?gene=STAT6
LAMB1	Laminin Subunit Beta 1	Protein Coding	P07942	63	GC07M107923	0.63906455039978	https://www.genecards.org/cgi-bin/carddisp.pl?gene=LAMB1
LIMK1	LIM Domain Kinase 1	Protein Coding	P53667	62	GC07P074082	0.63906455039978	https://www.genecards.org/cgi-bin/carddisp.pl?gene=LIMK1
MAP3K5	Mitogen-Activated Protein Kinase Kinase Kinase 5	Protein Coding	Q99683	61	GC06M136557	0.63906455039978	https://www.genecards.org/cgi-bin/carddisp.pl?gene=MAP3K5
SLC2A3	Solute Carrier Family 2 Member 3	Protein Coding	P11169	61	GC12M007919	0.63906455039978	https://www.genecards.org/cgi-bin/carddisp.pl?gene=SLC2A3
DES	Desmin	Protein Coding	P17661	60	GC02P219418	0.63906455039978	https://www.genecards.org/cgi-bin/carddisp.pl?gene=DES
GPI	Glucose-6-Phosphate Isomerase	Protein Coding	P06744	60	GC19P034359	0.63906455039978	https://www.genecards.org/cgi-bin/carddisp.pl?gene=GPI
GRN	Granulin Precursor	Protein Coding	P28799	60	GC17P044345	0.63906455039978	https://www.genecards.org/cgi-bin/carddisp.pl?gene=GRN
PLD2	Phospholipase D2	Protein Coding	O14939	59	GC17P121785	0.63906455039978	https://www.genecards.org/cgi-bin/carddisp.pl?gene=PLD2
CEBPB	CCAAT Enhancer Binding Protein Beta	Protein Coding	P17676	58	GC20P050190	0.63906455039978	https://www.genecards.org/cgi-bin/carddisp.pl?gene=CEBPB
HP	Haptoglobin	Protein Coding	P00738	58	GC16P097888	0.63906455039978	https://www.genecards.org/cgi-bin/carddisp.pl?gene=HP
TRPC3	Transient Receptor Potential Cation Channel Subfamily C Member 3	Protein Coding	Q13507	58	GC04M121879	0.63906455039978	https://www.genecards.org/cgi-bin/carddisp.pl?gene=TRPC3
RHOB	Ras Homolog Family Member B	Protein Coding	P62745	56	GC02P020447	0.63906455039978	https://www.genecards.org/cgi-bin/carddisp.pl?gene=RHOB
SARS1	Seryl-TRNA Synthetase 1	Protein Coding	P49591	56	GC01P109442	0.63906455039978	https://www.genecards.org/cgi-bin/carddisp.pl?gene=SARS1
VASP	Vasodilator Stimulated Phosphoprotein	Protein Coding	P50552	56	GC19P123259	0.63906455039978	https://www.genecards.org/cgi-bin/carddisp.pl?gene=VASP
ATP5F1B	ATP Synthase F1 Subunit Beta	Protein Coding	P06576	55	GC12M059576	0.63906455039978	https://www.genecards.org/cgi-bin/carddisp.pl?gene=ATP5F1B
IGFBP5	Insulin Like Growth Factor Binding Protein 5	Protein Coding	P24593	55	GC02M216672	0.63906455039978	https://www.genecards.org/cgi-bin/carddisp.pl?gene=IGFBP5
F2RL2	Coagulation Factor II Thrombin Receptor Like 2	Protein Coding	O00254	53	GC05M076615	0.63906455039978	https://www.genecards.org/cgi-bin/carddisp.pl?gene=F2RL2
CXCL16	C-X-C Motif Chemokine Ligand 16	Protein Coding	Q9H2A7	51	GC17M004733	0.63906455039978	https://www.genecards.org/cgi-bin/carddisp.pl?gene=CXCL16
HTATIP2	HIV-1 Tat Interactive Protein 2	Protein Coding	Q9BUP3	51	GC11P020363	0.63906455039978	https://www.genecards.org/cgi-bin/carddisp.pl?gene=HTATIP2
IFI27	Interferon Alpha Inducible Protein 27	Protein Coding	P40305	50	GC14P094104	0.63906455039978	https://www.genecards.org/cgi-bin/carddisp.pl?gene=IFI27
CD24	CD24 Molecule	Protein Coding	P25063	47	GC06M106969	0.63906455039978	https://www.genecards.org/cgi-bin/carddisp.pl?gene=CD24
MIR185	MicroRNA 185	RNA Gene		31	GC22P075390	0.63906455039978	https://www.genecards.org/cgi-bin/carddisp.pl?gene=MIR185
MIR22	MicroRNA 22	RNA Gene		31	GC17M001713	0.63906455039978	https://www.genecards.org/cgi-bin/carddisp.pl?gene=MIR22
MIR193A	MicroRNA 193a	RNA Gene		29	GC17P031559	0.63906455039978	https://www.genecards.org/cgi-bin/carddisp.pl?gene=MIR193A
MIR181A1	MicroRNA 181a-1	RNA Gene		28	GC01M198860	0.63906455039978	https://www.genecards.org/cgi-bin/carddisp.pl?gene=MIR181A1
NORAD	Non-Coding RNA Activated By DNA Damage	RNA Gene		27	GC20M036534	0.63906455039978	https://www.genecards.org/cgi-bin/carddisp.pl?gene=NORAD
RET	Ret Proto-Oncogene	Protein Coding	P07949	67	GC10P044766	0.630237817764282	https://www.genecards.org/cgi-bin/carddisp.pl?gene=RET
DPP4	Dipeptidyl Peptidase 4	Protein Coding	P27487	62	GC02M161992	0.630237817764282	https://www.genecards.org/cgi-bin/carddisp.pl?gene=DPP4
MUC1	Mucin 1, Cell Surface Associated	Protein Coding	P15941	61	GC01M155185	0.630237817764282	https://www.genecards.org/cgi-bin/carddisp.pl?gene=MUC1
PTPRJ	Protein Tyrosine Phosphatase Receptor Type J	Protein Coding	Q12913	60	GC11P048133	0.630237817764282	https://www.genecards.org/cgi-bin/carddisp.pl?gene=PTPRJ
LAMC2	Laminin Subunit Gamma 2	Protein Coding	Q13753	59	GC01P183186	0.630237817764282	https://www.genecards.org/cgi-bin/carddisp.pl?gene=LAMC2
CD47	CD47 Molecule	Protein Coding	Q08722	58	GC03M108043	0.630237817764282	https://www.genecards.org/cgi-bin/carddisp.pl?gene=CD47
LCN2	Lipocalin 2	Protein Coding	P80188	58	GC09P128149	0.630237817764282	https://www.genecards.org/cgi-bin/carddisp.pl?gene=LCN2
CD9	CD9 Molecule	Protein Coding	P21926	56	GC12P042075	0.630237817764282	https://www.genecards.org/cgi-bin/carddisp.pl?gene=CD9
MMP11	Matrix Metallopeptidase 11	Protein Coding	P24347	56	GC22P023768	0.630237817764282	https://www.genecards.org/cgi-bin/carddisp.pl?gene=MMP11
PLXNA1	Plexin A1	Protein Coding	Q9UIW2	56	GC03P126993	0.630237817764282	https://www.genecards.org/cgi-bin/carddisp.pl?gene=PLXNA1
FABP5	Fatty Acid Binding Protein 5	Protein Coding	Q01469	55	GC08P081282	0.630237817764282	https://www.genecards.org/cgi-bin/carddisp.pl?gene=FABP5
ID2	Inhibitor Of DNA Binding 2	Protein Coding	Q02363	55	GC02P008678	0.630237817764282	https://www.genecards.org/cgi-bin/carddisp.pl?gene=ID2
FIBP	FGF1 Intracellular Binding Protein	Protein Coding	O43427	54	GC11M129037	0.630237817764282	https://www.genecards.org/cgi-bin/carddisp.pl?gene=FIBP
SDCBP	Syndecan Binding Protein	Protein Coding	O00560	53	GC08P058539	0.630237817764282	https://www.genecards.org/cgi-bin/carddisp.pl?gene=SDCBP
SOX18	SRY-Box Transcription Factor 18	Protein Coding	P35713	53	GC20M064047	0.630237817764282	https://www.genecards.org/cgi-bin/carddisp.pl?gene=SOX18
STC1	Stanniocalcin 1	Protein Coding	P52823	53	GC08M023841	0.630237817764282	https://www.genecards.org/cgi-bin/carddisp.pl?gene=STC1
FLVCR2	FLVCR Choline And Putative Heme Transporter 2	Protein Coding	Q9UPI3	52	GC14P075578	0.630237817764282	https://www.genecards.org/cgi-bin/carddisp.pl?gene=FLVCR2
RHOJ	Ras Homolog Family Member J	Protein Coding	Q9H4E5	42	GC14P063204	0.630237817764282	https://www.genecards.org/cgi-bin/carddisp.pl?gene=RHOJ
CASC2	Cancer Susceptibility 2	RNA Gene	Q8IU53	35	GC10P118053	0.630237817764282	https://www.genecards.org/cgi-bin/carddisp.pl?gene=CASC2
HOTAIR	HOX Transcript Antisense RNA	RNA Gene		32	GC12M053962	0.630237817764282	https://www.genecards.org/cgi-bin/carddisp.pl?gene=HOTAIR
MIR141	MicroRNA 141	RNA Gene		31	GC12P042129	0.630237817764282	https://www.genecards.org/cgi-bin/carddisp.pl?gene=MIR141
MIR214	MicroRNA 214	RNA Gene		31	GC01M172234	0.630237817764282	https://www.genecards.org/cgi-bin/carddisp.pl?gene=MIR214
MIR30A	MicroRNA 30a	RNA Gene		28	GC06M071403	0.630237817764282	https://www.genecards.org/cgi-bin/carddisp.pl?gene=MIR30A
CD68	CD68 Molecule	Protein Coding	P34810	52	GC17P007579	0.62999701499939	https://www.genecards.org/cgi-bin/carddisp.pl?gene=CD68
P4HB	Prolyl 4-Hydroxylase Subunit Beta	Protein Coding	P07237	63	GC17M081843	0.629843831062317	https://www.genecards.org/cgi-bin/carddisp.pl?gene=P4HB
AKR1B1	Aldo-Keto Reductase Family 1 Member B	Protein Coding	P15121	59	GC07M134442	0.629843831062317	https://www.genecards.org/cgi-bin/carddisp.pl?gene=AKR1B1
RASA1	RAS P21 Protein Activator 1	Protein Coding	P20936	59	GC05P087267	0.629843831062317	https://www.genecards.org/cgi-bin/carddisp.pl?gene=RASA1
ATP6AP2	ATPase H+ Transporting Accessory Protein 2	Protein Coding	O75787	58	GC0XP040634	0.629843831062317	https://www.genecards.org/cgi-bin/carddisp.pl?gene=ATP6AP2
SFN	Stratifin	Protein Coding	P31947	58	GC01P052767	0.629843831062317	https://www.genecards.org/cgi-bin/carddisp.pl?gene=SFN
CPB2	Carboxypeptidase B2	Protein Coding	Q96IY4	57	GC13M046053	0.629843831062317	https://www.genecards.org/cgi-bin/carddisp.pl?gene=CPB2
ARF6	ADP Ribosylation Factor 6	Protein Coding	P62330	55	GC14P051159	0.629843831062317	https://www.genecards.org/cgi-bin/carddisp.pl?gene=ARF6
CTSV	Cathepsin V	Protein Coding	O60911	55	GC09M097029	0.629843831062317	https://www.genecards.org/cgi-bin/carddisp.pl?gene=CTSV
GTF2I	General Transcription Factor IIi	Protein Coding	P78347	53	GC07P088496	0.629843831062317	https://www.genecards.org/cgi-bin/carddisp.pl?gene=GTF2I
UCN	Urocortin	Protein Coding	P55089	48	GC02M027308	0.629843831062317	https://www.genecards.org/cgi-bin/carddisp.pl?gene=UCN
CNPY2	Canopy FGF Signaling Regulator 2	Protein Coding	Q9Y2B0	45	GC12M056309	0.629843831062317	https://www.genecards.org/cgi-bin/carddisp.pl?gene=CNPY2
SETSIP	SET Like Protein	Protein Coding	P0DME0	24	GC01M092074	0.629843831062317	https://www.genecards.org/cgi-bin/carddisp.pl?gene=SETSIP
SORD	Sorbitol Dehydrogenase	Protein Coding	Q00796	60	GC15P045023	0.626487731933594	https://www.genecards.org/cgi-bin/carddisp.pl?gene=SORD
CST3	Cystatin C	Protein Coding	P01034	56	GC20M023970	0.626487731933594	https://www.genecards.org/cgi-bin/carddisp.pl?gene=CST3
ABCA12	ATP Binding Cassette Subfamily A Member 12	Protein Coding	Q86UK0	54	GC02M214931	0.626487731933594	https://www.genecards.org/cgi-bin/carddisp.pl?gene=ABCA12
ADGRV1	Adhesion G Protein-Coupled Receptor V1	Protein Coding	Q8WXG9	53	GC05P090529	0.626487731933594	https://www.genecards.org/cgi-bin/carddisp.pl?gene=ADGRV1
RDH8	Retinol Dehydrogenase 8	Protein Coding	Q9NYR8	49	GC19P122275	0.626487731933594	https://www.genecards.org/cgi-bin/carddisp.pl?gene=RDH8
MT-ND4	Mitochondrially Encoded NADH:Ubiquinone Oxidoreductase Core Subunit 4	Protein Coding	P03905	43	GCMTP010762	0.626487731933594	https://www.genecards.org/cgi-bin/carddisp.pl?gene=MT-ND4
CDH3	Cadherin 3	Protein Coding	P22223	59	GC16P097710	0.596754491329193	https://www.genecards.org/cgi-bin/carddisp.pl?gene=CDH3
IVL	Involucrin	Protein Coding	P07476	52	GC01P167124	0.596754491329193	https://www.genecards.org/cgi-bin/carddisp.pl?gene=IVL
MIR302C	MicroRNA 302c	RNA Gene		29	GC04M112937	0.596754491329193	https://www.genecards.org/cgi-bin/carddisp.pl?gene=MIR302C
ADRB2	Adrenoceptor Beta 2	Protein Coding	P07550	62	GC05P153697	0.589533507823944	https://www.genecards.org/cgi-bin/carddisp.pl?gene=ADRB2
JUP	Junction Plakoglobin	Protein Coding	P14923	62	GC17M041754	0.589533507823944	https://www.genecards.org/cgi-bin/carddisp.pl?gene=JUP
MST1R	Macrophage Stimulating 1 Receptor	Protein Coding	Q04912	62	GC03M054040	0.589533507823944	https://www.genecards.org/cgi-bin/carddisp.pl?gene=MST1R
PIM1	Pim-1 Proto-Oncogene, Serine/Threonine Kinase	Protein Coding	P11309	62	GC06P144918	0.589533507823944	https://www.genecards.org/cgi-bin/carddisp.pl?gene=PIM1
NR2F2	Nuclear Receptor Subfamily 2 Group F Member 2	Protein Coding	P24468	61	GC15P096325	0.589533507823944	https://www.genecards.org/cgi-bin/carddisp.pl?gene=NR2F2
PRKCZ	Protein Kinase C Zeta	Protein Coding	Q05513	61	GC01P050679	0.589533507823944	https://www.genecards.org/cgi-bin/carddisp.pl?gene=PRKCZ
MAPK9	Mitogen-Activated Protein Kinase 9	Protein Coding	P45984	60	GC05M180318	0.589533507823944	https://www.genecards.org/cgi-bin/carddisp.pl?gene=MAPK9
FH	Fumarate Hydratase	Protein Coding	P07954	59	GC01M241499	0.589533507823944	https://www.genecards.org/cgi-bin/carddisp.pl?gene=FH
NFATC2	Nuclear Factor Of Activated T Cells 2	Protein Coding	Q13469	59	GC20M051386	0.589533507823944	https://www.genecards.org/cgi-bin/carddisp.pl?gene=NFATC2
NME1	NME/NM23 Nucleoside Diphosphate Kinase 1	Protein Coding	P15531	59	GC17P123380	0.589533507823944	https://www.genecards.org/cgi-bin/carddisp.pl?gene=NME1
BMX	BMX Non-Receptor Tyrosine Kinase	Protein Coding	P51813	58	GC0XP015464	0.589533507823944	https://www.genecards.org/cgi-bin/carddisp.pl?gene=BMX
LAMA4	Laminin Subunit Alpha 4	Protein Coding	Q16363	56	GC06M112107	0.589533507823944	https://www.genecards.org/cgi-bin/carddisp.pl?gene=LAMA4
CAV2	Caveolin 2	Protein Coding	P51636	55	GC07P116287	0.589533507823944	https://www.genecards.org/cgi-bin/carddisp.pl?gene=CAV2
RETN	Resistin	Protein Coding	Q9HD89	55	GC19P007669	0.589533507823944	https://www.genecards.org/cgi-bin/carddisp.pl?gene=RETN
RRAS	RAS Related	Protein Coding	P10301	55	GC19M049635	0.589533507823944	https://www.genecards.org/cgi-bin/carddisp.pl?gene=RRAS
ERO1A	Endoplasmic Reticulum Oxidoreductase 1 Alpha	Protein Coding	Q96HE7	54	GC14M052640	0.589533507823944	https://www.genecards.org/cgi-bin/carddisp.pl?gene=ERO1A
HAS3	Hyaluronan Synthase 3	Protein Coding	O00219	54	GC16P069083	0.589533507823944	https://www.genecards.org/cgi-bin/carddisp.pl?gene=HAS3
BACH1	BTB Domain And CNC Homolog 1	Protein Coding	O14867	53	GC21P029194	0.589533507823944	https://www.genecards.org/cgi-bin/carddisp.pl?gene=BACH1
CMKLR1	Chemerin Chemokine-Like Receptor 1	Protein Coding	Q99788	53	GC12M108288	0.589533507823944	https://www.genecards.org/cgi-bin/carddisp.pl?gene=CMKLR1
HIF1AN	Hypoxia Inducible Factor 1 Subunit Alpha Inhibitor	Protein Coding	Q9NWT6	53	GC10P100529	0.589533507823944	https://www.genecards.org/cgi-bin/carddisp.pl?gene=HIF1AN
PTP4A3	Protein Tyrosine Phosphatase 4A3	Protein Coding	O75365	53	GC08P141391	0.589533507823944	https://www.genecards.org/cgi-bin/carddisp.pl?gene=PTP4A3
CXCL2	C-X-C Motif Chemokine Ligand 2	Protein Coding	P19875	52	GC04M074097	0.589533507823944	https://www.genecards.org/cgi-bin/carddisp.pl?gene=CXCL2
GBP1	Guanylate Binding Protein 1	Protein Coding	P32455	52	GC01M089052	0.589533507823944	https://www.genecards.org/cgi-bin/carddisp.pl?gene=GBP1
HOXB7	Homeobox B7	Protein Coding	P09629	51	GC17M048607	0.589533507823944	https://www.genecards.org/cgi-bin/carddisp.pl?gene=HOXB7
MEOX2	Mesenchyme Homeobox 2	Protein Coding	P50222	51	GC07M015617	0.589533507823944	https://www.genecards.org/cgi-bin/carddisp.pl?gene=MEOX2
BCAR3	BCAR3 Adaptor Protein, NSP Family Member	Protein Coding	O75815	49	GC01M093561	0.589533507823944	https://www.genecards.org/cgi-bin/carddisp.pl?gene=BCAR3
BCAS3	BCAS3 Microtubule Associated Cell Migration Factor	Protein Coding	Q9H6U6	48	GC17P123524	0.589533507823944	https://www.genecards.org/cgi-bin/carddisp.pl?gene=BCAS3
FKBPL	FKBP Prolyl Isomerase Like	Protein Coding	Q9UIM3	48	GC06M097134	0.589533507823944	https://www.genecards.org/cgi-bin/carddisp.pl?gene=FKBPL
AMOTL1	Angiomotin Like 1	Protein Coding	Q8IY63	46	GC11P096479	0.589533507823944	https://www.genecards.org/cgi-bin/carddisp.pl?gene=AMOTL1
TNFAIP2	TNF Alpha Induced Protein 2	Protein Coding	Q03169	46	GC14P116954	0.589533507823944	https://www.genecards.org/cgi-bin/carddisp.pl?gene=TNFAIP2
TSPAN32	Tetraspanin 32	Protein Coding	Q96QS1	42	GC11P012323	0.589533507823944	https://www.genecards.org/cgi-bin/carddisp.pl?gene=TSPAN32
MIR204	MicroRNA 204	RNA Gene		32	GC09M070809	0.589533507823944	https://www.genecards.org/cgi-bin/carddisp.pl?gene=MIR204
MIR9-1	MicroRNA 9-1	RNA Gene		29	GC01M156420	0.589533507823944	https://www.genecards.org/cgi-bin/carddisp.pl?gene=MIR9-1
DRD2	Dopamine Receptor D2	Protein Coding	P14416	63	GC11M113409	0.586463212966919	https://www.genecards.org/cgi-bin/carddisp.pl?gene=DRD2
RARB	Retinoic Acid Receptor Beta	Protein Coding	P10826	63	GC03P024689	0.586463212966919	https://www.genecards.org/cgi-bin/carddisp.pl?gene=RARB
PGK1	Phosphoglycerate Kinase 1	Protein Coding	P00558	62	GC0XP078190	0.586463212966919	https://www.genecards.org/cgi-bin/carddisp.pl?gene=PGK1
POMC	Proopiomelanocortin	Protein Coding	P01189	61	GC02M025160	0.586463212966919	https://www.genecards.org/cgi-bin/carddisp.pl?gene=POMC
ACTA2	Actin Alpha 2, Smooth Muscle	Protein Coding	P62736	60	GC10M088935	0.586463212966919	https://www.genecards.org/cgi-bin/carddisp.pl?gene=ACTA2
APAF1	Apoptotic Peptidase Activating Factor 1	Protein Coding	O14727	60	GC12P098645	0.586463212966919	https://www.genecards.org/cgi-bin/carddisp.pl?gene=APAF1
GRK2	G Protein-Coupled Receptor Kinase 2	Protein Coding	P25098	60	GC11P067266	0.586463212966919	https://www.genecards.org/cgi-bin/carddisp.pl?gene=GRK2
MMP8	Matrix Metallopeptidase 8	Protein Coding	P22894	60	GC11M129717	0.586463212966919	https://www.genecards.org/cgi-bin/carddisp.pl?gene=MMP8
CSK	C-Terminal Src Kinase	Protein Coding	P41240	59	GC15P074782	0.586463212966919	https://www.genecards.org/cgi-bin/carddisp.pl?gene=CSK
SLC7A5	Solute Carrier Family 7 Member 5	Protein Coding	Q01650	58	GC16M087830	0.586463212966919	https://www.genecards.org/cgi-bin/carddisp.pl?gene=SLC7A5
SIK2	Salt Inducible Kinase 2	Protein Coding	Q9H0K1	56	GC11P112590	0.586463212966919	https://www.genecards.org/cgi-bin/carddisp.pl?gene=SIK2
TRPC4	Transient Receptor Potential Cation Channel Subfamily C Member 4	Protein Coding	Q9UBN4	56	GC13M040627	0.586463212966919	https://www.genecards.org/cgi-bin/carddisp.pl?gene=TRPC4
IL15	Interleukin 15	Protein Coding	P40933	55	GC04P141636	0.586463212966919	https://www.genecards.org/cgi-bin/carddisp.pl?gene=IL15
JUND	JunD Proto-Oncogene, AP-1 Transcription Factor Subunit	Protein Coding	P17535	55	GC19M018279	0.586463212966919	https://www.genecards.org/cgi-bin/carddisp.pl?gene=JUND
PPBP	Pro-Platelet Basic Protein	Protein Coding	P02775	55	GC04M073986	0.586463212966919	https://www.genecards.org/cgi-bin/carddisp.pl?gene=PPBP
MAP1LC3A	Microtubule Associated Protein 1 Light Chain 3 Alpha	Protein Coding	Q9H492	54	GC20P034546	0.586463212966919	https://www.genecards.org/cgi-bin/carddisp.pl?gene=MAP1LC3A
MMP17	Matrix Metallopeptidase 17	Protein Coding	Q9ULZ9	54	GC12P131828	0.586463212966919	https://www.genecards.org/cgi-bin/carddisp.pl?gene=MMP17
CRIPTO	Cripto, EGF-CFC Family Member	Protein Coding	P13385	53	GC03P060225	0.586463212966919	https://www.genecards.org/cgi-bin/carddisp.pl?gene=CRIPTO
DKK2	Dickkopf WNT Signaling Pathway Inhibitor 2	Protein Coding	Q9UBU2	52	GC04M106921	0.586463212966919	https://www.genecards.org/cgi-bin/carddisp.pl?gene=DKK2
EDN2	Endothelin 2	Protein Coding	P20800	52	GC01M041478	0.586463212966919	https://www.genecards.org/cgi-bin/carddisp.pl?gene=EDN2
GAST	Gastrin	Protein Coding	P01350	52	GC17P041712	0.586463212966919	https://www.genecards.org/cgi-bin/carddisp.pl?gene=GAST
MAGI1	Membrane Associated Guanylate Kinase, WW And PDZ Domain Containing 1	Protein Coding	Q96QZ7	52	GC03M065330	0.586463212966919	https://www.genecards.org/cgi-bin/carddisp.pl?gene=MAGI1
SAA1	Serum Amyloid A1	Protein Coding	P0DJI8	51	GC11P019258	0.586463212966919	https://www.genecards.org/cgi-bin/carddisp.pl?gene=SAA1
HOXB9	Homeobox B9	Protein Coding	P17482	49	GC17M048621	0.586463212966919	https://www.genecards.org/cgi-bin/carddisp.pl?gene=HOXB9
RLN2	Relaxin 2	Protein Coding	P04090	47	GC09M005724	0.586463212966919	https://www.genecards.org/cgi-bin/carddisp.pl?gene=RLN2
AMOTL2	Angiomotin Like 2	Protein Coding	Q9Y2J4	42	GC03M134355	0.586463212966919	https://www.genecards.org/cgi-bin/carddisp.pl?gene=AMOTL2
CGB5	Chorionic Gonadotropin Subunit Beta 5	Protein Coding	P0DN86	40	GC19P049043	0.586463212966919	https://www.genecards.org/cgi-bin/carddisp.pl?gene=CGB5
MIR22HG	MIR22 Host Gene	RNA Gene	Q0VDD5	35	GC17M083871	0.586463212966919	https://www.genecards.org/cgi-bin/carddisp.pl?gene=MIR22HG
MIR149	MicroRNA 149	RNA Gene		32	GC02P240456	0.586463212966919	https://www.genecards.org/cgi-bin/carddisp.pl?gene=MIR149
MIR181A2	MicroRNA 181a-2	RNA Gene		29	GC09P124692	0.586463212966919	https://www.genecards.org/cgi-bin/carddisp.pl?gene=MIR181A2
RNY3	RNA, Ro60-Associated Y3	RNA Gene		24	GC07P159771	0.586463212966919	https://www.genecards.org/cgi-bin/carddisp.pl?gene=RNY3
MIR655	MicroRNA 655	RNA Gene		22	GC14P117931	0.586463212966919	https://www.genecards.org/cgi-bin/carddisp.pl?gene=MIR655
LOC117204001	ANPEP Proximal Promoter	Functional Element		2	GC15P089806	0.586463212966919	https://www.genecards.org/cgi-bin/carddisp.pl?gene=LOC117204001
PRKCG	Protein Kinase C Gamma	Protein Coding	P05129	63	GC19P053879	0.585086703300476	https://www.genecards.org/cgi-bin/carddisp.pl?gene=PRKCG
ASS1	Argininosuccinate Synthase 1	Protein Coding	P00966	62	GC09P130444	0.585086703300476	https://www.genecards.org/cgi-bin/carddisp.pl?gene=ASS1
PLA2G4A	Phospholipase A2 Group IVA	Protein Coding	P47712	61	GC01P186798	0.585086703300476	https://www.genecards.org/cgi-bin/carddisp.pl?gene=PLA2G4A
ABCC4	ATP Binding Cassette Subfamily C Member 4 (PEL Blood Group)	Protein Coding	O15439	59	GC13M095019	0.585086703300476	https://www.genecards.org/cgi-bin/carddisp.pl?gene=ABCC4
KRT10	Keratin 10	Protein Coding	P13645	56	GC17M040818	0.585086703300476	https://www.genecards.org/cgi-bin/carddisp.pl?gene=KRT10
NID1	Nidogen 1	Protein Coding	P14543	56	GC01M235975	0.585086703300476	https://www.genecards.org/cgi-bin/carddisp.pl?gene=NID1
SLC31A1	Solute Carrier Family 31 Member 1	Protein Coding	O15431	56	GC09P113221	0.585086703300476	https://www.genecards.org/cgi-bin/carddisp.pl?gene=SLC31A1
THPO	Thrombopoietin	Protein Coding	P40225	56	GC03M184371	0.585086703300476	https://www.genecards.org/cgi-bin/carddisp.pl?gene=THPO
ANXA3	Annexin A3	Protein Coding	P12429	55	GC04P078551	0.585086703300476	https://www.genecards.org/cgi-bin/carddisp.pl?gene=ANXA3
CBX5	Chromobox 5	Protein Coding	P45973	55	GC12M054230	0.585086703300476	https://www.genecards.org/cgi-bin/carddisp.pl?gene=CBX5
IL7	Interleukin 7	Protein Coding	P13232	55	GC08M078689	0.585086703300476	https://www.genecards.org/cgi-bin/carddisp.pl?gene=IL7
CREB3L1	CAMP Responsive Element Binding Protein 3 Like 1	Protein Coding	Q96BA8	54	GC11P048041	0.585086703300476	https://www.genecards.org/cgi-bin/carddisp.pl?gene=CREB3L1
MKKS	MKKS Centrosomal Shuttling Protein	Protein Coding	Q9NPJ1	52	GC20M010498	0.585086703300476	https://www.genecards.org/cgi-bin/carddisp.pl?gene=MKKS
SCUBE2	Signal Peptide, CUB Domain And EGF Like Domain Containing 2	Protein Coding	Q9NQ36	51	GC11M009019	0.585086703300476	https://www.genecards.org/cgi-bin/carddisp.pl?gene=SCUBE2
CGB3	Chorionic Gonadotropin Subunit Beta 3	Protein Coding	P0DN86	45	GC19M097166	0.585086703300476	https://www.genecards.org/cgi-bin/carddisp.pl?gene=CGB3
MIR191	MicroRNA 191	RNA Gene		31	GC03M053987	0.585086703300476	https://www.genecards.org/cgi-bin/carddisp.pl?gene=MIR191
MIR130B	MicroRNA 130b	RNA Gene		28	GC22P080230	0.585086703300476	https://www.genecards.org/cgi-bin/carddisp.pl?gene=MIR130B
NFAT5	Nuclear Factor Of Activated T Cells 5	Protein Coding	O94916	54	GC16P069565	0.567754447460175	https://www.genecards.org/cgi-bin/carddisp.pl?gene=NFAT5
CD200	CD200 Molecule	Protein Coding	P41217	52	GC03P112332	0.567754447460175	https://www.genecards.org/cgi-bin/carddisp.pl?gene=CD200
HSP90AB1	Heat Shock Protein 90 Alpha Family Class B Member 1	Protein Coding	P08238	63	GC06P044246	0.559022486209869	https://www.genecards.org/cgi-bin/carddisp.pl?gene=HSP90AB1
TACR3	Tachykinin Receptor 3	Protein Coding	P29371	62	GC04M103586	0.559022486209869	https://www.genecards.org/cgi-bin/carddisp.pl?gene=TACR3
ITGAL	Integrin Subunit Alpha L	Protein Coding	P20701	60	GC16P030472	0.559022486209869	https://www.genecards.org/cgi-bin/carddisp.pl?gene=ITGAL
IL10RA	Interleukin 10 Receptor Subunit Alpha	Protein Coding	Q13651	58	GC11P118000	0.559022486209869	https://www.genecards.org/cgi-bin/carddisp.pl?gene=IL10RA
CRH	Corticotropin Releasing Hormone	Protein Coding	P06850	56	GC08M066176	0.559022486209869	https://www.genecards.org/cgi-bin/carddisp.pl?gene=CRH
LGALS3BP	Galectin 3 Binding Protein	Protein Coding	Q08380	55	GC17M078971	0.559022486209869	https://www.genecards.org/cgi-bin/carddisp.pl?gene=LGALS3BP
FMOD	Fibromodulin	Protein Coding	Q06828	54	GC01M203340	0.559022486209869	https://www.genecards.org/cgi-bin/carddisp.pl?gene=FMOD
SYVN1	Synoviolin 1	Protein Coding	Q86TM6	52	GC11M128988	0.559022486209869	https://www.genecards.org/cgi-bin/carddisp.pl?gene=SYVN1
HSP90AA2P	Heat Shock Protein 90 Alpha Family Class A Member 2, Pseudogene	Pseudogene	Q14568	28	GC11M027888	0.559022486209869	https://www.genecards.org/cgi-bin/carddisp.pl?gene=HSP90AA2P
PRKCD	Protein Kinase C Delta	Protein Coding	Q05655	66	GC03P053156	0.545801937580109	https://www.genecards.org/cgi-bin/carddisp.pl?gene=PRKCD
CBS	Cystathionine Beta-Synthase	Protein Coding	P35520	64	GC21M043053	0.545801937580109	https://www.genecards.org/cgi-bin/carddisp.pl?gene=CBS
TSC2	TSC Complex Subunit 2	Protein Coding	P49815	64	GC16P095809	0.545801937580109	https://www.genecards.org/cgi-bin/carddisp.pl?gene=TSC2
CASP7	Caspase 7	Protein Coding	P55210	62	GC10P113679	0.545801937580109	https://www.genecards.org/cgi-bin/carddisp.pl?gene=CASP7
CUL3	Cullin 3	Protein Coding	Q13618	61	GC02M224470	0.545801937580109	https://www.genecards.org/cgi-bin/carddisp.pl?gene=CUL3
NR1H4	Nuclear Receptor Subfamily 1 Group H Member 4	Protein Coding	Q96RI1	61	GC12P100473	0.545801937580109	https://www.genecards.org/cgi-bin/carddisp.pl?gene=NR1H4
BRCA2	BRCA2 DNA Repair Associated	Protein Coding	P51587	60	GC13P032315	0.545801937580109	https://www.genecards.org/cgi-bin/carddisp.pl?gene=BRCA2
L1CAM	L1 Cell Adhesion Molecule	Protein Coding	P32004	60	GC0XM153864	0.545801937580109	https://www.genecards.org/cgi-bin/carddisp.pl?gene=L1CAM
PIN1	Peptidylprolyl Cis/Trans Isomerase, NIMA-Interacting 1	Protein Coding	Q13526	60	GC19P009835	0.545801937580109	https://www.genecards.org/cgi-bin/carddisp.pl?gene=PIN1
CNR1	Cannabinoid Receptor 1	Protein Coding	P21554	59	GC06M088139	0.545801937580109	https://www.genecards.org/cgi-bin/carddisp.pl?gene=CNR1
P2RX7	Purinergic Receptor P2X 7	Protein Coding	Q99572	59	GC12P134699	0.545801937580109	https://www.genecards.org/cgi-bin/carddisp.pl?gene=P2RX7
ANTXR2	ANTXR Cell Adhesion Molecule 2	Protein Coding	P58335	58	GC04M079901	0.545801937580109	https://www.genecards.org/cgi-bin/carddisp.pl?gene=ANTXR2
CD274	CD274 Molecule	Protein Coding	Q9NZQ7	58	GC09P005450	0.545801937580109	https://www.genecards.org/cgi-bin/carddisp.pl?gene=CD274
CYSLTR2	Cysteinyl Leukotriene Receptor 2	Protein Coding	Q9NS75	58	GC13P048653	0.545801937580109	https://www.genecards.org/cgi-bin/carddisp.pl?gene=CYSLTR2
GAL	Galanin And GMAP Prepropeptide	Protein Coding	P22466	58	GC11P094859	0.545801937580109	https://www.genecards.org/cgi-bin/carddisp.pl?gene=GAL
GDF5	Growth Differentiation Factor 5	Protein Coding	P43026	58	GC20M035433	0.545801937580109	https://www.genecards.org/cgi-bin/carddisp.pl?gene=GDF5
CFLAR	CASP8 And FADD Like Apoptosis Regulator	Protein Coding	O15519	57	GC02P203926	0.545801937580109	https://www.genecards.org/cgi-bin/carddisp.pl?gene=CFLAR
CCKBR	Cholecystokinin B Receptor	Protein Coding	P32239	56	GC11P006259	0.545801937580109	https://www.genecards.org/cgi-bin/carddisp.pl?gene=CCKBR
LAMC1	Laminin Subunit Gamma 1	Protein Coding	P11047	56	GC01P183023	0.545801937580109	https://www.genecards.org/cgi-bin/carddisp.pl?gene=LAMC1
RUNX3	RUNX Family Transcription Factor 3	Protein Coding	Q13761	56	GC01M024899	0.545801937580109	https://www.genecards.org/cgi-bin/carddisp.pl?gene=RUNX3
TAGLN	Transgelin	Protein Coding	Q01995	56	GC11P117199	0.545801937580109	https://www.genecards.org/cgi-bin/carddisp.pl?gene=TAGLN
GSTM1	Glutathione S-Transferase Mu 1	Protein Coding	P09488	55	GC01P109687	0.545801937580109	https://www.genecards.org/cgi-bin/carddisp.pl?gene=GSTM1
IGF2BP3	Insulin Like Growth Factor 2 MRNA Binding Protein 3	Protein Coding	O00425	55	GC07M023633	0.545801937580109	https://www.genecards.org/cgi-bin/carddisp.pl?gene=IGF2BP3
GPER1	G Protein-Coupled Estrogen Receptor 1	Protein Coding	Q99527	54	GC07P013618	0.545801937580109	https://www.genecards.org/cgi-bin/carddisp.pl?gene=GPER1
PROCR	Protein C Receptor	Protein Coding	Q9UNN8	54	GC20P035171	0.545801937580109	https://www.genecards.org/cgi-bin/carddisp.pl?gene=PROCR
PTGES	Prostaglandin E Synthase	Protein Coding	O14684	54	GC09M129738	0.545801937580109	https://www.genecards.org/cgi-bin/carddisp.pl?gene=PTGES
THBS4	Thrombospondin 4	Protein Coding	P35443	54	GC05P079991	0.545801937580109	https://www.genecards.org/cgi-bin/carddisp.pl?gene=THBS4
BMPER	BMP Binding Endothelial Regulator	Protein Coding	Q8N8U9	53	GC07P033906	0.545801937580109	https://www.genecards.org/cgi-bin/carddisp.pl?gene=BMPER
PROKR2	Prokineticin Receptor 2	Protein Coding	Q8NFJ6	53	GC20M009949	0.545801937580109	https://www.genecards.org/cgi-bin/carddisp.pl?gene=PROKR2
CLIC4	Chloride Intracellular Channel 4	Protein Coding	Q9Y696	52	GC01P024745	0.545801937580109	https://www.genecards.org/cgi-bin/carddisp.pl?gene=CLIC4
HIF3A	Hypoxia Inducible Factor 3 Subunit Alpha	Protein Coding	Q9Y2N7	52	GC19P046297	0.545801937580109	https://www.genecards.org/cgi-bin/carddisp.pl?gene=HIF3A
S100A7	S100 Calcium Binding Protein A7	Protein Coding	P31151	52	GC01M153457	0.545801937580109	https://www.genecards.org/cgi-bin/carddisp.pl?gene=S100A7
CPQ	Carboxypeptidase Q	Protein Coding	Q9Y646	51	GC08P096645	0.545801937580109	https://www.genecards.org/cgi-bin/carddisp.pl?gene=CPQ
HAS1	Hyaluronan Synthase 1	Protein Coding	Q92839	51	GC19M097316	0.545801937580109	https://www.genecards.org/cgi-bin/carddisp.pl?gene=HAS1
HHIP	Hedgehog Interacting Protein	Protein Coding	Q96QV1	51	GC04P144645	0.545801937580109	https://www.genecards.org/cgi-bin/carddisp.pl?gene=HHIP
ADAMTS8	ADAM Metallopeptidase With Thrombospondin Type 1 Motif 8	Protein Coding	Q9UP79	50	GC11M130404	0.545801937580109	https://www.genecards.org/cgi-bin/carddisp.pl?gene=ADAMTS8
PI3	Peptidase Inhibitor 3	Protein Coding	P19957	50	GC20P045174	0.545801937580109	https://www.genecards.org/cgi-bin/carddisp.pl?gene=PI3
AAMP	Angio Associated Migratory Cell Protein	Protein Coding	Q13685	48	GC02M218264	0.545801937580109	https://www.genecards.org/cgi-bin/carddisp.pl?gene=AAMP
SHB	SH2 Domain Containing Adaptor Protein B	Protein Coding	Q15464	48	GC09M043483	0.545801937580109	https://www.genecards.org/cgi-bin/carddisp.pl?gene=SHB
RASD2	RASD Family Member 2	Protein Coding	Q96D21	47	GC22P075924	0.545801937580109	https://www.genecards.org/cgi-bin/carddisp.pl?gene=RASD2
MINAR1	Membrane Integral NOTCH2 Associated Receptor 1	Protein Coding	Q9UPX6	33	GC15P166941	0.545801937580109	https://www.genecards.org/cgi-bin/carddisp.pl?gene=MINAR1
MIR10B	MicroRNA 10b	RNA Gene		31	GC02P176150	0.545801937580109	https://www.genecards.org/cgi-bin/carddisp.pl?gene=MIR10B
SNHG5	Small Nucleolar RNA Host Gene 5	RNA Gene		29	GC06M085650	0.545801937580109	https://www.genecards.org/cgi-bin/carddisp.pl?gene=SNHG5
MIR24-2	MicroRNA 24-2	RNA Gene		28	GC19M096310	0.545801937580109	https://www.genecards.org/cgi-bin/carddisp.pl?gene=MIR24-2
HAGLR	HOXD Antisense Growth-Associated Long Non-Coding RNA	RNA Gene		27	GC02M176172	0.545801937580109	https://www.genecards.org/cgi-bin/carddisp.pl?gene=HAGLR
MIR137	MicroRNA 137	RNA Gene		27	GC01M098046	0.545801937580109	https://www.genecards.org/cgi-bin/carddisp.pl?gene=MIR137
MIR217	MicroRNA 217	RNA Gene		27	GC02M055982	0.545801937580109	https://www.genecards.org/cgi-bin/carddisp.pl?gene=MIR217
MIR1-1	MicroRNA 1-1	RNA Gene		25	GC20P067510	0.545801937580109	https://www.genecards.org/cgi-bin/carddisp.pl?gene=MIR1-1
FAM225A	Family With Sequence Similarity 225 Member A	RNA Gene		21	GC09P126487	0.545801937580109	https://www.genecards.org/cgi-bin/carddisp.pl?gene=FAM225A
REN	Renin	Protein Coding	P00797	62	GC01M204154	0.537700831890106	https://www.genecards.org/cgi-bin/carddisp.pl?gene=REN
MLXIPL	MLX Interacting Protein Like	Protein Coding	Q9NP71	55	GC07M073593	0.537700831890106	https://www.genecards.org/cgi-bin/carddisp.pl?gene=MLXIPL
GNA11	G Protein Subunit Alpha 11	Protein Coding	P29992	60	GC19P003094	0.535689890384674	https://www.genecards.org/cgi-bin/carddisp.pl?gene=GNA11
COL17A1	Collagen Type XVII Alpha 1 Chain	Protein Coding	Q9UMD9	58	GC10M104031	0.535689890384674	https://www.genecards.org/cgi-bin/carddisp.pl?gene=COL17A1
TRIM44	Tripartite Motif Containing 44	Protein Coding	Q96DX7	50	GC11P035663	0.535689890384674	https://www.genecards.org/cgi-bin/carddisp.pl?gene=TRIM44
ARL6IP6	ADP Ribosylation Factor Like GTPase 6 Interacting Protein 6	Protein Coding	Q8N6S5	46	GC02P152717	0.535689890384674	https://www.genecards.org/cgi-bin/carddisp.pl?gene=ARL6IP6
EPHA2-AS1	EPHA2 Antisense RNA 1	RNA Gene		20	GC01P051589	0.535689890384674	https://www.genecards.org/cgi-bin/carddisp.pl?gene=EPHA2-AS1
LOC128772254	Melanoma Risk Locus-Associated MPRA Allelic Enhancer 2:38298139	Functional Element		10	GC02P038070	0.535689890384674	https://www.genecards.org/cgi-bin/carddisp.pl?gene=LOC128772254
LOC129938055	ATAC-STARR-Seq Lymphoblastoid Silent Region 14964	Functional Element		6	GC03P184625	0.535689890384674	https://www.genecards.org/cgi-bin/carddisp.pl?gene=LOC129938055
PTPRC	Protein Tyrosine Phosphatase Receptor Type C	Protein Coding	P08575	65	GC01P198607	0.526758074760437	https://www.genecards.org/cgi-bin/carddisp.pl?gene=PTPRC
SMARCA4	SWI/SNF Related, Matrix Associated, Actin Dependent Regulator Of Chromatin, Subfamily A, Member 4	Protein Coding	P51532	64	GC19P122306	0.526758074760437	https://www.genecards.org/cgi-bin/carddisp.pl?gene=SMARCA4
STK4	Serine/Threonine Kinase 4	Protein Coding	Q13043	62	GC20P044966	0.526758074760437	https://www.genecards.org/cgi-bin/carddisp.pl?gene=STK4
ODC1	Ornithine Decarboxylase 1	Protein Coding	P11926	61	GC02M010432	0.526758074760437	https://www.genecards.org/cgi-bin/carddisp.pl?gene=ODC1
ADAM9	ADAM Metallopeptidase Domain 9	Protein Coding	Q13443	60	GC08P038996	0.526758074760437	https://www.genecards.org/cgi-bin/carddisp.pl?gene=ADAM9
CAPN2	Calpain 2	Protein Coding	P17655	60	GC01P223701	0.526758074760437	https://www.genecards.org/cgi-bin/carddisp.pl?gene=CAPN2
EPHA7	EPH Receptor A7	Protein Coding	Q15375	59	GC06M093240	0.526758074760437	https://www.genecards.org/cgi-bin/carddisp.pl?gene=EPHA7
NCOA3	Nuclear Receptor Coactivator 3	Protein Coding	Q9Y6Q9	59	GC20P047501	0.526758074760437	https://www.genecards.org/cgi-bin/carddisp.pl?gene=NCOA3
PLA2G6	Phospholipase A2 Group VI	Protein Coding	O60733	59	GC22M080968	0.526758074760437	https://www.genecards.org/cgi-bin/carddisp.pl?gene=PLA2G6
PRMT5	Protein Arginine Methyltransferase 5	Protein Coding	O14744	59	GC14M022920	0.526758074760437	https://www.genecards.org/cgi-bin/carddisp.pl?gene=PRMT5
TEAD1	TEA Domain Transcription Factor 1	Protein Coding	P28347	59	GC11P012674	0.526758074760437	https://www.genecards.org/cgi-bin/carddisp.pl?gene=TEAD1
NME2	NME/NM23 Nucleoside Diphosphate Kinase 2	Protein Coding	P22392	58	GC17P051165	0.526758074760437	https://www.genecards.org/cgi-bin/carddisp.pl?gene=NME2
GDF11	Growth Differentiation Factor 11	Protein Coding	O95390	55	GC12P055743	0.526758074760437	https://www.genecards.org/cgi-bin/carddisp.pl?gene=GDF11
MAP3K14	Mitogen-Activated Protein Kinase Kinase Kinase 14	Protein Coding	Q99558	55	GC17M045263	0.526758074760437	https://www.genecards.org/cgi-bin/carddisp.pl?gene=MAP3K14
RAMP1	Receptor Activity Modifying Protein 1	Protein Coding	O60894	55	GC02P237858	0.526758074760437	https://www.genecards.org/cgi-bin/carddisp.pl?gene=RAMP1
SOAT1	Sterol O-Acyltransferase 1	Protein Coding	P35610	55	GC01P179294	0.526758074760437	https://www.genecards.org/cgi-bin/carddisp.pl?gene=SOAT1
SPINK1	Serine Peptidase Inhibitor Kazal Type 1	Protein Coding	P00995	55	GC05M147825	0.526758074760437	https://www.genecards.org/cgi-bin/carddisp.pl?gene=SPINK1
YES1	YES Proto-Oncogene 1, Src Family Tyrosine Kinase	Protein Coding	P07947	55	GC18M000721	0.526758074760437	https://www.genecards.org/cgi-bin/carddisp.pl?gene=YES1
IL11	Interleukin 11	Protein Coding	P20809	54	GC19M055364	0.526758074760437	https://www.genecards.org/cgi-bin/carddisp.pl?gene=IL11
NTS	Neurotensin	Protein Coding	P30990	54	GC12P085876	0.526758074760437	https://www.genecards.org/cgi-bin/carddisp.pl?gene=NTS
QKI	QKI, KH Domain Containing RNA Binding	Protein Coding	Q96PU8	54	GC06P163414	0.526758074760437	https://www.genecards.org/cgi-bin/carddisp.pl?gene=QKI
BHLHE40	Basic Helix-Loop-Helix Family Member E40	Protein Coding	O14503	52	GC03P005020	0.526758074760437	https://www.genecards.org/cgi-bin/carddisp.pl?gene=BHLHE40
PTGER1	Prostaglandin E Receptor 1	Protein Coding	P34995	52	GC19M096332	0.526758074760437	https://www.genecards.org/cgi-bin/carddisp.pl?gene=PTGER1
CCL26	C-C Motif Chemokine Ligand 26	Protein Coding	Q9Y258	51	GC07M075769	0.526758074760437	https://www.genecards.org/cgi-bin/carddisp.pl?gene=CCL26
SOX7	SRY-Box Transcription Factor 7	Protein Coding	Q9BT81	47	GC08M010723	0.526758074760437	https://www.genecards.org/cgi-bin/carddisp.pl?gene=SOX7
SPON1	Spondin 1	Protein Coding	Q9HCB6	45	GC11P013968	0.526758074760437	https://www.genecards.org/cgi-bin/carddisp.pl?gene=SPON1
VEZF1	Vascular Endothelial Zinc Finger 1	Protein Coding	Q14119	45	GC17M057971	0.526758074760437	https://www.genecards.org/cgi-bin/carddisp.pl?gene=VEZF1
CPEB4	Cytoplasmic Polyadenylation Element Binding Protein 4	Protein Coding	Q17RY0	43	GC05P173888	0.526758074760437	https://www.genecards.org/cgi-bin/carddisp.pl?gene=CPEB4
MIR193B	MicroRNA 193b	RNA Gene		30	GC16P096067	0.526758074760437	https://www.genecards.org/cgi-bin/carddisp.pl?gene=MIR193B
MIRLET7I	MicroRNA Let-7i	RNA Gene		30	GC12P063310	0.526758074760437	https://www.genecards.org/cgi-bin/carddisp.pl?gene=MIRLET7I
MIR181B1	MicroRNA 181b-1	RNA Gene		29	GC01M198858	0.526758074760437	https://www.genecards.org/cgi-bin/carddisp.pl?gene=MIR181B1
MIR19A	MicroRNA 19a	RNA Gene		29	GC13P091695	0.526758074760437	https://www.genecards.org/cgi-bin/carddisp.pl?gene=MIR19A
MIR342	MicroRNA 342	RNA Gene		29	GC14P100109	0.526758074760437	https://www.genecards.org/cgi-bin/carddisp.pl?gene=MIR342
PAPPA-AS1	PAPPA Antisense RNA 1	RNA Gene	Q5QFB9	28	GC09M116398	0.526758074760437	https://www.genecards.org/cgi-bin/carddisp.pl?gene=PAPPA-AS1
MIR296	MicroRNA 296	RNA Gene		27	GC20M058817	0.526758074760437	https://www.genecards.org/cgi-bin/carddisp.pl?gene=MIR296
MIR484	MicroRNA 484	RNA Gene		25	GC16P096134	0.526758074760437	https://www.genecards.org/cgi-bin/carddisp.pl?gene=MIR484
MIR519D	MicroRNA 519d	RNA Gene		25	GC19P053713	0.526758074760437	https://www.genecards.org/cgi-bin/carddisp.pl?gene=MIR519D
MIR1246	MicroRNA 1246	RNA Gene		21	GC02M176600	0.526758074760437	https://www.genecards.org/cgi-bin/carddisp.pl?gene=MIR1246
SMILR	Smooth Muscle Induced LncRNA, Enhancer Of Proliferation	RNA Gene		16	GC08M122412	0.526758074760437	https://www.genecards.org/cgi-bin/carddisp.pl?gene=SMILR
UCHL1	Ubiquitin C-Terminal Hydrolase L1	Protein Coding	P09936	66	GC04P041256	0.514265358448029	https://www.genecards.org/cgi-bin/carddisp.pl?gene=UCHL1
FHL2	Four And A Half LIM Domains 2	Protein Coding	Q14192	58	GC02M105357	0.514265358448029	https://www.genecards.org/cgi-bin/carddisp.pl?gene=FHL2
ADIPOR1	Adiponectin Receptor 1	Protein Coding	Q96A54	57	GC01M202940	0.514265358448029	https://www.genecards.org/cgi-bin/carddisp.pl?gene=ADIPOR1
BAK1	BCL2 Antagonist/Killer 1	Protein Coding	Q16611	57	GC06M033572	0.514265358448029	https://www.genecards.org/cgi-bin/carddisp.pl?gene=BAK1
MMP16	Matrix Metallopeptidase 16	Protein Coding	P51512	57	GC08M088032	0.514265358448029	https://www.genecards.org/cgi-bin/carddisp.pl?gene=MMP16
PTPRB	Protein Tyrosine Phosphatase Receptor Type B	Protein Coding	P23467	57	GC12M070516	0.514265358448029	https://www.genecards.org/cgi-bin/carddisp.pl?gene=PTPRB
GPX1	Glutathione Peroxidase 1	Protein Coding	P07203	56	GC03M054007	0.514265358448029	https://www.genecards.org/cgi-bin/carddisp.pl?gene=GPX1
COL4A6	Collagen Type IV Alpha 6 Chain	Protein Coding	Q14031	55	GC0XM108155	0.514265358448029	https://www.genecards.org/cgi-bin/carddisp.pl?gene=COL4A6
FLG	Filaggrin	Protein Coding	P20930	55	GC01M163851	0.514265358448029	https://www.genecards.org/cgi-bin/carddisp.pl?gene=FLG
S100A6	S100 Calcium Binding Protein A6	Protein Coding	P06703	55	GC01M163887	0.514265358448029	https://www.genecards.org/cgi-bin/carddisp.pl?gene=S100A6
NAXE	NAD(P)HX Epimerase	Protein Coding	Q8NCW5	54	GC01P156591	0.514265358448029	https://www.genecards.org/cgi-bin/carddisp.pl?gene=NAXE
RPS27	Ribosomal Protein S27	Protein Coding	P42677	54	GC01P167183	0.514265358448029	https://www.genecards.org/cgi-bin/carddisp.pl?gene=RPS27
SGK3	Serum/Glucocorticoid Regulated Kinase Family Member 3	Protein Coding	Q96BR1	52	GC08P066712	0.514265358448029	https://www.genecards.org/cgi-bin/carddisp.pl?gene=SGK3
SCARF1	Scavenger Receptor Class F Member 1	Protein Coding	Q14162	49	GC17M083860	0.514265358448029	https://www.genecards.org/cgi-bin/carddisp.pl?gene=SCARF1
CAPZB	Capping Actin Protein Of Muscle Z-Line Subunit Beta	Protein Coding	P47756	48	GC01M019431	0.514265358448029	https://www.genecards.org/cgi-bin/carddisp.pl?gene=CAPZB
SERPINB13	Serpin Family B Member 13	Protein Coding	Q9UIV8	48	GC18P063586	0.514265358448029	https://www.genecards.org/cgi-bin/carddisp.pl?gene=SERPINB13
PIK3R6	Phosphoinositide-3-Kinase Regulatory Subunit 6	Protein Coding	Q5UE93	39	GC17M008802	0.514265358448029	https://www.genecards.org/cgi-bin/carddisp.pl?gene=PIK3R6
TMEM215	Transmembrane Protein 215	Protein Coding	Q68D42	39	GC09P032783	0.514265358448029	https://www.genecards.org/cgi-bin/carddisp.pl?gene=TMEM215
TNFAIP8L2	TNF Alpha Induced Protein 8 Like 2	Protein Coding	Q6P589	39	GC01P151156	0.514265358448029	https://www.genecards.org/cgi-bin/carddisp.pl?gene=TNFAIP8L2
MIR223	MicroRNA 223	RNA Gene		30	GC0XP066018	0.514265358448029	https://www.genecards.org/cgi-bin/carddisp.pl?gene=MIR223
LINC00339	Long Intergenic Non-Protein Coding RNA 339	RNA Gene		27	GC01P051989	0.514265358448029	https://www.genecards.org/cgi-bin/carddisp.pl?gene=LINC00339
MIR663A	MicroRNA 663a	RNA Gene		23	GC20M026208	0.514265358448029	https://www.genecards.org/cgi-bin/carddisp.pl?gene=MIR663A
SNORD43	Small Nucleolar RNA, C/D Box 43	RNA Gene		19	GC22M081067	0.514265358448029	https://www.genecards.org/cgi-bin/carddisp.pl?gene=SNORD43
DNM1L	Dynamin 1 Like	Protein Coding	O00429	61	GC12P032679	0.50445830821991	https://www.genecards.org/cgi-bin/carddisp.pl?gene=DNM1L
HDAC2	Histone Deacetylase 2	Protein Coding	Q92769	66	GC06M113933	0.498246729373932	https://www.genecards.org/cgi-bin/carddisp.pl?gene=HDAC2
MAP3K7	Mitogen-Activated Protein Kinase Kinase Kinase 7	Protein Coding	O43318	64	GC06M090513	0.498246729373932	https://www.genecards.org/cgi-bin/carddisp.pl?gene=MAP3K7
DSP	Desmoplakin	Protein Coding	P15924	63	GC06P007541	0.498246729373932	https://www.genecards.org/cgi-bin/carddisp.pl?gene=DSP
F10	Coagulation Factor X	Protein Coding	P00742	63	GC13P113122	0.498246729373932	https://www.genecards.org/cgi-bin/carddisp.pl?gene=F10
GSTP1	Glutathione S-Transferase Pi 1	Protein Coding	P09211	63	GC11P067583	0.498246729373932	https://www.genecards.org/cgi-bin/carddisp.pl?gene=GSTP1
CCNE1	Cyclin E1	Protein Coding	P24864	62	GC19P029811	0.498246729373932	https://www.genecards.org/cgi-bin/carddisp.pl?gene=CCNE1
HSPA8	Heat Shock Protein Family A (Hsp70) Member 8	Protein Coding	P11142	62	GC11M123057	0.498246729373932	https://www.genecards.org/cgi-bin/carddisp.pl?gene=HSPA8
PRDX1	Peroxiredoxin 1	Protein Coding	Q06830	62	GC01M045790	0.498246729373932	https://www.genecards.org/cgi-bin/carddisp.pl?gene=PRDX1
TBXAS1	Thromboxane A Synthase 1	Protein Coding	P24557	62	GC07P139777	0.498246729373932	https://www.genecards.org/cgi-bin/carddisp.pl?gene=TBXAS1
ADAMTS13	ADAM Metallopeptidase With Thrombospondin Type 1 Motif 13	Protein Coding	Q76LX8	61	GC09P133414	0.498246729373932	https://www.genecards.org/cgi-bin/carddisp.pl?gene=ADAMTS13
KEAP1	Kelch Like ECH Associated Protein 1	Protein Coding	Q14145	61	GC19M010486	0.498246729373932	https://www.genecards.org/cgi-bin/carddisp.pl?gene=KEAP1
F8	Coagulation Factor VIII	Protein Coding	P00451	60	GC0XM154835	0.498246729373932	https://www.genecards.org/cgi-bin/carddisp.pl?gene=F8
NFATC1	Nuclear Factor Of Activated T Cells 1	Protein Coding	O95644	60	GC18P079395	0.498246729373932	https://www.genecards.org/cgi-bin/carddisp.pl?gene=NFATC1
SLC16A1	Solute Carrier Family 16 Member 1	Protein Coding	P53985	60	GC01M113114	0.498246729373932	https://www.genecards.org/cgi-bin/carddisp.pl?gene=SLC16A1
ATP5F1A	ATP Synthase F1 Subunit Alpha	Protein Coding	P25705	59	GC18M046081	0.498246729373932	https://www.genecards.org/cgi-bin/carddisp.pl?gene=ATP5F1A
ESRRA	Estrogen Related Receptor Alpha	Protein Coding	P11474	59	GC11P064305	0.498246729373932	https://www.genecards.org/cgi-bin/carddisp.pl?gene=ESRRA
FPR1	Formyl Peptide Receptor 1	Protein Coding	P21462	59	GC19M051745	0.498246729373932	https://www.genecards.org/cgi-bin/carddisp.pl?gene=FPR1
HK2	Hexokinase 2	Protein Coding	P52789	59	GC02P075073	0.498246729373932	https://www.genecards.org/cgi-bin/carddisp.pl?gene=HK2
PML	PML Nuclear Body Scaffold	Protein Coding	P29590	59	GC15P073994	0.498246729373932	https://www.genecards.org/cgi-bin/carddisp.pl?gene=PML
PRDX2	Peroxiredoxin 2	Protein Coding	P32119	59	GC19M012796	0.498246729373932	https://www.genecards.org/cgi-bin/carddisp.pl?gene=PRDX2
TLR9	Toll Like Receptor 9	Protein Coding	Q9NR96	59	GC03M054152	0.498246729373932	https://www.genecards.org/cgi-bin/carddisp.pl?gene=TLR9
EIF2AK4	Eukaryotic Translation Initiation Factor 2 Alpha Kinase 4	Protein Coding	Q9P2K8	58	GC15P039934	0.498246729373932	https://www.genecards.org/cgi-bin/carddisp.pl?gene=EIF2AK4
GNA13	G Protein Subunit Alpha 13	Protein Coding	Q14344	58	GC17M065009	0.498246729373932	https://www.genecards.org/cgi-bin/carddisp.pl?gene=GNA13
HMGA2	High Mobility Group AT-Hook 2	Protein Coding	P52926	58	GC12P065824	0.498246729373932	https://www.genecards.org/cgi-bin/carddisp.pl?gene=HMGA2
NRCAM	Neuronal Cell Adhesion Molecule	Protein Coding	Q92823	58	GC07M108147	0.498246729373932	https://www.genecards.org/cgi-bin/carddisp.pl?gene=NRCAM
PDE5A	Phosphodiesterase 5A	Protein Coding	O76074	58	GC04M119494	0.498246729373932	https://www.genecards.org/cgi-bin/carddisp.pl?gene=PDE5A
CNR2	Cannabinoid Receptor 2	Protein Coding	P34972	57	GC01M023870	0.498246729373932	https://www.genecards.org/cgi-bin/carddisp.pl?gene=CNR2
TAL1	TAL BHLH Transcription Factor 1, Erythroid Differentiation Factor	Protein Coding	P17542	57	GC01M047216	0.498246729373932	https://www.genecards.org/cgi-bin/carddisp.pl?gene=TAL1
UQCRB	Ubiquinol-Cytochrome C Reductase Binding Protein	Protein Coding	P14927	57	GC08M096225	0.498246729373932	https://www.genecards.org/cgi-bin/carddisp.pl?gene=UQCRB
CD74	CD74 Molecule	Protein Coding	P04233	56	GC05M150378	0.498246729373932	https://www.genecards.org/cgi-bin/carddisp.pl?gene=CD74
HGS	Hepatocyte Growth Factor-Regulated Tyrosine Kinase Substrate	Protein Coding	O14964	56	GC17P081683	0.498246729373932	https://www.genecards.org/cgi-bin/carddisp.pl?gene=HGS
LAMA5	Laminin Subunit Alpha 5	Protein Coding	O15230	56	GC20M062307	0.498246729373932	https://www.genecards.org/cgi-bin/carddisp.pl?gene=LAMA5
MYOCD	Myocardin	Protein Coding	Q8IZQ8	55	GC17P012665	0.498246729373932	https://www.genecards.org/cgi-bin/carddisp.pl?gene=MYOCD
NODAL	Nodal Growth Differentiation Factor	Protein Coding	Q96S42	55	GC10M070431	0.498246729373932	https://www.genecards.org/cgi-bin/carddisp.pl?gene=NODAL
GAB1	GRB2 Associated Binding Protein 1	Protein Coding	Q13480	54	GC04P143336	0.498246729373932	https://www.genecards.org/cgi-bin/carddisp.pl?gene=GAB1
NPY5R	Neuropeptide Y Receptor Y5	Protein Coding	Q15761	54	GC04P163343	0.498246729373932	https://www.genecards.org/cgi-bin/carddisp.pl?gene=NPY5R
CCL4	C-C Motif Chemokine Ligand 4	Protein Coding	P13236	53	GC17P036103	0.498246729373932	https://www.genecards.org/cgi-bin/carddisp.pl?gene=CCL4
GAB2	GRB2 Associated Binding Protein 2	Protein Coding	Q9UQC2	53	GC11M078215	0.498246729373932	https://www.genecards.org/cgi-bin/carddisp.pl?gene=GAB2
TFF3	Trefoil Factor 3	Protein Coding	Q07654	53	GC21M042311	0.498246729373932	https://www.genecards.org/cgi-bin/carddisp.pl?gene=TFF3
SFRP2	Secreted Frizzled Related Protein 2	Protein Coding	Q96HF1	52	GC04M153780	0.498246729373932	https://www.genecards.org/cgi-bin/carddisp.pl?gene=SFRP2
STAB1	Stabilin 1	Protein Coding	Q9NY15	52	GC03P052495	0.498246729373932	https://www.genecards.org/cgi-bin/carddisp.pl?gene=STAB1
UHRF1	Ubiquitin Like With PHD And Ring Finger Domains 1	Protein Coding	Q96T88	52	GC19P122016	0.498246729373932	https://www.genecards.org/cgi-bin/carddisp.pl?gene=UHRF1
EIF3E	Eukaryotic Translation Initiation Factor 3 Subunit E	Protein Coding	P60228	51	GC08M108163	0.498246729373932	https://www.genecards.org/cgi-bin/carddisp.pl?gene=EIF3E
UTS2	Urotensin 2	Protein Coding	O95399	51	GC01M007843	0.498246729373932	https://www.genecards.org/cgi-bin/carddisp.pl?gene=UTS2
GPR4	G Protein-Coupled Receptor 4	Protein Coding	P46093	50	GC19M045589	0.498246729373932	https://www.genecards.org/cgi-bin/carddisp.pl?gene=GPR4
MGAT5	Alpha-1,6-Mannosylglycoprotein 6-Beta-N-Acetylglucosaminyltransferase	Protein Coding	Q09328	50	GC02P134119	0.498246729373932	https://www.genecards.org/cgi-bin/carddisp.pl?gene=MGAT5
LBX1	Ladybird Homeobox 1	Protein Coding	P52954	49	GC10M101226	0.498246729373932	https://www.genecards.org/cgi-bin/carddisp.pl?gene=LBX1
ANGPTL2	Angiopoietin Like 2	Protein Coding	Q9UKU9	48	GC09M127087	0.498246729373932	https://www.genecards.org/cgi-bin/carddisp.pl?gene=ANGPTL2
FUT1	Fucosyltransferase 1 (H Blood Group)	Protein Coding	P19526	48	GC19M048748	0.498246729373932	https://www.genecards.org/cgi-bin/carddisp.pl?gene=FUT1
ADGRL4	Adhesion G Protein-Coupled Receptor L4	Protein Coding	Q9HBW9	45	GC01M078889	0.498246729373932	https://www.genecards.org/cgi-bin/carddisp.pl?gene=ADGRL4
H4C16	H4 Histone 16	Protein Coding	P62805	45	GC12M031290	0.498246729373932	https://www.genecards.org/cgi-bin/carddisp.pl?gene=H4C16
GSTT1	Glutathione S-Transferase Theta 1	Protein Coding	P30711	44	GC22Mi00270	0.498246729373932	https://www.genecards.org/cgi-bin/carddisp.pl?gene=GSTT1
NOL7	Nucleolar Protein 7	Protein Coding	Q9UMY1	44	GC06P013615	0.498246729373932	https://www.genecards.org/cgi-bin/carddisp.pl?gene=NOL7
TBC1D8	TBC1 Domain Family Member 8	Protein Coding	O95759	44	GC02M101007	0.498246729373932	https://www.genecards.org/cgi-bin/carddisp.pl?gene=TBC1D8
ISM1	Isthmin 1	Protein Coding	B1AKI9	41	GC20P013221	0.498246729373932	https://www.genecards.org/cgi-bin/carddisp.pl?gene=ISM1
MIR17HG	MiR-17-92a-1 Cluster Host Gene	RNA Gene	Q75NE6	36	GC13P091347	0.498246729373932	https://www.genecards.org/cgi-bin/carddisp.pl?gene=MIR17HG
MIR140	MicroRNA 140	RNA Gene		33	GC16P097800	0.498246729373932	https://www.genecards.org/cgi-bin/carddisp.pl?gene=MIR140
HOXA11-AS	HOXA11 Antisense RNA	RNA Gene		30	GC07P027184	0.498246729373932	https://www.genecards.org/cgi-bin/carddisp.pl?gene=HOXA11-AS
MIR139	MicroRNA 139	RNA Gene		30	GC11M072615	0.498246729373932	https://www.genecards.org/cgi-bin/carddisp.pl?gene=MIR139
MIR107	MicroRNA 107	RNA Gene		29	GC10M089604	0.498246729373932	https://www.genecards.org/cgi-bin/carddisp.pl?gene=MIR107
MIR15B	MicroRNA 15b	RNA Gene		29	GC03P160404	0.498246729373932	https://www.genecards.org/cgi-bin/carddisp.pl?gene=MIR15B
MIR590	MicroRNA 590	RNA Gene		29	GC07P074191	0.498246729373932	https://www.genecards.org/cgi-bin/carddisp.pl?gene=MIR590
SNHG16	Small Nucleolar RNA Host Gene 16	RNA Gene		28	GC17P123913	0.498246729373932	https://www.genecards.org/cgi-bin/carddisp.pl?gene=SNHG16
MIR19B1	MicroRNA 19b-1	RNA Gene		27	GC13P091696	0.498246729373932	https://www.genecards.org/cgi-bin/carddisp.pl?gene=MIR19B1
MIR29B2	MicroRNA 29b-2	RNA Gene		27	GC01M207836	0.498246729373932	https://www.genecards.org/cgi-bin/carddisp.pl?gene=MIR29B2
MIR338	MicroRNA 338	RNA Gene		27	GC17M086431	0.498246729373932	https://www.genecards.org/cgi-bin/carddisp.pl?gene=MIR338
PANTR1	POU3F3 Adjacent Non-Coding Transcript 1	RNA Gene		24	GC02M104764	0.498246729373932	https://www.genecards.org/cgi-bin/carddisp.pl?gene=PANTR1
GATA6-AS1	GATA6 Antisense RNA 1 (Head To Head)	RNA Gene		22	GC18M035032	0.498246729373932	https://www.genecards.org/cgi-bin/carddisp.pl?gene=GATA6-AS1
LOC102723566	Uncharacterized LOC102723566	RNA Gene		19	GC09P127816	0.498246729373932	https://www.genecards.org/cgi-bin/carddisp.pl?gene=LOC102723566
CCL15-CCL14	CCL15-CCL14 Readthrough (NMD Candidate)	RNA Gene		17	GC17M035983	0.498246729373932	https://www.genecards.org/cgi-bin/carddisp.pl?gene=CCL15-CCL14
LEPQTL1	Leptin, Serum Levels Of	Genetic Locus		11	GC02U903086	0.498246729373932	https://www.genecards.org/cgi-bin/carddisp.pl?gene=LEPQTL1
CFTR	CF Transmembrane Conductance Regulator	Protein Coding	P13569	66	GC07P117287	0.48566997051239	https://www.genecards.org/cgi-bin/carddisp.pl?gene=CFTR
SLC25A4	Solute Carrier Family 25 Member 4	Protein Coding	P12235	61	GC04P185143	0.48566997051239	https://www.genecards.org/cgi-bin/carddisp.pl?gene=SLC25A4
IMPDH1	Inosine Monophosphate Dehydrogenase 1	Protein Coding	P20839	60	GC07M128392	0.48566997051239	https://www.genecards.org/cgi-bin/carddisp.pl?gene=IMPDH1
NMNAT1	Nicotinamide Nucleotide Adenylyltransferase 1	Protein Coding	Q9HAN9	60	GC01P051116	0.48566997051239	https://www.genecards.org/cgi-bin/carddisp.pl?gene=NMNAT1
SMAD9	SMAD Family Member 9	Protein Coding	O15198	59	GC13M036844	0.48566997051239	https://www.genecards.org/cgi-bin/carddisp.pl?gene=SMAD9
STT3A	STT3 Oligosaccharyltransferase Complex Catalytic Subunit A	Protein Coding	P46977	59	GC11P125592	0.48566997051239	https://www.genecards.org/cgi-bin/carddisp.pl?gene=STT3A
SUCLA2	Succinate-CoA Ligase ADP-Forming Subunit Beta	Protein Coding	Q9P2R7	59	GC13M047745	0.48566997051239	https://www.genecards.org/cgi-bin/carddisp.pl?gene=SUCLA2
ABCA7	ATP Binding Cassette Subfamily A Member 7	Protein Coding	Q8IZY2	58	GC19P121826	0.48566997051239	https://www.genecards.org/cgi-bin/carddisp.pl?gene=ABCA7
GRM6	Glutamate Metabotropic Receptor 6	Protein Coding	O15303	58	GC05M179726	0.48566997051239	https://www.genecards.org/cgi-bin/carddisp.pl?gene=GRM6
PDE6A	Phosphodiesterase 6A	Protein Coding	P16499	58	GC05M149857	0.48566997051239	https://www.genecards.org/cgi-bin/carddisp.pl?gene=PDE6A
RBP4	Retinol Binding Protein 4	Protein Coding	P02753	58	GC10M093591	0.48566997051239	https://www.genecards.org/cgi-bin/carddisp.pl?gene=RBP4
RDH5	Retinol Dehydrogenase 5	Protein Coding	Q92781	58	GC12P055720	0.48566997051239	https://www.genecards.org/cgi-bin/carddisp.pl?gene=RDH5
BCL11A	BCL11 Transcription Factor A	Protein Coding	Q9H165	57	GC02M060451	0.48566997051239	https://www.genecards.org/cgi-bin/carddisp.pl?gene=BCL11A
CNGA1	Cyclic Nucleotide Gated Channel Subunit Alpha 1	Protein Coding	P29973	57	GC04M047935	0.48566997051239	https://www.genecards.org/cgi-bin/carddisp.pl?gene=CNGA1
GNAT1	G Protein Subunit Alpha Transducin 1	Protein Coding	P11488	57	GC03P059908	0.48566997051239	https://www.genecards.org/cgi-bin/carddisp.pl?gene=GNAT1
PDE6B	Phosphodiesterase 6B	Protein Coding	P35913	57	GC04P004653	0.48566997051239	https://www.genecards.org/cgi-bin/carddisp.pl?gene=PDE6B
RLBP1	Retinaldehyde Binding Protein 1	Protein Coding	P12271	57	GC15M089209	0.48566997051239	https://www.genecards.org/cgi-bin/carddisp.pl?gene=RLBP1
CHKB	Choline Kinase Beta	Protein Coding	Q9Y259	56	GC22M050578	0.48566997051239	https://www.genecards.org/cgi-bin/carddisp.pl?gene=CHKB
CLN3	CLN3 Lysosomal/Endosomal Transmembrane Protein, Battenin	Protein Coding	Q13286	56	GC16M028466	0.48566997051239	https://www.genecards.org/cgi-bin/carddisp.pl?gene=CLN3
CLPB	ClpB Family Mitochondrial Disaggregase	Protein Coding	Q9H078	56	GC11M129250	0.48566997051239	https://www.genecards.org/cgi-bin/carddisp.pl?gene=CLPB
DCT	Dopachrome Tautomerase	Protein Coding	P40126	56	GC13M094436	0.48566997051239	https://www.genecards.org/cgi-bin/carddisp.pl?gene=DCT
DGUOK	Deoxyguanosine Kinase	Protein Coding	Q16854	56	GC02P073926	0.48566997051239	https://www.genecards.org/cgi-bin/carddisp.pl?gene=DGUOK
ELOVL5	ELOVL Fatty Acid Elongase 5	Protein Coding	Q9NYP7	56	GC06M053267	0.48566997051239	https://www.genecards.org/cgi-bin/carddisp.pl?gene=ELOVL5
GJB3	Gap Junction Protein Beta 3	Protein Coding	O75712	56	GC01P034781	0.48566997051239	https://www.genecards.org/cgi-bin/carddisp.pl?gene=GJB3
GNAT2	G Protein Subunit Alpha Transducin 2	Protein Coding	P19087	56	GC01M109603	0.48566997051239	https://www.genecards.org/cgi-bin/carddisp.pl?gene=GNAT2
LRAT	Lecithin Retinol Acyltransferase	Protein Coding	O95237	56	GC04P154626	0.48566997051239	https://www.genecards.org/cgi-bin/carddisp.pl?gene=LRAT
MYO6	Myosin VI	Protein Coding	Q9UM54	56	GC06P075749	0.48566997051239	https://www.genecards.org/cgi-bin/carddisp.pl?gene=MYO6
MYO7A	Myosin VIIA	Protein Coding	Q13402	56	GC11P077128	0.48566997051239	https://www.genecards.org/cgi-bin/carddisp.pl?gene=MYO7A
PDE6C	Phosphodiesterase 6C	Protein Coding	P51160	56	GC10P093612	0.48566997051239	https://www.genecards.org/cgi-bin/carddisp.pl?gene=PDE6C
RDH12	Retinol Dehydrogenase 12	Protein Coding	Q96NR8	56	GC14P067701	0.48566997051239	https://www.genecards.org/cgi-bin/carddisp.pl?gene=RDH12
SNRNP200	Small Nuclear Ribonucleoprotein U5 Subunit 200	Protein Coding	O75643	56	GC02M101176	0.48566997051239	https://www.genecards.org/cgi-bin/carddisp.pl?gene=SNRNP200
BCL11B	BCL11 Transcription Factor B	Protein Coding	Q9C0K0	55	GC14M099169	0.48566997051239	https://www.genecards.org/cgi-bin/carddisp.pl?gene=BCL11B
COL11A2	Collagen Type XI Alpha 2 Chain	Protein Coding	P13942	55	GC06M033162	0.48566997051239	https://www.genecards.org/cgi-bin/carddisp.pl?gene=COL11A2
KCNC4	Potassium Voltage-Gated Channel Subfamily C Member 4	Protein Coding	Q03721	55	GC01P111074	0.48566997051239	https://www.genecards.org/cgi-bin/carddisp.pl?gene=KCNC4
KCNQ4	Potassium Voltage-Gated Channel Subfamily Q Member 4	Protein Coding	P56696	55	GC01P055034	0.48566997051239	https://www.genecards.org/cgi-bin/carddisp.pl?gene=KCNQ4
PCDH15	Protocadherin Related 15	Protein Coding	Q96QU1	55	GC10M053802	0.48566997051239	https://www.genecards.org/cgi-bin/carddisp.pl?gene=PCDH15
PRPF3	Pre-MRNA Processing Factor 3	Protein Coding	O43395	55	GC01P150321	0.48566997051239	https://www.genecards.org/cgi-bin/carddisp.pl?gene=PRPF3
RDH11	Retinol Dehydrogenase 11	Protein Coding	Q8TC12	55	GC14M067676	0.48566997051239	https://www.genecards.org/cgi-bin/carddisp.pl?gene=RDH11
TMPRSS3	Transmembrane Serine Protease 3	Protein Coding	P57727	55	GC21M042371	0.48566997051239	https://www.genecards.org/cgi-bin/carddisp.pl?gene=TMPRSS3
AIPL1	Aryl Hydrocarbon Receptor Interacting Protein Like 1	Protein Coding	Q9NZN9	54	GC17M006393	0.48566997051239	https://www.genecards.org/cgi-bin/carddisp.pl?gene=AIPL1
AP1B1	Adaptor Related Protein Complex 1 Subunit Beta 1	Protein Coding	Q10567	54	GC22M029327	0.48566997051239	https://www.genecards.org/cgi-bin/carddisp.pl?gene=AP1B1
CDS1	CDP-Diacylglycerol Synthase 1	Protein Coding	Q92903	54	GC04P084591	0.48566997051239	https://www.genecards.org/cgi-bin/carddisp.pl?gene=CDS1
COCH	Cochlin	Protein Coding	O43405	54	GC14P030874	0.48566997051239	https://www.genecards.org/cgi-bin/carddisp.pl?gene=COCH
DNAJC19	DnaJ Heat Shock Protein Family (Hsp40) Member C19	Protein Coding	Q96DA6	54	GC03M180983	0.48566997051239	https://www.genecards.org/cgi-bin/carddisp.pl?gene=DNAJC19
HOXD13	Homeobox D13	Protein Coding	P35453	54	GC02P176092	0.48566997051239	https://www.genecards.org/cgi-bin/carddisp.pl?gene=HOXD13
KCNJ13	Potassium Inwardly Rectifying Channel Subfamily J Member 13	Protein Coding	O60928	54	GC02M232765	0.48566997051239	https://www.genecards.org/cgi-bin/carddisp.pl?gene=KCNJ13
OTOF	Otoferlin	Protein Coding	Q9HC10	54	GC02M026546	0.48566997051239	https://www.genecards.org/cgi-bin/carddisp.pl?gene=OTOF
PRPF4	Pre-MRNA Splicing Tri-SnRNP Complex Factor PRPF4	Protein Coding	O43172	54	GC09P113275	0.48566997051239	https://www.genecards.org/cgi-bin/carddisp.pl?gene=PRPF4
RGR	Retinal G Protein Coupled Receptor	Protein Coding	P47804	54	GC10P112514	0.48566997051239	https://www.genecards.org/cgi-bin/carddisp.pl?gene=RGR
ROM1	Retinal Outer Segment Membrane Protein 1	Protein Coding	Q03395	54	GC11P062611	0.48566997051239	https://www.genecards.org/cgi-bin/carddisp.pl?gene=ROM1
STRA6	Signaling Receptor And Transporter Of Retinol STRA6	Protein Coding	Q9BX79	54	GC15M074179	0.48566997051239	https://www.genecards.org/cgi-bin/carddisp.pl?gene=STRA6
[truncated: 2,830 more rows]
