# Supplementary material for: KLF5 enhances CXCL12 transcription in adipose-derived stem cells to promote endothelial progenitor cells neovascularization and accelerate diabetic wound healing
Source: Cell Mol Biol Lett. 2025 Mar 4;30:24. doi: 10.1186/s11658-025-00702-0 (PMC11877965; doi:10.1186/s11658-025-00702-0)
Supplement: Supplementary file 5 — Supplementary material 5. [file 11658_2025_702_MOESM5_ESM.zip › Supplementary material 5/2.deg_all_heatmap.csv]

symbol	HG1	HG2	HG3	LG1	LG2	LG3
ABCC3	2.27518171	2.85982229	2.094512081	1.51983122	1.677152345	1.572065521
AC000120.2	0	0	0	0.27413795	0.2786276	0.345514352
AC003681.1	0.013992522	0.004600231	0	0.022534925	0.023866117	0.032666551
AC004067.1	0	0	0	0.776161863	0.35201699	0.468759714
AC004556.3	0.721702856	1.093884645	1.2777057	1.320711101	1.164580348	3.589795839
AC005606.2	0.03732426	0	0	0.225692375	0.172042605	0.066153408
AC008105.3	0.281995748	0.232867753	0.183144864	0.901643351	0.246453328	0.672223373
AC008522.1	0	0	0.028785272	0.180785791	0.070285533	0.127605324
AC009022.1	0.231036412	0.224820206	0.293796343	0.486219885	0.311395113	0.569177826
AC009084.2	0.06037415	0.026690304	0.05891577	0.306469441	0.164104279	0.447235659
AC009404.1	0.281885039	0.386979757	0.327423976	0.557504494	0.721973326	0.47125573
AC009533.1	0.404061232	0.377476285	0.222683404	0.881575745	0.633466086	0.778068759
AC010976.1	0.031105301	0	0.045283678	0.070790767	0.178430376	0.172246577
AC011448.1	0.090925767	0.04043444	0.088751797	0.475391864	0.242914515	0.23228966
AC011498.7	0.199262381	0.142141016	0.42943268	0.885651358	0.562826101	0.638624297
AC012313.3	0.081148805	0.071159988	0.079202229	0.371539459	0.302178533	0.287025765
AC012313.6	0	0.12133642	0.046343549	0.454929478	0.147731824	0.474548495
AC012615.1	0.06519104	0.057127766	0.124550386	0.713675582	0.103608445	0.620962354
AC012615.6	0.287130996	0.201218682	0.222870328	0.706961031	0.519588903	0.609433109
AC015813.1	0.456195516	0.335491145	0.347170123	0.987092564	0.873478092	0.720148683
AC015818.2	0	0	0	0.337898645	0.298994319	0.253335338
AC018638.5	2.384220875	2.730459105	2.596607697	3.148108751	3.46015934	3.234439853
AC018665.1	0.653619463	0.622308453	0.379609984	1.277512894	0.889209823	1.251693041
AC020558.2	0	0.092206964	0	1.127715811	0.165636458	0.266427119
AC020916.1	0.459536014	0.578261031	0.27388417	0.815054817	0.726823284	0.589827424
AC022211.4	0	0	0	1.254321925	0.16465809	0.343400431
AC027601.6	0.202216718	0.107478098	0.119458108	0.362815589	0.262553067	0.422968265
AC027796.4	1.021840711	1.287363542	0.903879186	1.598927785	1.78014545	1.982536584
AC055839.2	0.70255418	1.154113943	0.841484331	1.556622661	1.476853954	1.560270829
AC060780.1	0.325259756	0.237783349	0.278964733	0.46312292	0.381579192	0.532697172
AC066613.1	0.026163505	0	0	0.139274066	0.102587308	0.135260121
AC067750.1	0.209090478	0.263538179	0.2484208	0.345930999	0.507074775	0.436293627
AC068205.2	0.135730385	0.0408711	0.132533387	0.348418609	0.353982884	0.252571765
AC068580.1	1.652802649	1.169462624	1.112357181	2.65037098	2.025201057	2.562092193
AC073585.1	0	0	0.039040779	0.176059616	0.094848683	0.202950754
AC073957.3	0.191763123	0.178860576	0.272598121	0.364049269	0.463902076	0.758679176
AC078846.1	0.094665652	0.152011519	0.147290285	0.331376747	0.285087781	0.37400772
AC080038.4	0.127344276	0.215715743	0.201646908	0.360560032	0.58062164	0.778978089
AC084018.1	0.704726094	0.544635138	1.156148703	2.001312256	1.12673503	2.035935639
AC090425.3	0	0	0	0.635163636	0.744756052	0.147023733
AC090826.1	0	0.015224248	0	0.123856019	0.095510511	0.076334047
AC096642.1	0	0	0.0319654	0.117439683	0.17568823	0.114030375
AC116021.1	0.24355076	0.111501167	0.343753345	1.072687564	1.127590361	0.318381866
AC131237.1	0.693979403	0.216540043	0.08440598	0	0	0
AC132192.2	0.143652023	0.064531348	0.071842928	0.939650032	0.373103712	0.247855832
AC135050.3	0	0.159447191	0	1.159850675	0.621554357	0.676752859
AC245060.2	0.156510914	0.263354288	0.152849923	0.612433655	0.943286664	0.864406616
AC245452.1	0.062657786	0.068307034	0.065415364	0.105797323	0.094466504	0.149608484
ACIN1	3.536670888	3.569743833	3.319138257	3.803036869	3.889790862	3.897842552
ADAMTS1	3.856960798	4.314014165	3.97585026	3.078474917	3.633796197	3.722166525
ADAMTS16	0.167222645	0.025593837	0.226272747	0.261241585	0.24057567	0.682619139
ADIRF-AS1	0.692713655	0.389967297	0.55451577	0.760622418	0.887332093	1.072723231
ADM	7.534049148	7.852510783	7.748053942	7.402152544	6.696420937	7.310870853
AGAP4	0.518129818	0.524066585	0.714221071	1.015080743	0.908426959	1.152030216
AHSA2P	1.407437597	1.570391523	1.243000583	2.274407191	1.643568084	2.269843462
AK4	3.199275952	2.946601929	2.806748863	2.713319917	2.425306756	2.475246788
AL049840.2	1.0785627	0.418291864	0.459862474	1.452527963	1.095364107	1.33987964
AL121987.2	0.053877159	0.137178645	0.103297129	0.434259171	0.451812889	0.268275922
AL133406.2	0	0	0	0.244945983	0.359039704	0.238128205
AL161891.1	0.054994621	0.032292395	0.035996724	0.208406385	0.129458398	0.127963537
AL365330.1	0	0	0	0.605839913	0.348483197	1.07959179
AL390728.4	1.638152169	1.065654335	1.078359117	2.107663099	1.846842289	2.073817149
AL449212.1	0.7628496	0.857511774	0.930710016	1.921123992	1.567710443	1.355828186
AL590560.3	0.285499875	0.330467533	0.288827473	0.497476354	0.471336483	0.625232609
AL591848.4	0.142430691	0.105089671	0.182616411	0.309686571	0.290256768	0.639048839
ALCAM	5.064014094	5.491347423	6.523163278	3.722206972	4.75860273	4.962541157
ANKRD10-IT1	1.446930036	1.20898102	1.212688858	2.041764445	1.847740004	2.61025736
ANKRD6	1.298824861	1.451515513	1.290030942	1.001876447	1.148401169	0.956157266
AOX1	4.131428975	3.709789096	3.40034788	3.518472193	2.653497347	3.094356515
AP001273.1	0.053944271	0.02381811	0.026559253	0.211944316	0.243805911	0.288865617
AP003065.3	0.193641312	0.393761154	0.275195539	1.088822068	1.184366631	0.658677001
AP006621.5	0.61085755	0.976287448	0.738484414	1.510466762	1.623147676	1.576258003
APBB3	1.585672132	1.473871575	1.765605606	2.31687299	1.722068136	2.324558326
APOBEC3B	0.915887905	1.036755102	1.4157392	1.579039638	2.293512039	1.478170919
AQP3	0.245666269	0.463117478	0.264454761	0.561663887	0.599317794	1.161622009
ARGLU1	3.147282599	2.935569124	2.808441275	3.913486883	3.419601587	3.608759575
ARHGAP23P1	0.230454756	0.26520475	0.225194463	0.665569504	0.527822523	0.525359513
ARHGAP33	0.723051727	0.410539421	0.542493815	1.165627069	0.898580638	0.886062963
ARSB	2.937267547	3.294947845	2.970417468	2.538024811	2.73018496	2.576464816
ATXN7L2	0.913553364	0.566935532	0.964540806	2.134130563	0.95125819	1.546493968
B9D1	0.99857449	1.010340161	1.097010672	1.624860771	1.22983153	1.394165087
BDKRB1	1.788868176	0.550437352	0.671342111	2.841648325	1.417817417	1.868362399
BIRC5	2.451508128	1.721083873	2.506412796	3.456848194	3.756119145	2.293544704
BVES	2.499649476	2.529800212	2.700759961	2.012142059	1.962648222	2.366832751
C12orf29	2.090200006	1.760262683	1.749624366	1.577546777	1.52756283	1.31478352
C17orf113	0	0.020136813	0	0.062867078	0.175745196	0.080784574
C1orf115	1.412267211	1.748209169	0.949975014	0.789504077	0.978352487	0.396224606
C1RL-AS1	0.437982559	0.445326888	0.407890133	0.576380982	0.600099018	0.939056078
C21orf58	0.727035185	0.607120917	0.663561315	1.273895386	1.280073209	0.780728021
CABLES1	2.631733388	3.057549741	3.075245946	2.208882413	2.118759385	2.6807805
CALML6	0.12207686	0.107234383	0.229276956	0.600446178	0.191860507	0.635332222
CAMTA1-DT	0	0	0.190448237	1.04849847	0.860536658	0.175703302
CAPN10-DT	0.257184335	0.09164859	0.197123351	0.597081646	0.269668391	0.529497847
CAPN3	0.072730886	0.023511089	0.026217227	0.159814903	0.037734738	0.203484216
CASQ1	0.039611408	0.19654649	0.148742557	0	0	0
CCDC150	0.111905548	0.053738088	0.084761734	0.33078428	0.143961894	0.194586612
CCDC17	0.025835769	0.066770636	0.049976011	0.201765329	0.139956773	0.421877343
CCDC18-AS1	0.645010991	0.561628991	0.674868634	1.237692197	0.719353355	1.212383815
CCDC28B	1.596555461	1.409871528	1.233175738	1.869896668	1.937943947	1.734199317
CCDC34	2.120941772	1.382625756	1.690861346	2.474419689	2.612391898	2.096221365
CCDC78	0.60525053	0.339937203	0.310426912	1.103890362	0.704624118	0.639062735
CCNA2	2.655477773	1.958989999	2.760619097	3.329429329	4.070167754	2.258310269
CCNB1	3.389123473	2.261708321	3.318805612	4.231940764	4.634142501	2.867122735
CCNB2	1.819675131	1.389580027	1.904655188	2.607216433	3.287710016	1.869958636
CCNL1	1.972123918	2.014908339	2.086519859	2.240915709	2.454702065	2.477380729
CCNL2	3.398451345	3.351253615	3.037102969	4.258919115	3.58012739	3.927064911
CD34	0.099825884	0.148137686	0.122918595	0.217002721	0.164337313	0.493764753
CDC20	2.775944756	1.942062155	2.621057379	3.749606132	4.492628737	2.36943689
CDCA3	0.870652737	0.405841223	0.950381738	1.541901357	1.665808418	0.839285313
CDK15	0.134583796	0.227597292	0.405168209	0.205922447	0.988681561	0.575444297
CDK5RAP3	0.662619514	0.464566334	0.31141604	1.221267093	0.77922702	1.168057908
CENPA	1.309624995	0.765496727	1.455648901	2.652858163	2.729554293	1.523699946
CENPH	1.825666788	1.532319952	1.674249113	2.452263582	2.659936885	1.864490057
CHKB	0	0.073278679	0	0.350705206	0.233996013	0.214280509
CLIP2	4.470946774	4.804034967	4.362771442	3.997254465	4.148999976	4.039417428
CLK1	1.853255552	1.945546279	2.21645828	2.893741766	2.233944184	3.05820686
CLK2	2.432715999	2.39509489	2.237039897	2.966782423	2.799583251	2.72848588
CLSTN3	1.197659727	1.575449816	1.354817725	1.735749178	1.871343349	2.192173961
CLU	4.398568592	4.321998064	5.480754986	5.461364191	4.87247469	6.614519926
COL14A1	0.668343456	1.637446563	1.688927814	1.084340528	3.075061582	3.367414122
COLEC12	3.401518656	3.162369414	4.371522621	4.375707436	4.250866098	5.099103281
COMP	2.587404118	4.379925188	2.906235656	1.553766957	2.893014602	2.504891619
CORO6	1.650751694	1.223870426	1.514405089	2.509541051	1.409472404	2.115578646
CREB3L4	0.56158041	0.9959762	0.932156819	1.152029567	1.331397386	1.474067892
CREBZF	2.18477444	2.269720807	2.05853297	2.8910538	2.612494048	2.807988744
CRIM1	5.536076219	6.093840288	5.417106845	4.308485386	5.523589869	4.807356468
CROCCP3	0.314385044	0.278301689	0.246822502	0.598066916	0.520272276	0.498305306
CRYAB	5.347804534	5.021667159	6.013365556	4.741644953	3.419334338	4.782362956
CXCL12	4.730167131	5.034084948	5.029345099	5.610358716	5.851892679	6.010729719
CYP19A1	0.604147063	1.237068051	1.385215652	0.32936658	0.156734047	0.600811234
CYSRT1	0.352661928	0.488826548	0.238858504	0.953965461	0.739059675	0.732064146
D2HGDH	1.669922501	1.826037924	1.608898167	2.35399056	1.878715534	2.300664085
DDX12P	0.49312908	0.236394037	0.110349545	1.050993366	0.902828485	0.629616154
DDX39B	2.604433613	2.239284687	2.220570487	3.242326134	2.733893569	3.100753323
DENND2A	1.685324377	0.470182714	1.251350079	2.421908358	1.308304369	2.538245125
DEPDC1B	0.324717876	0.150934469	0.317531917	0.739710219	0.898423609	0.421080861
DNM1	2.406540208	2.164062175	2.746823317	2.850686827	2.832258127	3.549648226
DSP	2.818324994	1.735076303	2.189404258	1.423468452	1.834016597	1.442062885
DSTN	6.877020267	7.240312421	7.101308648	6.695792033	6.729541894	6.424321512
EDNRB	1.827104409	2.228465629	2.351650942	1.282728612	1.427708606	1.98954959
EGLN2	0.587219034	0.318951227	0.279533697	1.067613249	0.64748334	0.925509199
EIF4A1	0.503691481	0.652932577	0.375613781	1.015431913	0.750309704	0.878947839
ELF3-AS1	0.090435151	0.104838483	0.044811304	0.398853912	0.108563704	0.219182649
EPAS1	5.972467273	6.101279229	5.461449324	5.344609804	5.000985655	4.861206536
EPM2A	0.364063954	0.528556517	0.484919528	0.276632442	0.321204142	0.299791031
F8A2	0.403615345	0.509080532	0.336150597	1.065261406	1.146223131	0.743529444
FADS1	5.262868712	5.582836266	5.642092138	4.658743896	4.871350348	5.266198101
FADS3	4.23789101	4.773991579	4.345911532	4.030268092	4.010886337	3.945460692
FAM156A	0.051506334	0.110234043	0.050258461	0.149301514	0.74898815	0.101925601
FAM83D	1.776538627	1.057411453	2.027186968	2.731827965	3.009659794	1.594380385
FANCG	1.890695714	1.738755733	1.620216658	2.340240938	2.275139686	1.941339227
FGF1	1.952179223	1.600966666	1.466746133	1.386089695	1.238495235	0.939149381
FGF18	0.275442652	0.275113159	0.197307701	0.610734169	0.312715005	0.916660992
FGF7	4.790044774	5.183021156	5.409628876	4.157850553	3.853255153	4.510049822
FNDC5	0.555072632	0.528923024	0.430641647	0.774263326	1.192173961	1.3856878
FNIP2	2.677380147	2.601625212	3.071735215	2.264686548	2.325395338	2.504477514
GALNT1	4.490754948	4.961877028	5.34417445	4.079324345	4.469343562	4.281253134
GALNT12	3.998432021	3.204789596	4.159467729	5.119682365	4.529035682	5.417146687
GAS6-DT	2.225330773	2.765120549	1.857414552	1.283635575	1.959254921	0.973164825
GBP2	1.791033451	1.785782369	2.04603244	2.278532273	2.131302036	2.452130714
GDF10	0.393982513	0.371840851	0.479004514	1.039738514	0.914708327	1.100603642
GDPD3	1.022399774	0.617338923	0.376330396	1.589560729	0.823004591	1.474019075
GFPT2	3.663985548	3.422885296	3.855176458	4.015014889	4.220293577	4.596415798
GGT5	3.082079705	3.563770719	3.1652783	2.665913903	2.813738307	2.363486501
GLDN	0.082859697	0.543537357	0.419766685	0.011202115	0.076440993	0.164726433
GNB3	0.210675255	0.332879071	0.162564671	0.660384686	0.744490079	0.644296825
GOLGA8B	1.078364583	1.29696362	0.920941281	1.653549395	1.417300574	1.489529577
GPC2	0.044460597	0.019594706	0.106100259	0.212737535	0.294977096	0.206753235
GTF2IP12	0.256463618	0.251702977	0.345114168	0.47129028	0.434417289	0.555496568
GTSE1	1.693138996	0.939984179	1.452663957	2.287103743	2.789565257	1.261997698
H1FX-AS1	0.254745077	0.205918194	0.206788236	0.523604308	0.375121082	0.632323781
H2AW	2.869146324	2.580907161	2.728439949	3.653035934	2.974947743	3.471075579
H4-16	0.065685448	0	0	0.175030663	0.104383845	0.297882688
HACD1	2.800545225	2.715513652	2.430698751	2.374258566	1.539681437	1.776795052
HIC1	3.225501991	3.922133135	3.271000096	3.789748028	5.044113422	3.876672135
HIF3A	0.379910914	0.233280675	0.581805028	0.625643344	0.548109675	1.162994989
HLA-DMA	1.491011086	2.058261073	2.209576574	1.369319066	1.039475334	1.424910805
HMGB2	3.354447083	3.670750844	3.735275208	4.125824651	4.668564507	3.787094946
HMGN2	4.982548266	5.332959936	5.298776703	5.687091491	6.252611319	5.577553302
HNRNPH1	3.503739253	3.595945186	3.146975134	3.772189716	4.248112015	3.746560003
HOXD4	0.508780637	1.076227285	1.405824671	1.212412455	1.829538667	2.381545028
HSD11B2	0	0	0	0.087153114	0	0.380684017
HSF4	0.512711025	0.655244561	0.873748561	1.383130833	0.572303063	1.73970469
HSPA2	1.106815964	1.717559084	1.44001135	0.970379695	0.695517734	0.682352337
HSPA6	0.236921888	0.48650072	1.014060296	0.129790822	0.058067354	0.032556818
HSPB7	4.417031548	4.995701585	5.309550203	3.010576666	3.597740919	4.228563984
HTR7	0.371832712	0.276879547	0.224874153	0.089295075	0.059058747	0.065492131
IFT27	1.241518058	1.27207755	1.216313926	1.74833628	1.431217504	1.729142906
IGF2R	4.882449862	4.73006385	4.757420146	4.01276531	4.149286196	4.6261383
IGFN1	0.049195287	0.012440687	0.048002475	0.286345951	0.110793529	0.428671014
INE1	0.088872843	0.222273497	0.086746489	0.768731947	0.596217384	0.649633116
INKA2	2.403876308	2.388190364	2.137045395	1.702207157	0.722947892	1.644816128
IRF1-AS1	0.23756017	0.14779329	0.283003843	0.380673712	0.285383634	0.629464058
ITGA3	4.094236915	2.967108094	3.42956495	2.977362361	2.148562567	2.132011827
ITPRIPL2	4.802552036	4.480223107	4.08234664	3.829329	4.174411213	3.743825145
KCTD20	4.595997086	4.917651341	5.095571296	3.942322133	4.394859135	4.062213259
KIF18B	1.337722508	0.627656608	0.792869092	1.856037521	2.101311548	0.799629459
KIF20A	1.641520134	1.206428804	2.15419627	2.249515123	3.697890556	1.806393355
KIF2C	1.439744399	1.344738184	1.459860691	2.418842994	2.84417974	1.218324888
KIT	0.720375225	0.886645348	0.961599845	0.452718351	0.646214925	0.481437934
KRT222	0.027079565	0	0	0.073774176	0.043373582	0.403000103
KRTCAP2	0.150372764	0.318289998	0.186198549	0.605477835	0.528466901	0.549514421
KRTCAP3	0.060458434	0.153409367	0.058998063	0.706676417	0.311833003	0.342746789
LBHD1	0.836591843	0.357181051	0.820856344	1.613816392	0.732642407	1.257541119
LCAT	1.465347115	1.525525695	1.711773287	2.402167964	1.890706996	2.549111944
LENG8	3.961789071	4.065516305	3.692862351	4.721176313	4.58646993	4.714245518
LEP	0.907696202	0.435250724	0	0.090431614	0.020216297	0
LEPROT	4.788976934	4.826906384	4.652117026	4.506299805	4.013777564	4.337931546
LIME1	0.277295659	0.410581859	0.186244197	1.061227351	0.40315983	0.649940793
LINC00173	0	0	0	0.089195438	0	0.388747216
LINC00174	0.19476259	0.272019844	0.209237366	0.346625748	0.373156177	0.477951543
LINC00324	0	0	0	0.074833122	0.158516319	0.389336293
LINC00342	0.504836259	0.475622213	0.515072346	0.593753797	0.724541749	1.013529435
LINC01089	0.620742729	0.663686817	0.660933362	1.013911703	0.716955611	1.281472742
LMO7	3.645955226	3.561963934	3.868957344	2.833063127	3.428718871	3.115292652
LPAR2	0.403733673	0.661765194	0.305941112	1.261346668	0.649793032	0.829339677
LRRC17	0.532098581	0.39563713	0.769215962	0.999878159	0.795418531	2.163276836
LRRN3	0.065552873	0.057445725	0	0.210796552	0.364058013	0.151813367
LTBP3	3.681570703	4.018854015	4.031480774	4.267747767	4.249451409	4.690258402
LTBP4	1.874207573	1.919409117	2.220967572	2.515126052	2.293012268	2.984433498
LXN	2.295625764	2.266653732	2.520172034	2.984317008	3.434460899	3.277106965
MAOA	1.418310865	2.233193228	1.33659589	1.106317495	0.872695533	0.781990207
MAP1LC3B2	2.432438073	2.521733719	2.589710044	2.155386247	1.625335491	2.09315584
MAP2	0.460988993	0.252380294	0.497601023	0.184195984	0.124523653	0.219030697
MAPK8IP3	1.906560469	1.424756048	1.462255486	2.591352691	1.936858766	2.503738744
MEG3	2.22702263	2.502185714	2.232458458	2.995571349	2.982770025	3.704026457
MEG9	0.458452877	0.613314289	0.394538726	0.846149074	0.88087983	0.719490832
MEMO1P1	0.68576697	0.915569009	0.411157858	1.086389077	1.20603739	2.3719544
MIAT	0.006215066	0.048171528	0.006062173	0.045274101	0.183465807	0.06540006
MICALL2	1.821737559	1.747683858	1.519905678	2.39462197	1.904698343	2.25396265
MIR221	2.095972678	1.281545146	1.645979658	3.53363436	2.027672493	3.613338338
MIR34AHG	1.029917866	0.608408638	0.646454117	1.795403735	0.658065755	1.308130757
MMP15	2.566682201	3.241482973	3.181053082	2.226763753	2.558763062	2.545980721
MRNIP	1.407050855	1.055208151	0.991942306	2.013092025	1.245168266	1.641424875
MST1	0.534855265	0.629463498	0.645651124	0.904658193	0.744478109	1.15469143
MTSS2	2.809259053	3.216058555	3.435549524	2.130640984	2.451890783	2.906946956
MT-TP	8.472019388	7.552519249	8.260867328	7.222412387	7.16939291	7.695577002
MUC20-OT1	0.419828264	0.359783485	0.351852743	0.576540035	0.511896483	0.609094159
MXD3	0.640807569	0.554144703	0.659472321	1.53234888	1.354781624	0.663570696
MYBL2	2.365389915	2.055369212	2.17057567	2.825629751	3.823006426	1.98636506
MZF1	1.289129762	1.38764653	1.339953731	1.893476767	1.7462173	1.812354462
NDC80	1.436363888	0.734968041	1.340554863	2.172714399	2.274185312	1.143964767
NEAT1	4.352193538	3.856202898	3.210969816	5.262881111	4.027563689	4.684691963
NEGR1	1.792422687	2.100738524	1.63718222	1.186255228	1.707712515	1.172088703
NEIL1	0.142528326	0.321387618	0.245710439	0.492969477	0.385873193	0.504140143
NEK2	0.905365303	0.492492511	1.081617095	1.638314846	2.082167099	0.746128365
NES	2.362044803	1.730386498	2.146935067	2.3366096	3.12884668	2.596599587
NEURL1B	0.153299623	0.353407309	0.230364985	0.380525329	1.105177204	0.202302489
NFE2L1	6.861222172	6.777461799	6.628413314	6.299191164	6.294794046	6.478997359
NME2	0.472824621	0.602473889	0.26334347	1.26952334	1.084614698	0.451627656
NPC1	4.53250835	4.296626263	4.576060111	4.145513614	3.449057235	3.941170179
NPTN-IT1	0.336861607	0.215218352	0.20653508	0.570967155	0.690907819	0.921919484
NPTXR	2.949604405	3.300995376	2.741065025	2.292075834	2.306975244	1.724577371
NR4A1	0.799733389	1.323799499	1.60364652	0.657540957	0.917099831	0.771730612
NRM	2.858776944	2.6983783	3.04357811	3.598305648	3.366995245	3.103628727
NRXN2	0.994454384	0.814043966	0.534044465	0.50989626	0.275105887	0.394739885
NSF	3.787918227	3.614562623	3.765757498	3.309471624	3.140264461	3.256857135
NSUN5P1	1.361190604	1.205241103	1.208941703	2.281502713	1.587755258	1.792184437
NSUN5P2	0.619281249	0.724037094	0.322019847	1.386042224	0.792572865	1.001101798
OGFRL1	3.816987718	3.419266237	3.655699865	3.121157508	3.193435075	3.152198511
OGN	0.441986211	0.273616979	0.662412522	0.581415366	0.972612743	2.045671869
OR1J4	0.467224902	0.415977109	0.52124124	0	0.07222622	0.155899581
OSBPL7	0.196836271	0.655201322	0.290163327	0.391792901	1.253021701	0.754450396
OSBPL8	5.297640813	5.171172794	5.219814393	4.557114732	4.885047655	4.764108319
PABPC1L	1.419317751	1.256798122	1.310661201	2.17792927	1.855922742	2.2683218
PAN2	0.752220049	1.042079755	1.026769612	1.051807803	1.440097487	1.435638728
PANX2	1.732072919	2.386076447	1.585239952	1.440758232	1.440605166	1.064369679
PAPPA	3.730443236	4.483969871	3.114129277	2.265443197	3.510755624	2.10233899
PCED1A	3.345102526	3.295773121	3.186349371	4.243401749	3.358274438	4.015670617
PCOTH	0.285863452	0.106479825	0.329393448	0	0	0.055518621
PCSK6	0.42242829	0.366633313	0.422925221	0.425781539	0.713078227	0.818289649
PDE4D	0.275958793	0.631697819	0.252383806	0.201878597	0.255328385	0.14957844
PEA15	8.060839654	8.07914127	7.737304813	7.631075172	7.553491065	7.214435698
PEF1-AS1	0.183301025	0.191646026	0.037632193	0.232746088	0.72656558	0.395405824
PEG13	0.614818472	0.416105131	1.055191489	0.425805381	0.17426553	0.455237726
PFKFB3	1.864648129	2.728949029	2.220037981	1.646264518	1.787440823	1.904125282
PIF1	1.186953706	0.811504816	0.821522306	2.083285544	1.389740255	1.152936215
PIMREG	1.247267064	0.823040636	1.033446965	2.191140961	2.173086487	1.144466061
PLCB4	0.449415473	0.399861125	0.257268469	0.143286698	0.144217133	0.208883412
PLK1	1.780129068	1.116659521	1.806359119	2.704631643	3.20464094	1.523275396
PNISR	1.967464865	1.945797578	2.030991411	2.328388999	2.310109445	2.564271334
PRR11	1.913318752	1.339346646	1.818152353	2.053614628	3.05129953	1.819402507
PRR33	0.051277636	0.130737668	0.454751803	0.341615209	0.1014531	1.750332088
PRRG3	0.290920474	0.517171362	0.484918497	0.694803811	0.691365677	1.297659813
PRRT2	0.417704343	0.223644343	0.266338959	0.708990153	0.497866676	1.212182701
PSRC1	1.080423675	0.912383833	1.170746142	1.996203607	1.924060349	1.281424075
PTCH2	0.382873282	0.041958586	0.491840272	0.735505714	0.172397392	1.597126376
PTCRA	0.44345219	0.238408775	0.633705726	0	0	0
PTGER4	0.509506341	2.268957717	1.184225061	0.228998297	0.905598286	0.348221086
PTGIS	4.892730529	4.385747153	5.927109487	5.579997106	5.971502169	7.086939769
PTGS1	4.344773827	4.166288839	4.299471069	3.321560594	3.969494968	3.707288445
PTTG1	2.7010595	1.72740818	2.566169023	3.768480775	3.619192305	2.573627558
PTX3	8.53992378	8.835933546	8.893054841	7.570120584	7.783423258	8.581429587
PYROXD2	1.510309269	1.671598186	1.994588775	2.113285431	2.158956116	2.698901874
RAD51-AS1	0.328270762	0.639869772	0.436210675	0.929069091	0.678265574	0.90823779
RASL12	0.465437395	0.134687207	0.177681458	0.750332688	0.261132643	1.252967827
RASSF5	1.065764612	1.169118149	0.918390738	1.23801212	1.553068494	1.475118096
RBMX	3.806835458	3.649833859	3.627647691	3.997477588	4.353051525	4.052166322
RDH10	2.640945243	4.517851396	3.701241856	2.634241031	2.665191043	3.331129055
RGPD6	0.188854362	0.206336275	0.18448394	0.115412863	0.056542023	0.040218656
RGS4	2.861981757	3.409226493	5.107864011	1.959026735	3.09761501	3.430361956
RNF11	6.050351064	5.956574099	6.046451552	5.649805698	5.586142323	5.517341526
RNF112	0.279458458	0.53145802	0.612770879	0.763910121	0.885570148	0.957488746
RNF152	0.677781984	0.512394791	0.350774218	0.302575715	0.289896302	0.243909104
RNF31	0.066954913	0.029637242	0.033040469	0.233134742	0.181304482	0.159548331
RNU6-312P	0	0	0	2.209683866	1.236273404	1.812137147
ROBO3	1.501838586	1.243623996	0.949487347	1.908746054	1.641446147	1.57841466
RPRM	0	0	0.167734033	0.590342654	0.267382022	0.500702335
RSRP1	2.180487167	1.919649757	2.056169041	2.882436265	2.274170996	2.860240376
RUSC1-AS1	1.40953323	0.911089148	1.058433569	2.43658403	1.264800626	1.765552143
SAMD14	0.885387798	0.883683058	0.787606146	1.158532217	1.029148236	1.327222868
SAPCD2	0.287358577	0.60669919	0.484633848	1.012342687	2.111721437	0.733220956
SCARA3	5.41410339	5.27723197	6.244962768	5.899891965	6.658685637	7.052426763
SCIN	0.461549304	0.410839177	1.24498141	0.15627985	0.058796589	0.326851393
SCNN1D	0.200602656	0.378319621	0.50787307	0.901088852	0.542573055	0.932100868
SDHAP1	1.596249163	1.485214529	1.457655749	2.089575775	1.687569126	2.06694198
SEC31B	0.406452642	0.276943013	0.348359344	0.709881358	0.335824166	0.926762554
SERHL	0.059667099	0.02637412	0.086480048	0.159531152	0.36633363	0.179247073
SERINC2	4.871121135	5.485614559	5.730648378	4.605496112	4.940813234	4.699903602
SH3BP5-AS1	0.413360763	0.288373329	0.278458587	0.660153545	0.471727284	0.658429133
SLC25A29	1.429446178	1.578778861	1.354623671	1.947922696	1.652270333	1.906981002
SLC25A34	0.324042574	0.323661288	0.433913621	0.791228791	0.317642124	1.244080873
SLC29A1	2.759097869	3.097056871	3.174030674	2.576404105	2.657832276	2.527220504
SLC35F5	5.124731355	4.016777985	5.535184223	4.346731429	3.494754802	4.342571101
SLC52A1	0.043380652	0.230679528	0.456455235	0.059720557	0.035040732	0.057953189
SLC6A6	2.242405256	2.608388435	2.735954921	1.474752194	1.682052755	2.220222213
SMG1P7	0.294407486	0.492912787	0.474719285	0.82729826	0.678625523	0.912345736
SMIM11A	0.223145106	0.05639702	0.113134897	0.790674799	0.026264077	0.725433
SNHG12	1.162601277	1.293572365	1.238225566	2.112980305	1.526973719	1.76293173
SNHG3	1.555231107	1.395091873	1.559890671	2.383027674	2.076457166	1.687955599
SNHG4	0.852912841	0.708411692	0.857964916	1.559259299	1.166358101	1.033052919
SNRPA	3.556879383	3.422555418	3.191994952	4.017225328	4.230968435	3.661035827
SNRPGP10	4.218237924	1.262549218	2.749805619	0.989342642	1.923774054	1.859060722
SORT1	3.665671323	3.638936878	3.466597104	2.845527786	3.366659049	2.671462545
SPAG5	1.371829813	0.883358058	1.223788892	1.990580255	2.147026926	1.064791129
SPATA24	1.483025835	1.31133047	1.534564167	0.941580669	0.7160339	0.85084094
SPATA25	0.39755656	0.096683817	0	1.34338906	0.712674747	1.094935962
SPEG	1.637384887	1.487868068	1.576995139	2.024637761	1.808248704	2.21240654
SREBF1	4.509694575	4.609507953	4.715032877	5.282215525	4.724889246	5.247583504
STAR	0	0.016937733	0.037540224	0.035550732	0.13482702	0.240571763
SVEP1	2.279185106	3.031330083	2.372925917	1.29661716	1.878983062	2.078174296
SVIL2P	0.455818998	0.524394715	0.574578112	0.825098098	1.023214183	0.898996617
SYNPO2	2.526656039	2.499760439	2.092733128	1.824832605	2.031331671	2.04584413
TAF1C	2.080631742	2.089243555	2.016243131	2.654605556	2.326203384	2.474713263
TBC1D3G	0.041351131	0.036199564	0	0.075433354	0.097957123	0.767881375
TEK	0.60876194	0.432432353	0.500275246	0.778437034	0.819721313	0.807039556
TEPSIN	0.883469267	0.911863123	0.933623547	1.336071396	1.0751506	1.283002539
TFRC	4.749150749	4.883146682	4.828761548	3.969249973	3.962888604	4.193423247
TIMM23B-AGAP6	0	0.017509744	0.019529791	0.07257418	0.078981404	0.201760687
TK1	3.994385119	3.460805459	4.006968492	4.745967102	5.075186463	3.788489441
TMEM104	4.004006027	3.835323837	4.244643546	3.606810554	3.367052855	3.570232179
TMEM147-AS1	0.561748923	0.713699949	0.607721088	0.847958274	1.036994874	0.955834059
TMEM198B	1.675771679	1.56850206	1.835500498	2.147771999	1.993909448	2.630954299
TMTC1	3.792724192	3.466448322	4.089180323	3.109898753	2.667405091	3.571893987
TNFRSF10D	3.657433075	3.513456636	3.345042613	3.169254794	2.60298486	3.102180569
TNFRSF11B	3.252985382	4.230769434	4.122081275	1.984198868	2.306434326	3.074621889
TOP2A	2.849579997	1.808375989	2.617315176	3.198809532	4.068770541	2.455776975
TPPP3	0.45350304	0.335995049	0.536370855	0.750053158	0.375719639	1.737731318
TRIM67	0.562122436	0.431700935	0.538175781	0.395024729	0.162554231	0.299282996
TROAP	0.863960804	0.413324256	0.823904299	2.019929241	2.067711332	0.892500142
TSPAN11	0.4555114	1.167434364	0.772115884	0.228164828	0.377426864	0.640563645
TTC21A	0.38408463	0.394398458	0.350074447	0.583159641	0.507979192	0.771570813
TTLL3	1.291950635	0.924247531	0.856448258	1.817620802	1.084216012	2.044577723
TUBB3	0.166054803	0.206611219	0.162182832	0.498608509	0.2977746	0.617154676
UBXN11	1.70457056	1.494746867	1.449179951	2.677193848	1.43098477	2.17608656
UCKL1-AS1	0.137527394	0.081704101	0.090900923	0.127393885	0.402964534	0.393262422
VEGFD	0.185741105	0.034234876	0.514848817	0.816348129	0.528727232	1.483221426
VPS9D1-AS1	0.59815984	0.504914647	0.520349728	1.053061276	1.053734168	0.769943076
VSIR	2.964387726	2.069448521	2.909229711	3.783093054	2.326743844	4.466722383
WDR97	0	0.041544066	0.009378149	0.159968315	0.060853338	0.067477671
WSB1	3.229022423	2.894370774	2.836123896	3.89198682	3.100710607	3.568756919
XRCC3	0.81545386	0.685340257	0.591757916	1.641008618	0.862459406	0.980927717
YJEFN3	0.266541779	0.437914827	0.187188653	0.8220605	0.390144765	0.772658217
Z95118.2	0.67588321	0.482192495	0.128629801	0.207193568	0.107027131	0.060453564
ZBTB16	0.048309435	0.123362093	0.066877508	0	0.011260963	0.006268705
ZNF117	0.454744224	0.492825748	0.373726378	0.738538111	0.586802879	0.760034821
ZNF273	0.178693865	0.180680274	0.183171421	0.358227788	0.368100952	0.32734671
ZNF528-AS1	0.356579596	0.240611448	0.302125762	0.65545808	0.398162961	0.522965385
ZNF581	3.595831834	3.593543807	3.444408	4.332847543	3.627371039	4.549665475
ZNF701	0.387933881	0.401197702	0.449930657	0.59994711	0.632912165	0.620504116
ZNF767P	0.805959862	0.966953331	0.790656367	1.490386316	1.240062714	1.267046128
ZNF775	1.395327178	2.084721154	1.773997591	2.235079693	2.374907879	2.271609736
