# Supplementary material for: KLF5 enhances CXCL12 transcription in adipose-derived stem cells to promote endothelial progenitor cells neovascularization and accelerate diabetic wound healing
Source: Cell Mol Biol Lett. 2025 Mar 4;30:24. doi: 10.1186/s11658-025-00702-0 (PMC11877965; doi:10.1186/s11658-025-00702-0)
Supplement: Supplementary file 5 — Supplementary material 5. [file 11658_2025_702_MOESM5_ESM.zip › Supplementary material 5/3.deg_neovascular_gene.xlsx]

## Sheet: Sheet1
DEGs	Neovascularization
TFRC	VEGFA
PABPC1L	CAPN5
IGFN1	PRPH2
CXCL12	CFH
AC015813.1	MALAT1
LENG8	BEST1
GDF10	HTRA1
TNFRSF11B	FGF2
ABCC3	KDR
MEG3	ARMS2
LXN	TIMP3
GALNT12	SERPINF1
HSPA6	NDP
FGF7	TEK
TROAP	CFI
CYP19A1	HIF1A
HSPB7	LRP5
SAPCD2	C1QTNF5
NPTXR	IMPG2
GNB3	FLT1
SCIN	CTNNB1
FNDC5	EFEMP1
CENPA	APOE
HSPA2	CERNA3
CDK5RAP3	CXCL12
PTCRA	PLG
CREBZF	DDR2
MAOA	ABCC6
ZBTB16	IMPG1
MZF1	FZD4
AC012313.3	CFHR1
AC000120.2	CFHR3
ARGLU1	MMP9
ITGA3	RS1
EGLN2	HMCN1
MAPK8IP3	CCN2
AP006621.5	CLEC3B
KCTD20	TSPAN12
LCAT	MFRP
AHSA2P	CFB
DDX12P	TGFB2
PRRT2	C3
OGN	ANGPT1
NSUN5P1	ANGPT2
NPTN-IT1	ZNF408
EPAS1	FBLN5
AC073957.3	XYLT2
DDX39B	XYLT1
PSRC1	THBS1
SPATA25	ENPP1
PIMREG	CXCL8
ATXN7L2	ABCA4
LRRC17	CD36
NRXN2	VCAN
MAP2	H19
SNHG12	ENG
CLK1	PLEKHA1
AL390728.4	IGF1
MXD3	IL1B
ALCAM	TNF
AC009533.1	PRSS23
ZNF767P	MAPKAPK3
ANKRD10-IT1	PGF
INKA2	PTGS2
DEPDC1B	C2
AP001273.1	PLA2G5
KRTCAP2	NOS3
CROCCP3	STAT3
COL14A1	SMAD5-AS1
GGT5	IL6
AC078846.1	MMP2
PRRG3	NDP-AS1
AL365330.1	NRP1
CCNB2	COL2A1
AC004067.1	NLRP1
RSRP1	GFAP
AC009084.2	BDNF-AS
SVEP1	MKI67
CLSTN3	CDH5
-	PROM1
CDC20	VEGFC
FAM156A	SCARNA5
CHKB	FGFR2
TUBB3	CXCL10
LEP	LOC126806659
LINC00324	TGFB1
SMG1P7	BMP4
RGPD6	SYN3
SLC6A6	CXCR4
VEGFD	FTH1
AGAP4	TP53
CCNL2	BMP6
AC018638.5	PECAM1
HTR7	LINC01672
SPEG	GJB2
PTGER4	EGFR
AC012615.6	VHL
C21orf58	TYMP
ARHGAP33	ROBO1
BIRC5	ANG
CCDC18-AS1	AKT1
PLK1	MEG3
CRYAB	FLT4
PTTG1	PAX6
AP003065.3	TYR
SVIL2P	CCL2
TTLL3	ABCC2
AC055839.2	TRPM6
RNF31	LOC125146421
MEMO1P1	HLA-A
AC027601.6	EFNA1
DSP	VTN
LRRN3	FGF1
GFPT2	IGFBP3
HLA-DMA	MTHFR
SCNN1D	EPAS1
AC090826.1	PDGFRB
HACD1	SETD2
AC004556.3	MIR211
CENPH	VEGFD
ZNF273	CCR3
INE1	PTEN
LTBP4	EFNB2
AC135050.3	EPO
TMEM198B	SPP1
AQP3	TMX2-CTNND1
KIF2C	ELN
AC008105.3	FGFR1
PIF1	MAPK1
RUSC1-AS1	F5
AC080038.4	EPHA2
CCDC17	CDKL5
SNHG3	EPHB4
RNU6-312P	NOS2
KRT222	EDN1
PLCB4	MFGE8
ZNF117	VEGFB
AL133406.2	GJB6
SH3BP5-AS1	SERPINE1
SNHG4	CRP
SPATA24	PPARG
IFT27	HGF
MUC20-OT1	ITGAV
RNF152	DLL4
TBC1D3G	PLAU
C1orf115	VWF
EIF4A1	NAA15
PAPPA	MIR29C
XRCC3	HPSE
HMGN2	RCBTB1
AC018665.1	SELE
GALNT1	CYP1B1
B9D1	SOD2-OT1
KIF20A	MET
GAS6-DT	GHR
AL590560.3	HMOX1
GTF2IP12	ADAM15
CCDC150	ICAM1
MICALL2	MMP14
AC027796.4	KRT18
AC020558.2	MIR7-3HG
GLDN	EGF
PTGS1	TGFA
PYROXD2	CYP4V2
CDCA3	TGIF1
H1FX-AS1	ETS1
SNRPA	PLAT
SORT1	PIK3CG
AL591848.4	RAB4B-EGLN2
AC011498.7	MIR126
SMIM11A	TIMP1
LINC00174	F3
F8A2	TIMP2
AC084018.1	XBP1
GOLGA8B	TRC-GCA24-1
PTGIS	RUNX2
KIT	CCN1
RPRM	TACSTD2
AC131237.1	PDGFB
GPC2	CYBB
SCARA3	EVR3
NPC1	NOTCH1
APOBEC3B	ACVRL1
DENND2A	PF4
CCDC34	PRDM13
AC132192.2	FN1
D2HGDH	LINC02605
DNM1	JUN
LMO7	HSPG2
AC066613.1	COL4A1
AC068580.1	MMP1
BDKRB1	PGR-AS1
RASL12	MIAT
NR4A1	TREX1
ADIRF-AS1	PCNA
H2AW	VCAM1
CCDC78	VASH1
CABLES1	WT1
ZNF581	ANXA2
PANX2	F13A1
TTC21A	LGALS1
MEG9	PLAUR
CAPN10-DT	TNC
KRTCAP3	AIMP1
RNF112	CFHR4
AC068205.2	FBLN1
AC012615.1	AGXT
MT-TP	LEP
SERINC2	IL18
SLC52A1	GUCY1A1
LIME1	CSF3
COLEC12	CNMD
PCED1A	RORA
HIF3A	F2
SEC31B	MMP3
NSUN5P2	FGF10
GTSE1	ITGB1
TMEM147-AS1	EMSLR
AC012313.6	NRL
LPAR2	MIR21
EPM2A	MCDR1
AC010976.1	COL18A1
FGF1	EGR1
MIAT	GH1
NEK2	SOD1
VSIR	KIT
PTX3	ESR1
CREB3L4	FOLH1
SLC25A34	FGF5
MTSS2	TBX1
PCSK6	PTGS1
MMP15	FGFR3
ARHGAP23P1	SRC
APBB3	PIK3CA
RASSF5	CXCL1
TIMM23B-AGAP6	SIRT1
MIR221	CX3CR1
NEIL1	CD248
SLC35F5	MIR494
COMP	BCL2
C17orf113	LINC-ROR
SAMD14	FBN2
MAP1LC3B2	AGTR1
SNRPGP10	EPHA1
NEAT1	TWIST1
LINC00342	MMP19
TPPP3	KITLG
FAM83D	CNGA3
PRR33	CNGB3
CD34	BBS10
HMGB2	FSCN2
NME2	MT-TL1
HSF4	LOC126806658
NDC80	LOC126805793
HIC1	LOC111365204
ROBO3	CASP3
MST1	RHO
AC020916.1	NFKB1
NES	FOXP1
TEK	CD34
TK1	CTSL
CCNB1	TUG1
AC003681.1	SKIC2
SDHAP1	MIR155
TNFRSF10D	EDNRA
AL449212.1	WNT5A
AC009404.1	HESX1
KIF18B	FOXO1
YJEFN3	BDKRB2
AC245452.1	TLR3
HOXD4	MAPK8
STAR	ADM
WDR97	IL4R
C1RL-AS1	IGF2
Z95118.2	IGF1R
IRF1-AS1	ACKR3
MRNIP	ERBB2
SPAG5	PRKCB
AC008522.1	SOD2
AC090425.3	IL17A
TOP2A	POU1F1
AC096642.1	CCR7
AL049840.2	ANGPTL6
AC067750.1	PIGF
TMTC1	SST
ELF3-AS1	PRKCA
MYBL2	ADAMTSL1
OR1J4	ITGB3
FANCG	MCAM
LINC00173	COMT
HSD11B2	SREBF1
RGS4	CLCN2
NEGR1	RPE65
VPS9D1-AS1	NOX4
TRIM67	HBEGF
CALML6	OTX2
ADAMTS1	ELOVL4
PDE4D	C9
CAPN3	MTOR
UCKL1-AS1	MMP12
PCOTH	MIR23A
PEF1-AS1	LEPR
LBHD1	SNORD15A
AC022211.4	HSPA5
H4-16	WARS2
FGF18	NLRP3
CCDC28B	VIM
GDPD3	GJA1
PFKFB3	TGFBR1
AL161891.1	NRP2
AC005606.2	BBS1
AOX1	MTR
CASQ1	MTRR
EDNRB	YAP1
PTCH2	ESX1
AC245060.2	CTNNA1
CLU	ILK
AC011448.1	PTN
WSB1	PDGFRA
MIR34AHG	IFNG
AC116021.1	ADIPOQ
ITPRIPL2	ROBO4
CCNA2	CXCL9
TEPSIN	OPTC
AC060780.1	CSF1
LINC01089	TXN
CDK15	B2M
AL121987.2	PTK2
CAMTA1-DT	NTN1
CRIM1	MGP
TSPAN11	COL15A1
ZNF701	PROK1
RDH10	SERPING1
SERHL	SPRY2
ADAMTS16	FOXO3
AC015818.2	PLXDC1
PAN2	MIR27A
ZNF528-AS1	FGF4
AC009022.1	SKI
AC073585.1	SEMA4D
PEG13	CD38
CYSRT1	XIST
RAD51-AS1	COL4A2
ZNF775	RAC1
OSBPL7	SP1
CORO6	TNFSF10
UBXN11	LAMB2
PRR11	CAT
NEURL1B	TXNIP
	TCL1A
	MIR34A
	BDNF
	WARS1
	AHR
	TIE1
	CSNK2A1
	NR2E3
	CD40
	SNORD118
	GAS6
	CXCR2
	ROCK1
	ANXA5
	IGFBP6
	CCL24
	KLK1
	TJP1
	MIR146A
	BIRC5
	CXCR3
	CD44
	PWAR1
	MIR424
	GHRHR
	SOX3
	GHRH
	PROP1
	CSHL1
	PTPN11
	TLR2
	ALB
	SLIT2
	SSTR2
	SEMA3A
	JAG1
	CYP2C8
	CARMN
	ACE
	FGF7
	JAK2
	APOH
	PFKFB3
	COL10A1
	CTTN
	IL4
	KL
	IFNA1
	ERCC2
	SEC24C
	UFD1
	GP1BB
	HIRA
	NGLY1
	JMJD1C
	RREB1
	ARVCF
	BCR
	MS4A1
	PRDM1
	PTK2B
	TMSB4X
	TRE-TTC3-1
	MIF
	IFNB1
	RB1
	ECM1
	CSF1R
	THBS2
	GGCX
	TRD-GTC9-1
	SERPINC1
	NOX1
	HDAC7
	APEX1
	CASP8
	APLN
	MAPK14
	KNG1
	FBN1
	MERTK
	F2R
	CCND1
	IL10
	GSK3B
	DCN
	ID1
	ISCU
	LIAS
	NFU1
	GLRX5
	ISCA2
	BOLA3
	IBA57
	JUNB
	LRG1
	TRA-TGC7-1
	ANGPTL4
	DDIT3
	MYC
	PPARD
	STAT5A
	COL4A3
	CX3CL1
	TNFSF15
	PPARGC1A
	MIR27B
	NPY
	SELP
	NCAM1
	LOX
	GUCY2D
	APOB
	HLA-B
	NES
	MYH11
	CD93
	MIR130A
	EFNB1
	BANCR
	EFEMP2
	CAV1
	VHLL
	IRS1
	CDH1
	MIR26A1
	MIR451A
	COL8A1
	HCCAT5
	SEMA3C
	SNHG12
	NPTX1
	TNFSF12
	KLF5
	MIR487B
	MIR150
	CFP
	HMGB1
	LRRC32
	ITGA5
	MIR125A
	BMP2
	ZDHHC24
	IFNA2
	ABCA1
	SAG
	RBP3
	CYBA
	IGFBP2
	TERT
	HLA-DRB1
	TNFSF13
	MAPK3
	F2RL1
	NTN4
	UNC5B
	MBTPS2
	NGFR
	BTK
	CD19
	CD3D
	CD3E
	CD79A
	LYZ
	TNFRSF13B
	CD27
	CD79B
	HLA-DRA
	AICDA
	FCER1A
	FCER2
	LHX3
	CDR2
	LHX4
	FCRL5
	MS4A2
	GH2
	GNLY
	GPR183
	CSH1
	GZMK
	JCHAIN
	RNPC3
	SLC16A8
	CSH2
	CDR1
	MZB1
	IGLL5
	VPREB3
	NKG7
	IGHD
	RNU4ATAC
	IGHV1-3
	IGHV3-11
	IGHV3-15
	IGHV3-72
	LOC102723407
	IGHV3-43D
	CHM
	ACE2
	DUSP1
	MMP7
	DKK1
	TNFRSF12A
	NOTCH4
	MIR17
	AKT3
	MIR361
	MIR182
	SPARC
	FASN
	CCDC88A
	NR3C1
	NTRK2
	COX5A
	ANXA1
	ACTC1
	IDH1
	AQP1
	APLNR
	CTSD
	MIR100
	FPR2
	CD163
	ADGRB1
	TLR4
	LGALS3
	HTR1A
	HLA-DQA1
	MIR335
	MIR4513
	MIR6720
	EGLN3
	RHOA
	DKC1
	APP
	SEMA6A
	APOA1
	SPRED1
	CDKN1B
	RAF1
	IL1A
	THY1
	IL13
	CREBBP
	CEACAM1
	PGR
	BSG
	YARS1
	DIAPH1
	F13B
	H2AX
	BPI
	CNGB1
	NUBPL
	ISCA1
	ARHGAP21
	BOLA1
	TSPAN10
	BOLA2
	OR51A2
	OR4F17
	OR4F5
	CD14
	NUDT6
	CDH23
	WFS1
	FCGRT
	SLC26A4
	LOC110467520
	TGFB3
	RMRP
	ARNT
	NT5E
	CCL11
	MIR495
	C5
	CDKN3
	PTGIS
	PVT1
	SLC2A1
	SERPINB5
	AIF1
	GLA
	CALD1
	VWA3A
	RPL36A-HNRNPH2
	ADAM17
	GZMB
	RNASE1
	NPY2R
	KCNQ1OT1
	IQGAP1
	POSTN
	CHI3L1
	ADAMTS1
	TERC
	ATM
	TRPM2
	MMP13
	SELPLG
	MIR329-1
	MIR329-2
	SPHK1
	ANXA2R
	CDKN2A
	CFL1
	MIR429
	GLI1
	CP
	ST3GAL4
	KRT3
	DLL1
	SNAI1
	MIR222
	FSHR
	GLO1
	TIMP4
	SNORD50A
	ATRIP
	ATRIP-TREX1
	FGF18
	RELA
	PDPN
	CDKN1A
	NF1
	PROX1
	MIR133B
	PRKCQ
	SIRT3
	MIR184
	CD1B
	MIR1264
	ANXA4
	EFNA2
	HOXA5
	TTR
	FGF8
	TGFBI
	CCNA2
	NR1H2
	MIR23B
	MIR486-1
	IL32
	CTSB
	AGER
	ACAD10
	HADHA
	MIR192
	ATP7A
	NOTCH2
	RGS5
	SHH
	ABCC1
	ATP2A1
	ERCC3
	TUFM
	SH2B1
	ATXN2L
	NOMO1
	SPNS1
	NOMO2
	NOMO3
	FGFR4
	LRP6
	BAX
	PTX3
	LHCGR
	TP53BP1
	MIR299
	MDM2
	P3H2
	TET2
	CDC42
	MIR210
	HSP90AA1
	ICAM2
	NTF3
	TLN1
	GDF6
	MIR409
	CDH13
	CD8A
	CHGA
	EPOR
	AXL
	CCL5
	WNT1
	GPC1
	CLDN5
	PLVAP
	MYH14
	STAT5B
	FECH
	CLIP1
	CRYAA
	PIK3IP1
	CCND3
	EPHX2
	C5AR1
	ATOX1
	DEFA1
	MIR142
	MIR26A2
	LOC110973015
	CFHR5
	CFHR2
	ASPM
	MIR301A
	USH2A
	AFAP1L1
	PPARA
	PRKD1
	NFE2L2
	LYVE1
	PLXNC1
	GAS5
	SFTA3
	LDLR
	MIR190B
	MSBP2
	FKBP1A
	HMOX2
	ABCG1
	RPS6KB1
	FASLG
	PDGFA
	CSF2
	LIF
	TNFAIP3
	P4HA1
	RNH1
	LINCMD1
	ADGRA2
	HULC
	EIF2AK3
	LEF1
	FLNA
	RNASEH2A
	CA9
	TNFRSF11B
	CCN3
	CYP1A1
	MAP4K2
	CSNK2A2
	CDH4
	MIRLET7F2
	THBD
	ITGB5
	KLF4
	POU5F1
	ROCK2
	PIK3CB
	SEMA3F
	SOX2
	NAMPT
	PON1
	PLEK
	EPRS1
	AMOT
	VASH2
	TGFBR2
	PIK3R1
	CXCL5
	TRAF6
	COL1A2
	CCBE1
	MIR133A1
	MIR383
	MIR410
	CXCR1
	MTA1
	HRG
	MME
	VLDLR
	IHH
	KRT8
	CYB5R2
	ENPP2
	ELAVL1
	SMAD4
	S1PR1
	MIR106B
	FOXO4
	AKT1S1
	HGSNAT
	STON1-GTF2A1L
	TYK2
	NOD2
	TNFSF11
	MAPK10
	CXCL6
	AQP5
	TGM2
	MIR320A
	LTF
	SOX9
	IL2
	CD4
	PRF1
	HLA-E
	NXN
	ASB17
	MIR3136
	MIR3181
	TREM2
	CACNA1F
	PRPF31
	CRX
	KCNV2
	RPGR
	CEP290
	GPR143
	NYX
	OPN1LW
	CLRN1
	EYS
	RP1L1
	FAHD2A
	FAM161A
	RAX2
	MSPC
	CREB1
	FAS
	CALCRL
	NBN
	IKBKB
	UCP2
	SULT2B1
	AMD1
	MIRLET7F1
	ZNF503-AS1
	MIR194-2
	MIR194-1
	DVL1
	ANPEP
	S100A4
	MIR145
	MIR29A
	CSF2RB
	LPA
	CCL14
	DMP1
	SUCNR1
	ADAR
	MAP2K1
	SERPINA4
	RECK
	HDAC4
	TUBB
	FGF3
	WNT7B
	FRS2
	ITGA6
	KLK3
	PXN
	ZFAS1
	HSPB1
	METAP2
	PWAR4
	ADA
	FLII
	GMFB
	ERP29
	CREG1
	DEFA3
	MIR539
	IPW
	CACNA1G-AS1
	SNORD25
	IKBKG
	FZD7
	ZIC2
	NGF
	PLCG1
	IGFBP7
	ALOX12
	PTTG1
	PLXNB1
	AKT2
	BMPR2
	RAP1A
	EP300
	ID3
	MIRLET7C
	JAM3
	ITGB1BP1
	MMP20
	DNMT3B
	PMS2
	ARHGAP1
	SELL
	FBLN7
	MIR199A1
	CCAT1
	MPP1
	EDNRB
	ANTXR1
	CASP1
	AHSG
	FGF9
	FGF16
	TMSB10
	NPPA
	CSPG4
	S1PR3
	RAMP2
	MIR132
	FLT3
	MIR18A
	FZD2
	BCL2L1
	IL3RA
	HRH4
	TPSAB1
	PSMC5
	MC5R
	TOMM40
	CD5L
	MATN1
	AZIN2
	BLZF1
	HP1BP3
	IGHE
	PNKY
	ST3GAL5
	FOS
	EGLN1
	MIR200B
	GREM1
	MIR20A
	DDAH1
	MIR124-3
	NTRK1
	MIR199B
	SMAD3
	CBL
	PRKD2
	E2F1
	CCL3
	KLF2
	AGK
	RCAN1
	ESM1
	MYH7
	GPR39
	HNF4A
	WNT7A
	DVL2
	FGF17
	FZD5
	ETV4
	FGF14
	PAPSS1
	ATOH7
	PDGFC
	AZU1
	HOTTIP
	MIR34C
	TSHR
	TNMD
	RAPGEF3
	SMAD2
	RUNX1
	RPSA
	DGCR5
	ACKR1
	RNU6-1
	ESR2
	NR4A1
	EIF4EBP1
	ANGPT4
	MIR378A
	MIR29B1
	AR
	HDAC9
	GDF2
	ING4
	EDIL3
	BRAF
	CDK4
	KRAS
	ITGA2
	SHC1
	TP73
	PRL
	PROK2
	TIMM22
	ITGB2
	NOS1
	ATF4
	NPPB
	CCN6
	HOXD3
	MIR205
	DHCR7
	CDON
	FGF23
	CENPF
	SIX3
	ODAD3
	TRAPPC14
	NOTCH3
	COL1A1
	RARA
	CCN4
	MIR519C
	ALOX15
	MYDGF
	IL6R
	NCL
	ITGA3
	MCL1
	HDGF
	IL33
	TFPI2
	GATA6
	ELP4
	ITGA4
	CHUK
	MIR505
	MIR4732
	SDC1
	EGFL7
	TAC1
	STAT1
	HRAS
	PRKAA1
	RHOC
	MIR98
	PCAT1
	CALCA
	PF4V1
	MIR203A
	MIR373
	MIR31
	ROR2
	AIMP2
	QARS1
	LRP1
	MIR152
	EPHA3
	MAPK7
	MDK
	RARRES2
	TEAD4
	KLK2
	ADA2
	IRX1
	FPR3
	MT-ND2
	TINF2
	MCDR3
	WNT3A
	MAT2A
	LAMA2
	RSPO1
	SFTPB
	WNT11
	TUBB4B
	MAPRE2
	FGF6
	RNASE3
	ETV5
	FGF20
	FGF22
	PI4K2B
	FGF11
	DUSP28
	LETR1
	FGFBP1
	SCG2
	HDAC1
	VCL
	NDRG1
	SMAD1
	PDCD10
	FLG2
	CAMP
	F11R
	ZC3H12A
	ACKR2
	HLA-G
	ITGA1
	CXCL11
	HOXA9
	ABCB1
	PARP1
	PAK1
	TKT
	HMMR
	FOXC2
	OSM
	MIR146B
	EZH2
	AGT
	AGTR2
	PLXND1
	GRP
	MTDH
	FOXC1
	MBL2
	ERBB3
	EPHB2
	CDK2
	NRG1
	ZEB1
	CYP19A1
	INS
	TAT
	CD151
	CD82
	MIR200C
	MIR199A2
	EDN3
	ERCC6
	EIF4E
	FOXM1
	CALR
	MYCN
	CCR1
	OLR1
	HAS2
	ADAMTS9
	ECSCR
	MIR92A1
	LOC107303340
	CD59
	RAP1B
	EMP2
	PAEP
	CXCL14
	ETV2
	LIPC
	CAVIN1
	MT2A
	DMRTA2
	HYMAI
	LOC730101
	JAK1
	TP63
	PTGER3
	MIR122
	KIF11
	CTC1
	HDAC4-AS1
	BMPR1A
	PTPN6
	PTGER2
	ERG
	RBPJ
	GDF15
	IGFBP1
	CLEC14A
	MIR148A
	MIR16-1
	SNORD44
	MIR543
	S100A13
	MIR195
	MIR497
	CETP
	CRHR2
	CD160
	PLXNA3
	IL1RN
	PLD1
	ADORA2A
	ENPEP
	TACR1
	CCL20
	DKK3
	IL1RAPL2
	SNHG1
	PTPN1
	LPAR1
	AGRN
	FOSL1
	SFRP1
	BGLAP
	ETS2
	MIR215
	TRPV4
	EPHB1
	CGA
	PIM3
	CCN5
	NFKBIA
	PKM
	STK11
	BMP7
	AGGF1
	IL24
	SEMA3B
	MIR221
	CDH2
	CDK6
	CD40LG
	TYMS
	ITGB4
	TRPC6
	AFP
	FABP4
	SLC2A10
	IL17F
	YBX1
	BNIP3
	MIR16-2
	WWTR1
	BLM
	MRE11
	WAS
	MCM4
	CRKL
	FCGR3A
	HNF1A
	DOCK8
	GRHPR
	SMARCAL1
	KAT6B
	NHP2
	RNF168
	SAMHD1
	SPINK5
	HOGA1
	SPECC1L
	RNASEH2C
	RNASEH2B
	SP110
	ZBTB24
	SPECC1L-ADORA2A
	LOC126861856
	ADAM10
	SYK
	GATA2
	ADORA2B
	ERN1
	IL3
	MMP10
	S100A9
	GIT1
	MELTF
	CCL23
	MIR200A
	MIR216A
	MIR92A2
	ABCG2
	S1PR2
	PDGFD
	ABL1
	PRKAA2
	HMGCR
	TNFRSF1B
	HYAL1
	EZR
	FES
	SEMA3E
	LMO2
	ANGPTL7
	MMRN2
	MIRLET7B
	MIR101-1
	ITGAM
	BCL6B
	MIR302D
	PIK3CD
	NRAS
	SDHB
	TFAP2A
	BCL2L11
	WNT2
	SOCS3
	UBC
	AREG
	BMI1
	BDKRB1
	CCL21
	IL37
	ANGPTL1
	ADGRB2
	RHOD
	RNASE4
	FGD5
	PROKR1
	ADM2
	MIR143
	MIR26B
	MIR15A
	CRYAB
	HSPA4
	MFSD2A
	MIR212
	MIR124-1
	TPO
	TRIM21
	GRK1
	PRPF8
	SOX11
	OSBPL2
	INSR
	YY1
	CASP9
	FAP
	GRB2
	CTNND1
	ACP1
	HIPK2
	KRIT1
	IL20
	DANCR
	MIR206
	HNF1A-AS1
	GLB1
	MIR302A
	RIPK1
	PITX2
	DVL3
	HYOU1
	IDO1
	RPS6
	CCR6
	AMFR
	LTA
	IQSEC1
	DAB2IP
	MIR93
	TF
	KRT19
	HABP2
	ADRB3
	SCG3
	MIR9-2
	FBXW7-AS1
	DDB2
	ERCC1
	MARS1
	ERCC4
	IARS1
	KARS1
	XPA
	LARS1
	LARS2
	RARS1
	AARS1
	ERCC8
	RARS2
	IARS2
	MARS2
	TTPA
	ATE1
	EEF1E1
	RGL1
	UVSSA
	RRS1
	MPO
	DNM2
	IL6ST
	PDPK1
	PIK3R2
	CYP2C9
	PKD1
	VIP
	GRPR
	SDC4
	HEY1
	RACK1
	IBSP
	LGALS8
	SRPK1
	ITGB8
	DELEC1
	MIR125B1
	MIR208B
	MIR503
	MIRLET7E
	MIR24-1
	EGILA
	TRPM1
	CNTF
	ALPL
	GSN
	PGM1
	ACO2
	AXIN1
	PMM2
	PPP2R5D
	SLC20A2
	TUBB2A
	ALG1
	CUBN
	FAM20C
	FZD1
	FZD6
	GALNT3
	PRODH
	SUCLG1
	FZD9
	MPI
	PEX5
	WNT2B
	DGCR8
	DOCK6
	KIF1A
	MCOLN1
	MOGS
	PAPSS2
	SOST
	CHD8
	COX15
	EXOSC3
	FGF12
	GNE
	GOSR2
	GPR35
	LZTR1
	NANS
	PGM3
	PHEX
	POLR1A
	RPIA
	SLC34A3
	TUB
	ALG3
	ARHGAP31
	AUTS2
	CHST6
	DSG4
	ENPP3
	FZD8
	HAO1
	TUBGCP6
	ALG6
	CAPN10
	FOXRED1
	LGR4
	PIGO
	SLC35C1
	TBX4
	ANKH
	APCDD1
	CDK5RAP2
	ETF1
	PIGM
	RBM28
	REEP1
	SLC35D1
	TMEM165
	TUBGCP4
	UBIAD1
	COPB1
	CREB3L2
	DGCR2
	DOLK
	KRT81
	KRT86
	PTCD3
	RAB39B
	WDR62
	ALG12
	FRMD7
	KRT83
	SEPTIN5
	KRT74
	KRT85
	PHOSPHO1
	ESS2
	GNB1L
	HSCB
	NDUFAF6
	ZFPM1
	ELMOD3
	FDX2
	MTMR7
	PDZD7
	ZNRF3
	DGCR6L
	RETSAT
	ANKMY1
	ARSJ
	DGCR6
	FBXO10
	SLC38A8
	FRMPD1
	TRABD2A
	VN1R2
	AQP12A
	ASCL3
	FOXI3
	COPS9
	VN1R4
	AQP12B
	SH2D6
	LINC01013
	DVL1P1
	CAPN10-DT
	GPC1-AS1
	LINC02991
	IGES
	DGCR
	LOC106783501
	LOC110121201
	LOC110121227
	LOC130006561
	CDK5
	DNMT1
	ELANE
	BRCA1
	TBXA2R
	DICER1
	FYN
	HDAC5
	BECN1
	LOXL2
	PTGER4
	INHBA
	AGO2
	SNAI2
	SRF
	CD276
	GHRL
	LGALS9
	RNF213
	ETV7
	IGF2R
	CA2
	CYCS
	CCNB1
	HMGA1
	ADAM12
	BAD
	ADORA3
	CCL7
	LPAR2
	LPAR3
	S100A8
	EGR3
	PDCL3
	JCAD
	MIR222HG
	ERBB4
	GAPDH
	STAT6
	LAMB1
	LIMK1
	MAP3K5
	SLC2A3
	DES
	GPI
	GRN
	PLD2
	CEBPB
	HP
	TRPC3
	RHOB
	SARS1
	VASP
	ATP5F1B
	IGFBP5
	F2RL2
	CXCL16
	HTATIP2
	IFI27
	CD24
	MIR185
	MIR22
	MIR193A
	MIR181A1
	NORAD
	RET
	DPP4
	MUC1
	PTPRJ
	LAMC2
	CD47
	LCN2
	CD9
	MMP11
	PLXNA1
	FABP5
	ID2
	FIBP
	SDCBP
	SOX18
	STC1
	FLVCR2
	RHOJ
	CASC2
	HOTAIR
	MIR141
	MIR214
	MIR30A
	CD68
	P4HB
	AKR1B1
	RASA1
	ATP6AP2
	SFN
	CPB2
	ARF6
	CTSV
	GTF2I
	UCN
	CNPY2
	SETSIP
	SORD
	CST3
	ABCA12
	ADGRV1
	RDH8
	MT-ND4
	CDH3
	IVL
	MIR302C
	ADRB2
	JUP
	MST1R
	PIM1
	NR2F2
	PRKCZ
	MAPK9
	FH
	NFATC2
	NME1
	BMX
	LAMA4
	CAV2
	RETN
	RRAS
	ERO1A
	HAS3
	BACH1
	CMKLR1
	HIF1AN
	PTP4A3
	CXCL2
	GBP1
	HOXB7
	MEOX2
	BCAR3
	BCAS3
	FKBPL
	AMOTL1
	TNFAIP2
	TSPAN32
	MIR204
	MIR9-1
	DRD2
	RARB
	PGK1
	POMC
	ACTA2
	APAF1
	GRK2
	MMP8
	CSK
	SLC7A5
	SIK2
	TRPC4
	IL15
	JUND
	PPBP
	MAP1LC3A
	MMP17
	CRIPTO
	DKK2
	EDN2
	GAST
	MAGI1
	SAA1
	HOXB9
	RLN2
	AMOTL2
	CGB5
	MIR22HG
	MIR149
	MIR181A2
	RNY3
	MIR655
	LOC117204001
	PRKCG
	ASS1
	PLA2G4A
	ABCC4
	KRT10
	NID1
	SLC31A1
	THPO
	ANXA3
	CBX5
	IL7
	CREB3L1
	MKKS
	SCUBE2
	CGB3
	MIR191
	MIR130B
	NFAT5
	CD200
	HSP90AB1
	TACR3
	ITGAL
	IL10RA
	CRH
	LGALS3BP
	FMOD
	SYVN1
	HSP90AA2P
	PRKCD
	CBS
	TSC2
	CASP7
	CUL3
	NR1H4
	BRCA2
	L1CAM
	PIN1
	CNR1
	P2RX7
	ANTXR2
	CD274
	CYSLTR2
	GAL
	GDF5
	CFLAR
	CCKBR
	LAMC1
	RUNX3
	TAGLN
	GSTM1
	IGF2BP3
	GPER1
	PROCR
	PTGES
	THBS4
	BMPER
	PROKR2
	CLIC4
	HIF3A
	S100A7
	CPQ
	HAS1
	HHIP
	ADAMTS8
	PI3
	AAMP
	SHB
	RASD2
	MINAR1
	MIR10B
	SNHG5
	MIR24-2
	HAGLR
	MIR137
	MIR217
	MIR1-1
	FAM225A
	REN
	MLXIPL
	GNA11
	COL17A1
	TRIM44
	ARL6IP6
	EPHA2-AS1
	LOC128772254
	LOC129938055
	PTPRC
	SMARCA4
	STK4
	ODC1
	ADAM9
	CAPN2
	EPHA7
	NCOA3
	PLA2G6
	PRMT5
	TEAD1
	NME2
	GDF11
	MAP3K14
	RAMP1
	SOAT1
	SPINK1
	YES1
	IL11
	NTS
	QKI
	BHLHE40
	PTGER1
	CCL26
	SOX7
	SPON1
	VEZF1
	CPEB4
	MIR193B
	MIRLET7I
	MIR181B1
	MIR19A
	MIR342
	PAPPA-AS1
	MIR296
	MIR484
	MIR519D
	MIR1246
	SMILR
	UCHL1
	FHL2
	ADIPOR1
	BAK1
	MMP16
	PTPRB
	GPX1
	COL4A6
	FLG
	S100A6
	NAXE
	RPS27
	SGK3
	SCARF1
	CAPZB
	SERPINB13
	PIK3R6
	TMEM215
	TNFAIP8L2
	MIR223
	LINC00339
	MIR663A
	SNORD43
	DNM1L
	HDAC2
	MAP3K7
	DSP
	F10
	GSTP1
	CCNE1
	HSPA8
	PRDX1
	TBXAS1
	ADAMTS13
	KEAP1
	F8
	NFATC1
	SLC16A1
	ATP5F1A
	ESRRA
	FPR1
	HK2
	PML
	PRDX2
	TLR9
	EIF2AK4
	GNA13
	HMGA2
	NRCAM
	PDE5A
	CNR2
	TAL1
	UQCRB
	CD74
	HGS
	LAMA5
	MYOCD
	NODAL
	GAB1
	NPY5R
	CCL4
	GAB2
	TFF3
	SFRP2
	STAB1
	UHRF1
	EIF3E
	UTS2
	GPR4
	MGAT5
	LBX1
	ANGPTL2
	FUT1
	ADGRL4
	H4C16
	GSTT1
	NOL7
	TBC1D8
	ISM1
	MIR17HG
	MIR140
	HOXA11-AS
	MIR139
	MIR107
	MIR15B
	MIR590
	SNHG16
	MIR19B1
	MIR29B2
	MIR338
	PANTR1
	GATA6-AS1
	LOC102723566
	CCL15-CCL14
	LEPQTL1
	CFTR
	SLC25A4
	IMPDH1
	NMNAT1
	SMAD9
	STT3A
	SUCLA2
	ABCA7
	GRM6
	PDE6A
	RBP4
	RDH5
	BCL11A
	CNGA1
	GNAT1
	PDE6B
	RLBP1
	CHKB
	CLN3
	CLPB
	DCT
	DGUOK
	ELOVL5
	GJB3
	GNAT2
	LRAT
	MYO6
	MYO7A
	PDE6C
	RDH12
	SNRNP200
	BCL11B
	COL11A2
	KCNC4
	KCNQ4
	PCDH15
	PRPF3
	RDH11
	TMPRSS3
	AIPL1
	AP1B1
	CDS1
	COCH
	DNAJC19
	HOXD13
	KCNJ13
	OTOF
	PRPF4
	RGR
	ROM1
	STRA6
[truncated: 2,830 more rows]
