# Supplementary material for: KLF5 enhances CXCL12 transcription in adipose-derived stem cells to promote endothelial progenitor cells neovascularization and accelerate diabetic wound healing
Source: Cell Mol Biol Lett. 2025 Mar 4;30:24. doi: 10.1186/s11658-025-00702-0 (PMC11877965; doi:10.1186/s11658-025-00702-0)
Supplement: Supplementary file 5 — Supplementary material 5. [file 11658_2025_702_MOESM5_ESM.zip › Supplementary material 5/4.1deg_neovascular_GOKEGG.xlsx]

## Sheet: Sheet 1
ONTOLOGY	ID	Description	GeneRatio	BgRatio	pvalue	p.adjust	qvalue	geneID	Count
BP	GO:0001666	response to hypoxia	12/67	286/18800	3.47478e-10	6.45211e-07	4.81256e-07	TFRC/CXCL12/EGLN2/EPAS1/LEP/VEGFD/CRYAB/PTGIS/HIF3A/CD34/HSD11B2/CCNA2	12
BP	GO:0036293	response to decreased oxygen levels	12/67	299/18800	5.77629e-10	6.45211e-07	4.81256e-07	TFRC/CXCL12/EGLN2/EPAS1/LEP/VEGFD/CRYAB/PTGIS/HIF3A/CD34/HSD11B2/CCNA2	12
BP	GO:0070482	response to oxygen levels	12/67	324/18800	1.43898e-09	1.07156e-06	7.99265e-07	TFRC/CXCL12/EGLN2/EPAS1/LEP/VEGFD/CRYAB/PTGIS/HIF3A/CD34/HSD11B2/CCNA2	12
BP	GO:0050673	epithelial cell proliferation	12/67	443/18800	4.68927e-08	2.61896e-05	1.95345e-05	CXCL12/FGF7/LEP/VEGFD/KIT/NR4A1/FGF1/NEAT1/CD34/NME2/TEK/EDNRB	12
BP	GO:0045765	regulation of angiogenesis	10/67	345/18800	3.72819e-07	0.000162571	0.00012126	LEP/VEGFD/PTGIS/FGF1/MIR221/CD34/TEK/YJEFN3/ADAMTS1/FGF18	10
BP	GO:1901342	regulation of vasculature development	10/67	351/18800	4.36627e-07	0.000162571	0.00012126	LEP/VEGFD/PTGIS/FGF1/MIR221/CD34/TEK/YJEFN3/ADAMTS1/FGF18	10
BP	GO:0050679	positive regulation of epithelial cell proliferation	8/67	211/18800	8.148e-07	0.000245555	0.000183157	CXCL12/FGF7/VEGFD/NR4A1/FGF1/NEAT1/NME2/TEK	8
BP	GO:0050678	regulation of epithelial cell proliferation	10/67	382/18800	9.43579e-07	0.000245555	0.000183157	CXCL12/FGF7/LEP/VEGFD/NR4A1/FGF1/NEAT1/NME2/TEK/EDNRB	10
BP	GO:0050900	leukocyte migration	10/67	384/18800	9.89254e-07	0.000245555	0.000183157	CXCL12/CYP19A1/ITGA3/LEP/VEGFD/PTGER4/KIT/BDKRB1/CD34/EDNRB	10
BP	GO:0008217	regulation of blood pressure	7/67	183/18800	3.92277e-06	0.000852172	0.000635626	GNB3/LEP/PTGS1/BDKRB1/CD34/HSD11B2/EDNRB	7
BP	GO:0001655	urogenital system development	9/67	352/18800	4.19601e-06	0.000852172	0.000635626	CYP19A1/ZBTB16/ITGA3/FGF1/CD34/TEK/ADAMTS1/EDNRB/RDH10	9
BP	GO:0001822	kidney development	8/67	303/18800	1.18644e-05	0.00220876	0.00164749	ZBTB16/ITGA3/FGF1/CD34/TEK/ADAMTS1/EDNRB/RDH10	8
BP	GO:0072001	renal system development	8/67	312/18800	1.4661e-05	0.00250664	0.00186967	ZBTB16/ITGA3/FGF1/CD34/TEK/ADAMTS1/EDNRB/RDH10	8
BP	GO:0060326	cell chemotaxis	8/67	315/18800	1.57086e-05	0.00250664	0.00186967	CXCL12/CYP19A1/VEGFD/KIT/NR4A1/FGF1/FGF18/EDNRB	8
BP	GO:0120254	olefinic compound metabolic process	6/67	157/18800	2.02029e-05	0.00300888	0.00224429	CYP19A1/PTGS1/PTGIS/HSD11B2/EDNRB/RDH10	6
BP	GO:0010634	positive regulation of epithelial cell migration	6/67	174/18800	3.60527e-05	0.00422224	0.00314932	FGF7/ITGA3/FGF1/MIR221/TEK/FGF18	6
BP	GO:0008585	female gonad development	5/67	105/18800	3.62203e-05	0.00422224	0.00314932	CYP19A1/LEP/KIT/PTX3/ADAMTS1	5
BP	GO:0010631	epithelial cell migration	8/67	358/18800	3.91809e-05	0.00422224	0.00314932	FGF7/ITGA3/KIT/NR4A1/FGF1/MIR221/TEK/FGF18	8
BP	GO:0090132	epithelium migration	8/67	361/18800	4.15625e-05	0.00422224	0.00314932	FGF7/ITGA3/KIT/NR4A1/FGF1/MIR221/TEK/FGF18	8
BP	GO:0030324	lung development	6/67	179/18800	4.22469e-05	0.00422224	0.00314932	FGF7/ITGA3/EPAS1/FGF1/FGF18/RDH10	6
BP	GO:0046545	development of primary female sexual characteristics	5/67	109/18800	4.33447e-05	0.00422224	0.00314932	CYP19A1/LEP/KIT/PTX3/ADAMTS1	5
BP	GO:0090130	tissue migration	8/67	366/18800	4.58006e-05	0.00422224	0.00314932	FGF7/ITGA3/KIT/NR4A1/FGF1/MIR221/TEK/FGF18	8
BP	GO:0030323	respiratory tube development	6/67	183/18800	4.77934e-05	0.00422224	0.00314932	FGF7/ITGA3/EPAS1/FGF1/FGF18/RDH10	6
BP	GO:0045766	positive regulation of angiogenesis	6/67	183/18800	4.77934e-05	0.00422224	0.00314932	VEGFD/PTGIS/FGF1/CD34/TEK/FGF18	6
BP	GO:1904018	positive regulation of vasculature development	6/67	183/18800	4.77934e-05	0.00422224	0.00314932	VEGFD/PTGIS/FGF1/CD34/TEK/FGF18	6
BP	GO:0001667	ameboidal-type cell migration	9/67	480/18800	4.91398e-05	0.00422224	0.00314932	FGF7/ITGA3/KIT/NR4A1/FGF1/MIR221/TEK/FGF18/EDNRB	9
BP	GO:0002040	sprouting angiogenesis	6/67	186/18800	5.23245e-05	0.00432937	0.00322923	VEGFD/NR4A1/FGF1/MIR221/TEK/YJEFN3	6
BP	GO:0045428	regulation of nitric oxide biosynthetic process	4/67	61/18800	6.59829e-05	0.00509265	0.00379855	PTGIS/PTX3/CD34/CLU	4
BP	GO:0001935	endothelial cell proliferation	6/67	194/18800	6.61087e-05	0.00509265	0.00379855	CXCL12/LEP/VEGFD/NR4A1/CD34/TEK	6
BP	GO:0032355	response to estradiol	5/67	123/18800	7.71464e-05	0.00559672	0.00417453	CYP19A1/LEP/CRYAB/MMP15/CCNA2	5
BP	GO:0080164	regulation of nitric oxide metabolic process	4/67	64/18800	7.96944e-05	0.00559672	0.00417453	PTGIS/PTX3/CD34/CLU	4
BP	GO:0046660	female sex differentiation	5/67	124/18800	8.01678e-05	0.00559672	0.00417453	CYP19A1/LEP/KIT/PTX3/ADAMTS1	5
BP	GO:0060541	respiratory system development	6/67	203/18800	8.49347e-05	0.00574982	0.00428873	FGF7/ITGA3/EPAS1/FGF1/FGF18/RDH10	6
BP	GO:0071425	hematopoietic stem cell proliferation	3/67	27/18800	0.000119026	0.00782073	0.00583339	MIR221/CD34/YJEFN3	3
BP	GO:0051145	smooth muscle cell differentiation	4/67	73/18800	0.000133276	0.00799348	0.00596225	KIT/MIR221/COMP/EDNRB	4
BP	GO:0048608	reproductive structure development	8/67	433/18800	0.000147415	0.00799348	0.00596225	CYP19A1/EPAS1/LEP/KIT/PTX3/TPPP3/ADAMTS1/RDH10	8
BP	GO:0006809	nitric oxide biosynthetic process	4/67	75/18800	0.000148036	0.00799348	0.00596225	PTGIS/PTX3/CD34/CLU	4
BP	GO:0008202	steroid metabolic process	7/67	323/18800	0.000148872	0.00799348	0.00596225	CYP19A1/GNB3/LEP/KIT/FGF1/HSD11B2/EDNRB	7
BP	GO:0060348	bone development	6/67	225/18800	0.000149234	0.00799348	0.00596225	ZBTB16/LEP/PTGER4/KIT/COMP/FGF18	6
BP	GO:0008406	gonad development	6/67	226/18800	0.000152879	0.00799348	0.00596225	CYP19A1/LEP/KIT/PTX3/ADAMTS1/RDH10	6
BP	GO:0061458	reproductive system development	8/67	436/18800	0.000154551	0.00799348	0.00596225	CYP19A1/EPAS1/LEP/KIT/PTX3/TPPP3/ADAMTS1/RDH10	8
BP	GO:0072089	stem cell proliferation	4/67	76/18800	0.000155843	0.00799348	0.00596225	MIR221/CD34/NES/YJEFN3	4
BP	GO:0071456	cellular response to hypoxia	5/67	143/18800	0.000156937	0.00799348	0.00596225	EGLN2/EPAS1/PTGIS/CD34/CCNA2	5
BP	GO:0034698	response to gonadotropin	3/67	30/18800	0.000163954	0.00799348	0.00596225	ITGA3/PAPPA/CCNA2	3
BP	GO:0097529	myeloid leukocyte migration	6/67	229/18800	0.000164239	0.00799348	0.00596225	CXCL12/CYP19A1/VEGFD/PTGER4/KIT/EDNRB	6
BP	GO:0072006	nephron development	5/67	145/18800	0.000167469	0.00799348	0.00596225	ITGA3/FGF1/CD34/TEK/EDNRB	5
BP	GO:0042445	hormone metabolic process	6/67	230/18800	0.000168171	0.00799348	0.00596225	CYP19A1/GNB3/LEP/PCSK6/EDNRB/RDH10	6
BP	GO:0045137	development of primary sexual characteristics	6/67	231/18800	0.000172177	0.0080134	0.0059771	CYP19A1/LEP/KIT/PTX3/ADAMTS1/RDH10	6
BP	GO:0035767	endothelial cell chemotaxis	3/67	31/18800	0.000181059	0.00825481	0.00615717	NR4A1/FGF1/FGF18	3
BP	GO:0003012	muscle system process	8/67	449/18800	0.000188858	0.00843818	0.00629394	LEP/CRYAB/DSP/KIT/NR4A1/COMP/RGS4/EDNRB	8
BP	GO:0046209	nitric oxide metabolic process	4/67	81/18800	0.000199413	0.0086924	0.00648357	PTGIS/PTX3/CD34/CLU	4
BP	GO:0036294	cellular response to decreased oxygen levels	5/67	151/18800	0.00020233	0.0086924	0.00648357	EGLN2/EPAS1/PTGIS/CD34/CCNA2	5
BP	GO:2001057	reactive nitrogen species metabolic process	4/67	82/18800	0.000209081	0.00881295	0.00657348	PTGIS/PTX3/CD34/CLU	4
BP	GO:0016049	cell growth	8/67	484/18800	0.000313529	0.0127426	0.00950454	CXCL12/MEG3/EGLN2/ALCAM/CRYAB/LTBP4/BDKRB1/RGS4	8
BP	GO:0071453	cellular response to oxygen levels	5/67	166/18800	0.000313716	0.0127426	0.00950454	EGLN2/EPAS1/PTGIS/CD34/CCNA2	5
BP	GO:0035886	vascular associated smooth muscle cell differentiation	3/67	38/18800	0.000333799	0.0133162	0.0099324	KIT/MIR221/COMP	3
BP	GO:0035265	organ growth	5/67	175/18800	0.00039982	0.0156701	0.0116882	FGF7/CYP19A1/LEP/COMP/RGS4	5
BP	GO:0001936	regulation of endothelial cell proliferation	5/67	178/18800	0.000432152	0.0166453	0.0124155	CXCL12/LEP/VEGFD/NR4A1/TEK	5
BP	GO:1901992	positive regulation of mitotic cell cycle phase transition	4/67	100/18800	0.000446757	0.0169162	0.0126176	HSPA2/MIR221/CCNB1/ADAMTS1	4
BP	GO:0050728	negative regulation of inflammatory response	5/67	182/18800	0.000478287	0.0176406	0.0131579	CYP19A1/PTGER4/PTGIS/MIR221/TEK	5
BP	GO:0007548	sex differentiation	6/67	281/18800	0.000491352	0.0176406	0.0131579	CYP19A1/LEP/KIT/PTX3/ADAMTS1/RDH10	6
BP	GO:0050727	regulation of inflammatory response	7/67	394/18800	0.000496409	0.0176406	0.0131579	CYP19A1/PTGER4/PTGIS/MIR221/NEAT1/TEK/EDNRB	7
BP	GO:0007565	female pregnancy	5/67	185/18800	0.000515255	0.0176406	0.0131579	ITGA3/LEP/PAPPA/TPPP3/HSD11B2	5
BP	GO:0019218	regulation of steroid metabolic process	4/67	104/18800	0.000518321	0.0176406	0.0131579	GNB3/LEP/KIT/FGF1	4
BP	GO:0002027	regulation of heart rate	4/67	105/18800	0.000537414	0.0176406	0.0131579	EPAS1/DSP/RGS4/EDNRB	4
BP	GO:0046425	regulation of receptor signaling pathway via JAK-STAT	4/67	105/18800	0.000537414	0.0176406	0.0131579	LEP/KIT/MIR221/MST1	4
BP	GO:0046427	positive regulation of receptor signaling pathway via JAK-STAT	3/67	45/18800	0.000551565	0.0176406	0.0131579	LEP/KIT/MIR221	3
BP	GO:0001542	ovulation from ovarian follicle	2/67	10/18800	0.000552748	0.0176406	0.0131579	LEP/ADAMTS1	2
BP	GO:0035768	endothelial cell chemotaxis to fibroblast growth factor	2/67	10/18800	0.000552748	0.0176406	0.0131579	FGF1/FGF18	2
BP	GO:2000544	regulation of endothelial cell chemotaxis to fibroblast growth factor	2/67	10/18800	0.000552748	0.0176406	0.0131579	FGF1/FGF18	2
BP	GO:0010632	regulation of epithelial cell migration	6/67	290/18800	0.00058001	0.0182499	0.0136124	FGF7/ITGA3/FGF1/MIR221/TEK/FGF18	6
BP	GO:0009408	response to heat	4/67	109/18800	0.000618813	0.0192004	0.0143214	CXCL12/HSPA2/FGF1/CD34	4
BP	GO:0001938	positive regulation of endothelial cell proliferation	4/67	111/18800	0.00066263	0.0195515	0.0145832	CXCL12/VEGFD/NR4A1/TEK	4
BP	GO:0002551	mast cell chemotaxis	2/67	11/18800	0.000674027	0.0195515	0.0145832	VEGFD/KIT	2
BP	GO:0035766	cell chemotaxis to fibroblast growth factor	2/67	11/18800	0.000674027	0.0195515	0.0145832	FGF1/FGF18	2
BP	GO:1904847	regulation of cell chemotaxis to fibroblast growth factor	2/67	11/18800	0.000674027	0.0195515	0.0145832	FGF1/FGF18	2
BP	GO:0001558	regulation of cell growth	7/67	415/18800	0.000675161	0.0195515	0.0145832	CXCL12/MEG3/EGLN2/CRYAB/LTBP4/BDKRB1/RGS4	7
BP	GO:0044344	cellular response to fibroblast growth factor stimulus	4/67	113/18800	0.000708603	0.0195515	0.0145832	FGF7/NR4A1/FGF1/FGF18	4
BP	GO:0022602	ovulation cycle process	3/67	49/18800	0.000708894	0.0195515	0.0145832	LEP/PTX3/ADAMTS1	3
BP	GO:0046850	regulation of bone remodeling	3/67	49/18800	0.000708894	0.0195515	0.0145832	TFRC/TNFRSF11B/LEP	3
BP	GO:1904894	positive regulation of receptor signaling pathway via STAT	3/67	49/18800	0.000708894	0.0195515	0.0145832	LEP/KIT/MIR221	3
BP	GO:0003014	renal system process	4/67	114/18800	0.000732417	0.0199539	0.0148834	ITGA3/CD34/HSD11B2/EDNRB	4
BP	GO:1904892	regulation of receptor signaling pathway via STAT	4/67	116/18800	0.000781735	0.0210409	0.0156942	LEP/KIT/MIR221/MST1	4
BP	GO:0097531	mast cell migration	2/67	12/18800	0.000806972	0.0213107	0.0158954	VEGFD/KIT	2
BP	GO:0044703	multi-organism reproductive process	5/67	205/18800	0.000819455	0.0213107	0.0158954	ITGA3/LEP/PAPPA/TPPP3/HSD11B2	5
BP	GO:0032102	negative regulation of response to external stimulus	7/67	429/18800	0.000820377	0.0213107	0.0158954	CYP19A1/LEP/PTGER4/PTGIS/MIR221/CD34/TEK	7
BP	GO:0002686	negative regulation of leukocyte migration	3/67	52/18800	0.000843877	0.0216692	0.0161628	CXCL12/CYP19A1/PTGER4	3
BP	GO:0071774	response to fibroblast growth factor	4/67	119/18800	0.000860051	0.0218336	0.0162854	FGF7/NR4A1/FGF1/FGF18	4
BP	GO:0090287	regulation of cellular response to growth factor stimulus	6/67	314/18800	0.000877971	0.0220381	0.0164379	ITGA3/LTBP4/FGF1/PCSK6/FGF18/CRIM1	6
BP	GO:0051988	regulation of attachment of spindle microtubules to kinetochore	2/67	13/18800	0.000951501	0.0229611	0.0171264	NEK2/CCNB1	2
BP	GO:1904995	negative regulation of leukocyte adhesion to vascular endothelial cell	2/67	13/18800	0.000951501	0.0229611	0.0171264	CXCL12/MIR221	2
BP	GO:1905907	negative regulation of amyloid fibril formation	2/67	13/18800	0.000951501	0.0229611	0.0171264	CRYAB/CLU	2
BP	GO:0044706	multi-multicellular organism process	5/67	213/18800	0.000972689	0.0229611	0.0171264	ITGA3/LEP/PAPPA/TPPP3/HSD11B2	5
BP	GO:1901989	positive regulation of cell cycle phase transition	4/67	123/18800	0.000972877	0.0229611	0.0171264	HSPA2/MIR221/CCNB1/ADAMTS1	4
BP	GO:0032103	positive regulation of response to external stimulus	7/67	442/18800	0.000976411	0.0229611	0.0171264	CXCL12/VEGFD/PTGER4/RNF31/MIR221/NEAT1/FGF18	7
BP	GO:0061756	leukocyte adhesion to vascular endothelial cell	3/67	56/18800	0.00104777	0.0243826	0.0181867	CXCL12/LEP/MIR221	3
BP	GO:0002685	regulation of leukocyte migration	5/67	218/18800	0.00107871	0.0248437	0.0185306	CXCL12/CYP19A1/VEGFD/PTGER4/BDKRB1	5
BP	GO:0050930	induction of positive chemotaxis	2/67	14/18800	0.00110753	0.0249922	0.0186414	CXCL12/VEGFD	2
BP	GO:0060347	heart trabecula formation	2/67	14/18800	0.00110753	0.0249922	0.0186414	TEK/ADAMTS1	2
BP	GO:0045931	positive regulation of mitotic cell cycle	4/67	128/18800	0.00112808	0.0252014	0.0187975	HSPA2/MIR221/CCNB1/ADAMTS1	4
BP	GO:2000027	regulation of animal organ morphogenesis	4/67	129/18800	0.00116109	0.0256819	0.0191559	TNFRSF11B/FGF7/FGF1/CD34	4
BP	GO:0010595	positive regulation of endothelial cell migration	4/67	131/18800	0.00122912	0.0268709	0.0200427	FGF1/MIR221/TEK/FGF18	4
BP	GO:0050920	regulation of chemotaxis	5/67	225/18800	0.00124127	0.0268709	0.0200427	CXCL12/CYP19A1/VEGFD/FGF1/FGF18	5
BP	GO:0035358	regulation of peroxisome proliferator activated receptor signaling pathway	2/67	15/18800	0.00127499	0.0268709	0.0200427	LEP/PTGIS	2
BP	GO:0044793	negative regulation by host of viral process	2/67	15/18800	0.00127499	0.0268709	0.0200427	PTX3/MIR221	2
BP	GO:0051956	negative regulation of amino acid transport	2/67	15/18800	0.00127499	0.0268709	0.0200427	LEP/RGS4	2
BP	GO:0019216	regulation of lipid metabolic process	6/67	339/18800	0.00130191	0.0271819	0.0202746	GNB3/LEP/KIT/FGF1/TEK/RDH10	6
BP	GO:0062012	regulation of small molecule metabolic process	6/67	342/18800	0.00136176	0.0281683	0.0210104	GNB3/LEP/KIT/FGF1/MST1/RDH10	6
BP	GO:1905906	regulation of amyloid fibril formation	2/67	16/18800	0.00145378	0.0297958	0.0222243	CRYAB/CLU	2
BP	GO:0033674	positive regulation of kinase activity	7/67	476/18800	0.00149688	0.0303829	0.0226623	LEP/KIT/FGF1/TEK/CCNB1/FGF18/CLU	7
BP	GO:0006936	muscle contraction	6/67	349/18800	0.00150962	0.0303829	0.0226623	CRYAB/DSP/KIT/NR4A1/COMP/EDNRB	6
BP	GO:0030595	leukocyte chemotaxis	5/67	236/18800	0.00153248	0.0305087	0.0227561	CXCL12/CYP19A1/VEGFD/KIT/EDNRB	5
BP	GO:0050918	positive chemotaxis	3/67	64/18800	0.00154319	0.0305087	0.0227561	CXCL12/FGF7/VEGFD	3
BP	GO:0000086	G2/M transition of mitotic cell cycle	4/67	140/18800	0.00157011	0.0306026	0.0228262	HSPA2/NES/CCNB1/CCNA2	4
BP	GO:0042481	regulation of odontogenesis	2/67	17/18800	0.00164383	0.0306026	0.0228262	TNFRSF11B/CD34	2
BP	GO:0045019	negative regulation of nitric oxide biosynthetic process	2/67	17/18800	0.00164383	0.0306026	0.0228262	PTGIS/CD34	2
BP	GO:0061548	ganglion development	2/67	17/18800	0.00164383	0.0306026	0.0228262	TUBB3/RGS4	2
BP	GO:0090083	regulation of inclusion body assembly	2/67	17/18800	0.00164383	0.0306026	0.0228262	HSPA2/CLU	2
BP	GO:0090136	epithelial cell-cell adhesion	2/67	17/18800	0.00164383	0.0306026	0.0228262	DSP/KIT	2
BP	GO:1904406	negative regulation of nitric oxide metabolic process	2/67	17/18800	0.00164383	0.0306026	0.0228262	PTGIS/CD34	2
BP	GO:0032835	glomerulus development	3/67	66/18800	0.00168632	0.0311343	0.0232227	CD34/TEK/EDNRB	3
BP	GO:0042531	positive regulation of tyrosine phosphorylation of STAT protein	3/67	67/18800	0.0017609	0.0322446	0.0240509	LEP/KIT/MIR221	3
BP	GO:0006066	alcohol metabolic process	6/67	361/18800	0.00179129	0.0325344	0.0242671	GNB3/LEP/FGF1/HSD11B2/EDNRB/RDH10	6
BP	GO:0044320	cellular response to leptin stimulus	2/67	18/18800	0.00184506	0.0329749	0.0245956	LEP/CCNA2	2
BP	GO:0060602	branch elongation of an epithelium	2/67	18/18800	0.00184506	0.0329749	0.0245956	FGF1/RDH10	2
BP	GO:0010817	regulation of hormone levels	7/67	496/18800	0.00189168	0.0335398	0.0250169	CYP19A1/GNB3/LEP/LTBP4/PCSK6/EDNRB/RDH10	7
BP	GO:0016525	negative regulation of angiogenesis	4/67	149/18800	0.00197206	0.0344902	0.0257259	MIR221/TEK/YJEFN3/ADAMTS1	4
BP	GO:0042698	ovulation cycle	3/67	70/18800	0.0019969	0.0344902	0.0257259	LEP/PTX3/ADAMTS1	3
BP	GO:0061035	regulation of cartilage development	3/67	70/18800	0.0019969	0.0344902	0.0257259	ZBTB16/LEP/FGF18	3
BP	GO:0010951	negative regulation of endopeptidase activity	5/67	251/18800	0.00200704	0.0344902	0.0257259	BIRC5/CRYAB/PTTG1/NR4A1/CRIM1	5
BP	GO:0051346	negative regulation of hydrolase activity	6/67	371/18800	0.00205514	0.0347281	0.0259033	BIRC5/CRYAB/PTTG1/NR4A1/PTX3/CRIM1	6
BP	GO:0032332	positive regulation of chondrocyte differentiation	2/67	19/18800	0.00205739	0.0347281	0.0259033	ZBTB16/FGF18	2
BP	GO:2000181	negative regulation of blood vessel morphogenesis	4/67	151/18800	0.00207019	0.0347281	0.0259033	MIR221/TEK/YJEFN3/ADAMTS1	4
BP	GO:0071900	regulation of protein serine/threonine kinase activity	6/67	372/18800	0.00208307	0.0347281	0.0259033	KIT/FGF1/MST1/CCNB1/FGF18/CCNA2	6
BP	GO:0018108	peptidyl-tyrosine phosphorylation	6/67	373/18800	0.00211127	0.0348324	0.0259811	FGF7/CLK1/LEP/KIT/MIR221/TEK	6
BP	GO:1901343	negative regulation of vasculature development	4/67	152/18800	0.0021205	0.0348324	0.0259811	MIR221/TEK/YJEFN3/ADAMTS1	4
BP	GO:0045834	positive regulation of lipid metabolic process	4/67	153/18800	0.00217166	0.0354123	0.0264136	KIT/FGF1/TEK/RDH10	4
BP	GO:0018212	peptidyl-tyrosine modification	6/67	376/18800	0.00219764	0.0355762	0.0265359	FGF7/CLK1/LEP/KIT/MIR221/TEK	6
BP	GO:0016125	sterol metabolic process	4/67	154/18800	0.00222365	0.0357385	0.0266569	CYP19A1/GNB3/LEP/FGF1	4
BP	GO:0045123	cellular extravasation	3/67	73/18800	0.00225171	0.0358816	0.0267637	CXCL12/LEP/PTGER4	3
BP	GO:0044839	cell cycle G2/M phase transition	4/67	155/18800	0.00227651	0.0358816	0.0267637	HSPA2/NES/CCNB1/CCNA2	4
BP	GO:1904754	positive regulation of vascular associated smooth muscle cell migration	2/67	20/18800	0.00228075	0.0358816	0.0267637	MIR221/ADAMTS1	2
BP	GO:0061448	connective tissue development	5/67	260/18800	0.0023389	0.0362854	0.0270649	ZBTB16/LEP/COMP/CD34/FGF18	5
BP	GO:1903522	regulation of blood circulation	5/67	260/18800	0.0023389	0.0362854	0.0270649	EPAS1/LEP/DSP/RGS4/EDNRB	5
BP	GO:0010466	negative regulation of peptidase activity	5/67	262/18800	0.00241776	0.0372502	0.0277845	BIRC5/CRYAB/PTTG1/NR4A1/CRIM1	5
BP	GO:0007292	female gamete generation	4/67	158/18800	0.00244026	0.0373393	0.027851	LEP/PTX3/TOP2A/ADAMTS1	4
BP	GO:0003018	vascular process in circulatory system	5/67	263/18800	0.00245792	0.0373536	0.0278617	TFRC/LEP/COMP/TEK/EDNRB	5
BP	GO:0043154	negative regulation of cysteine-type endopeptidase activity involved in apoptotic process	3/67	77/18800	0.00262159	0.0395718	0.0295162	BIRC5/CRYAB/NR4A1	3
BP	GO:0031348	negative regulation of defense response	5/67	268/18800	0.002666	0.0397798	0.0296713	CYP19A1/PTGER4/PTGIS/MIR221/TEK	5
BP	GO:0030509	BMP signaling pathway	4/67	162/18800	0.00267098	0.0397798	0.0296713	ITGA3/PCSK6/COMP/CRIM1	4
BP	GO:0007568	aging	4/67	163/18800	0.00273092	0.0400408	0.029866	TFRC/CRYAB/COMP/EDNRB	4
BP	GO:0032891	negative regulation of organic acid transport	2/67	22/18800	0.0027602	0.0400408	0.029866	LEP/RGS4	2
BP	GO:0035357	peroxisome proliferator activated receptor signaling pathway	2/67	22/18800	0.0027602	0.0400408	0.029866	LEP/PTGIS	2
BP	GO:0044321	response to leptin	2/67	22/18800	0.0027602	0.0400408	0.029866	LEP/CCNA2	2
BP	GO:0014068	positive regulation of phosphatidylinositol 3-kinase signaling	3/67	79/18800	0.00281976	0.0404624	0.0301805	LEP/KIT/TEK	3
BP	GO:0001894	tissue homeostasis	5/67	272/18800	0.00284146	0.0404624	0.0301805	TFRC/TNFRSF11B/EPAS1/COMP/CD34	5
BP	GO:0045860	positive regulation of protein kinase activity	6/67	396/18800	0.0028436	0.0404624	0.0301805	LEP/KIT/FGF1/CCNB1/FGF18/CLU	6
BP	GO:0010259	multicellular organism aging	2/67	23/18800	0.00301614	0.0421128	0.0314115	CRYAB/COMP	2
BP	GO:0014821	phasic smooth muscle contraction	2/67	23/18800	0.00301614	0.0421128	0.0314115	KIT/EDNRB	2
BP	GO:0030728	ovulation	2/67	23/18800	0.00301614	0.0421128	0.0314115	LEP/ADAMTS1	2
BP	GO:0042310	vasoconstriction	3/67	82/18800	0.00313395	0.0430138	0.0320835	LEP/COMP/EDNRB	3
BP	GO:2001021	negative regulation of response to DNA damage stimulus	3/67	82/18800	0.00313395	0.0430138	0.0320835	CXCL12/MIR221/CLU	3
BP	GO:0043434	response to peptide hormone	6/67	404/18800	0.00313843	0.0430138	0.0320835	CXCL12/LEP/NR4A1/HSD11B2/EDNRB/CCNA2	6
BP	GO:0043542	endothelial cell migration	5/67	279/18800	0.00316847	0.0431607	0.0321931	NR4A1/FGF1/MIR221/TEK/FGF18	5
BP	GO:0042509	regulation of tyrosine phosphorylation of STAT protein	3/67	83/18800	0.00324326	0.0436533	0.0325605	LEP/KIT/MIR221	3
BP	GO:0070841	inclusion body assembly	2/67	24/18800	0.00328279	0.0436533	0.0325605	HSPA2/CLU	2
BP	GO:1903792	negative regulation of anion transport	2/67	24/18800	0.00328279	0.0436533	0.0325605	LEP/RGS4	2
BP	GO:2001026	regulation of endothelial cell chemotaxis	2/67	24/18800	0.00328279	0.0436533	0.0325605	FGF1/FGF18	2
BP	GO:0007259	receptor signaling pathway via JAK-STAT	4/67	173/18800	0.00338191	0.0441824	0.0329552	LEP/KIT/MIR221/MST1	4
BP	GO:0071772	response to BMP	4/67	173/18800	0.00338191	0.0441824	0.0329552	ITGA3/PCSK6/COMP/CRIM1	4
BP	GO:0071773	cellular response to BMP stimulus	4/67	173/18800	0.00338191	0.0441824	0.0329552	ITGA3/PCSK6/COMP/CRIM1	4
BP	GO:0048771	tissue remodeling	4/67	174/18800	0.00345232	0.0442821	0.0330296	TFRC/TNFRSF11B/EPAS1/LEP	4
BP	GO:0008543	fibroblast growth factor receptor signaling pathway	3/67	85/18800	0.00346883	0.0442821	0.0330296	FGF7/FGF1/FGF18	3
BP	GO:0050886	endocrine process	3/67	85/18800	0.00346883	0.0442821	0.0330296	LEP/HSD11B2/EDNRB	3
BP	GO:2000117	negative regulation of cysteine-type endopeptidase activity	3/67	85/18800	0.00346883	0.0442821	0.0330296	BIRC5/CRYAB/NR4A1	3
BP	GO:0003071	renal system process involved in regulation of systemic arterial blood pressure	2/67	25/18800	0.00356007	0.0446808	0.0333269	HSD11B2/EDNRB	2
BP	GO:0050927	positive regulation of positive chemotaxis	2/67	25/18800	0.00356007	0.0446808	0.0333269	CXCL12/VEGFD	2
BP	GO:0060343	trabecula formation	2/67	25/18800	0.00356007	0.0446808	0.0333269	TEK/ADAMTS1	2
BP	GO:0034103	regulation of tissue remodeling	3/67	86/18800	0.00358514	0.0447441	0.0333741	TFRC/TNFRSF11B/LEP	3
BP	GO:0007260	tyrosine phosphorylation of STAT protein	3/67	87/18800	0.0037038	0.0454826	0.033925	LEP/KIT/MIR221	3
BP	GO:0001503	ossification	6/67	420/18800	0.00379615	0.0454826	0.033925	ZBTB16/LEP/PTGER4/COMP/FGF18/CRIM1	6
BP	GO:0046849	bone remodeling	3/67	88/18800	0.00382484	0.0454826	0.033925	TFRC/TNFRSF11B/LEP	3
BP	GO:0014829	vascular associated smooth muscle contraction	2/67	26/18800	0.0038479	0.0454826	0.033925	COMP/EDNRB	2
BP	GO:0030318	melanocyte differentiation	2/67	26/18800	0.0038479	0.0454826	0.033925	KIT/EDNRB	2
BP	GO:0033622	integrin activation	2/67	26/18800	0.0038479	0.0454826	0.033925	CXCL12/PTGER4	2
BP	GO:0043931	ossification involved in bone maturation	2/67	26/18800	0.0038479	0.0454826	0.033925	ZBTB16/LEP	2
BP	GO:0050926	regulation of positive chemotaxis	2/67	26/18800	0.0038479	0.0454826	0.033925	CXCL12/VEGFD	2
BP	GO:0072010	glomerular epithelium development	2/67	26/18800	0.0038479	0.0454826	0.033925	CD34/EDNRB	2
BP	GO:1905063	regulation of vascular associated smooth muscle cell differentiation	2/67	26/18800	0.0038479	0.0454826	0.033925	KIT/MIR221	2
BP	GO:0009266	response to temperature stimulus	4/67	180/18800	0.00389587	0.0458073	0.0341671	CXCL12/HSPA2/FGF1/CD34	4
BP	GO:0051781	positive regulation of cell division	3/67	89/18800	0.00394827	0.0459398	0.034266	FGF7/VEGFD/FGF1	3
BP	GO:2001251	negative regulation of chromosome organization	3/67	89/18800	0.00394827	0.0459398	0.034266	PTTG1/CCNB1/TOP2A	3
BP	GO:0060191	regulation of lipase activity	3/67	90/18800	0.00407411	0.046781	0.0348934	KIT/LPAR2/PCSK6	3
BP	GO:0043588	skin development	5/67	296/18800	0.00407481	0.046781	0.0348934	FGF7/ITGA3/DSP/COMP/NME2	5
BP	GO:0003401	axis elongation	2/67	27/18800	0.00414621	0.046781	0.0348934	FGF1/RDH10	2
BP	GO:0051953	negative regulation of amine transport	2/67	27/18800	0.00414621	0.046781	0.0348934	LEP/RGS4	2
BP	GO:0072012	glomerulus vasculature development	2/67	27/18800	0.00414621	0.046781	0.0348934	CD34/TEK	2
BP	GO:0097205	renal filtration	2/67	27/18800	0.00414621	0.046781	0.0348934	ITGA3/CD34	2
BP	GO:0097696	receptor signaling pathway via STAT	4/67	184/18800	0.00421214	0.0472861	0.0352701	LEP/KIT/MIR221/MST1	4
BP	GO:0051952	regulation of amine transport	3/67	92/18800	0.00433306	0.0484002	0.0361012	CXCL12/LEP/RGS4	3
BP	GO:0030308	negative regulation of cell growth	4/67	186/18800	0.00437661	0.0486435	0.0362826	MEG3/CRYAB/BDKRB1/RGS4	4
BP	GO:0010971	positive regulation of G2/M transition of mitotic cell cycle	2/67	28/18800	0.00445492	0.0492688	0.036749	HSPA2/CCNB1	2
BP	GO:0050731	positive regulation of peptidyl-tyrosine phosphorylation	4/67	190/18800	0.00471845	0.0510288	0.0380618	FGF7/LEP/KIT/MIR221	4
BP	GO:0030198	extracellular matrix organization	5/67	307/18800	0.0047521	0.0510288	0.0380618	TNFRSF11B/PTX3/MMP15/COMP/ADAMTS1	5
BP	GO:0044772	mitotic cell cycle phase transition	6/67	440/18800	0.00475655	0.0510288	0.0380618	HSPA2/MIR221/NES/CCNB1/ADAMTS1/CCNA2	6
BP	GO:0017145	stem cell division	2/67	29/18800	0.00477396	0.0510288	0.0380618	ZBTB16/KIT	2
BP	GO:0061437	renal system vasculature development	2/67	29/18800	0.00477396	0.0510288	0.0380618	CD34/TEK	2
BP	GO:0061440	kidney vasculature development	2/67	29/18800	0.00477396	0.0510288	0.0380618	CD34/TEK	2
BP	GO:0070977	bone maturation	2/67	29/18800	0.00477396	0.0510288	0.0380618	ZBTB16/LEP	2
BP	GO:0043062	extracellular structure organization	5/67	308/18800	0.00481741	0.0512481	0.0382254	TNFRSF11B/PTX3/MMP15/COMP/ADAMTS1	5
BP	GO:0045229	external encapsulating structure organization	5/67	310/18800	0.00494995	0.0524085	0.0390909	TNFRSF11B/PTX3/MMP15/COMP/ADAMTS1	5
BP	GO:0051304	chromosome separation	3/67	97/18800	0.00502348	0.0529361	0.0394845	PTTG1/CCNB1/TOP2A	3
BP	GO:0045785	positive regulation of cell adhesion	6/67	446/18800	0.00507685	0.0530262	0.0395517	TFRC/CXCL12/ZBTB16/ITGA3/LEP/TEK	6
BP	GO:0001975	response to amphetamine	2/67	30/18800	0.00510324	0.0530262	0.0395517	NR4A1/RGS4	2
BP	GO:1902230	negative regulation of intrinsic apoptotic signaling pathway in response to DNA damage	2/67	30/18800	0.00510324	0.0530262	0.0395517	CXCL12/CLU	2
BP	GO:0051216	cartilage development	4/67	195/18800	0.0051705	0.0534764	0.0398874	ZBTB16/LEP/COMP/FGF18	4
BP	GO:0019233	sensory perception of pain	3/67	99/18800	0.00531715	0.0547396	0.0408297	CXCL12/BDKRB1/EDNRB	3
BP	GO:0023061	signal release	6/67	451/18800	0.00535569	0.0547703	0.0408525	CXCL12/CYP19A1/LEP/LTBP4/NR4A1/EDNRB	6
BP	GO:0061036	positive regulation of cartilage development	2/67	31/18800	0.0054427	0.0547703	0.0408525	ZBTB16/FGF18	2
BP	GO:0061384	heart trabecula morphogenesis	2/67	31/18800	0.0054427	0.0547703	0.0408525	TEK/ADAMTS1	2
BP	GO:0098868	bone growth	2/67	31/18800	0.0054427	0.0547703	0.0408525	LEP/COMP	2
BP	GO:1902751	positive regulation of cell cycle G2/M phase transition	2/67	31/18800	0.0054427	0.0547703	0.0408525	HSPA2/CCNB1	2
BP	GO:0015837	amine transport	3/67	100/18800	0.00546778	0.0547758	0.0408567	CXCL12/LEP/RGS4	3
BP	GO:0060249	anatomical structure homeostasis	5/67	319/18800	0.00557863	0.0556369	0.0414989	TFRC/TNFRSF11B/EPAS1/COMP/CD34	5
BP	GO:0009612	response to mechanical stimulus	4/67	201/18800	0.00575028	0.0565062	0.0421473	CXCL12/PTGER4/KIT/BDKRB1	4
BP	GO:0001516	prostaglandin biosynthetic process	2/67	32/18800	0.00579226	0.0565062	0.0421473	PTGS1/PTGIS	2
BP	GO:0002063	chondrocyte development	2/67	32/18800	0.00579226	0.0565062	0.0421473	COMP/FGF18	2
BP	GO:0044788	modulation by host of viral process	2/67	32/18800	0.00579226	0.0565062	0.0421473	PTX3/MIR221	2
BP	GO:0046457	prostanoid biosynthetic process	2/67	32/18800	0.00579226	0.0565062	0.0421473	PTGS1/PTGIS	2
BP	GO:0043552	positive regulation of phosphatidylinositol 3-kinase activity	2/67	33/18800	0.00615185	0.0588098	0.0438656	KIT/TEK	2
BP	GO:0048799	animal organ maturation	2/67	33/18800	0.00615185	0.0588098	0.0438656	ZBTB16/LEP	2
BP	GO:0050901	leukocyte tethering or rolling	2/67	33/18800	0.00615185	0.0588098	0.0438656	CXCL12/LEP	2
BP	GO:0050974	detection of mechanical stimulus involved in sensory perception	2/67	33/18800	0.00615185	0.0588098	0.0438656	CXCL12/KIT	2
BP	GO:0000819	sister chromatid segregation	4/67	205/18800	0.00616003	0.0588098	0.0438656	PTTG1/NEK2/CCNB1/TOP2A	4
BP	GO:0030510	regulation of BMP signaling pathway	3/67	105/18800	0.00625938	0.0592519	0.0441953	ITGA3/PCSK6/CRIM1	3
BP	GO:0034308	primary alcohol metabolic process	3/67	105/18800	0.00625938	0.0592519	0.0441953	HSD11B2/EDNRB/RDH10	3
BP	GO:0071902	positive regulation of protein serine/threonine kinase activity	4/67	208/18800	0.0064798	0.0609573	0.0454674	KIT/FGF1/CCNB1/FGF18	4
BP	GO:0110110	positive regulation of animal organ morphogenesis	2/67	34/18800	0.00652139	0.0609573	0.0454674	FGF1/CD34	2
BP	GO:1990000	amyloid fibril formation	2/67	34/18800	0.00652139	0.0609573	0.0454674	CRYAB/CLU	2
BP	GO:0007229	integrin-mediated signaling pathway	3/67	107/18800	0.00659417	0.0613807	0.0457832	ITGA3/NME2/ADAMTS1	3
BP	GO:0008016	regulation of heart contraction	4/67	211/18800	0.00681044	0.0628159	0.0468537	EPAS1/DSP/RGS4/EDNRB	4
BP	GO:0042180	cellular ketone metabolic process	4/67	211/18800	0.00681044	0.0628159	0.0468537	CYP19A1/HSD11B2/EDNRB/RDH10	4
BP	GO:0070371	ERK1 and ERK2 cascade	5/67	335/18800	0.0068327	0.0628159	0.0468537	PTGER4/FGF1/MIR221/TEK/FGF18	5
BP	GO:0006457	protein folding	4/67	212/18800	0.0069231	0.0631273	0.047086	HSPA2/CRYAB/LTBP4/CLU	4
BP	GO:0033044	regulation of chromosome organization	4/67	212/18800	0.0069231	0.0631273	0.047086	PTTG1/NEK2/CCNB1/TOP2A	4
BP	GO:0002062	chondrocyte differentiation	3/67	110/18800	0.00711607	0.0646232	0.0482017	ZBTB16/COMP/FGF18	3
BP	GO:0032350	regulation of hormone metabolic process	2/67	36/18800	0.00729004	0.0649314	0.0484316	GNB3/RDH10	2
BP	GO:0050931	pigment cell differentiation	2/67	36/18800	0.00729004	0.0649314	0.0484316	KIT/EDNRB	2
BP	GO:0014066	regulation of phosphatidylinositol 3-kinase signaling	3/67	111/18800	0.00729533	0.0649314	0.0484316	LEP/KIT/TEK	3
BP	GO:0031532	actin cytoskeleton reorganization	3/67	111/18800	0.00729533	0.0649314	0.0484316	FGF7/KIT/TEK	3
BP	GO:0072009	nephron epithelium development	3/67	111/18800	0.00729533	0.0649314	0.0484316	FGF1/CD34/EDNRB	3
BP	GO:0006939	smooth muscle contraction	3/67	112/18800	0.00747726	0.0660663	0.0492781	KIT/COMP/EDNRB	3
BP	GO:1903037	regulation of leukocyte cell-cell adhesion	5/67	344/18800	0.00761904	0.0660663	0.0492781	TFRC/CXCL12/ZBTB16/LEP/MIR221	5
BP	GO:0008608	attachment of spindle microtubules to kinetochore	2/67	37/18800	0.007689	0.0660663	0.0492781	NEK2/CCNB1	2
BP	GO:0031076	embryonic camera-type eye development	2/67	37/18800	0.007689	0.0660663	0.0492781	NES/RDH10	2
BP	GO:0032094	response to food	2/67	37/18800	0.007689	0.0660663	0.0492781	LEP/HSD11B2	2
BP	GO:0048846	axon extension involved in axon guidance	2/67	37/18800	0.007689	0.0660663	0.0492781	CXCL12/ALCAM	2
BP	GO:0090181	regulation of cholesterol metabolic process	2/67	37/18800	0.007689	0.0660663	0.0492781	GNB3/FGF1	2
BP	GO:0090218	positive regulation of lipid kinase activity	2/67	37/18800	0.007689	0.0660663	0.0492781	KIT/TEK	2
BP	GO:1902284	neuron projection extension involved in neuron projection guidance	2/67	37/18800	0.007689	0.0660663	0.0492781	CXCL12/ALCAM	2
BP	GO:0070374	positive regulation of ERK1 and ERK2 cascade	4/67	220/18800	0.00786907	0.0673544	0.0502389	FGF1/MIR221/TEK/FGF18	4
BP	GO:0043410	positive regulation of MAPK cascade	6/67	491/18800	0.00800814	0.0677531	0.0505363	LEP/KIT/FGF1/MIR221/TEK/FGF18	6
BP	GO:1901652	response to peptide	6/67	491/18800	0.00800814	0.0677531	0.0505363	CXCL12/LEP/NR4A1/HSD11B2/EDNRB/CCNA2	6
BP	GO:0001990	regulation of systemic arterial blood pressure by hormone	2/67	38/18800	0.00809762	0.0677531	0.0505363	HSD11B2/EDNRB	2
BP	GO:0035136	forelimb morphogenesis	2/67	38/18800	0.00809762	0.0677531	0.0505363	ZBTB16/RDH10	2
BP	GO:0048246	macrophage chemotaxis	2/67	38/18800	0.00809762	0.0677531	0.0505363	CYP19A1/EDNRB	2
BP	GO:1902229	regulation of intrinsic apoptotic signaling pathway in response to DNA damage	2/67	38/18800	0.00809762	0.0677531	0.0505363	CXCL12/CLU	2
BP	GO:0045861	negative regulation of proteolysis	5/67	350/18800	0.00817714	0.0681632	0.0508422	BIRC5/CRYAB/PTTG1/NR4A1/CRIM1	5
BP	GO:0043406	positive regulation of MAP kinase activity	3/67	116/18800	0.00823179	0.0683636	0.0509917	KIT/FGF1/FGF18	3
BP	GO:0046777	protein autophosphorylation	4/67	224/18800	0.00837245	0.0692743	0.0516709	CLK1/KIT/NEK2/TEK	4
BP	GO:0002691	regulation of cellular extravasation	2/67	39/18800	0.00851583	0.0699426	0.0521694	CXCL12/PTGER4	2
BP	GO:1904994	regulation of leukocyte adhesion to vascular endothelial cell	2/67	39/18800	0.00851583	0.0699426	0.0521694	CXCL12/MIR221	2
BP	GO:0030278	regulation of ossification	3/67	118/18800	0.00862527	0.0705819	0.0526462	ZBTB16/PTGER4/COMP	3
BP	GO:0010639	negative regulation of organelle organization	5/67	356/18800	0.00876313	0.0714402	0.0532864	TFRC/PTTG1/CCNB1/TOP2A/CLU	5
BP	GO:0051897	positive regulation of protein kinase B signaling	3/67	119/18800	0.00882609	0.0714402	0.0532864	LEP/MIR221/TEK	3
BP	GO:0051928	positive regulation of calcium ion transport	3/67	119/18800	0.00882609	0.0714402	0.0532864	CXCL12/HSPA2/BDKRB1	3
BP	GO:0010863	positive regulation of phospholipase C activity	2/67	40/18800	0.00894357	0.0718702	0.0536072	KIT/LPAR2	2
BP	GO:0051955	regulation of amino acid transport	2/67	40/18800	0.00894357	0.0718702	0.0536072	LEP/RGS4	2
BP	GO:0010594	regulation of endothelial cell migration	4/67	230/18800	0.00916649	0.0733976	0.0547465	FGF1/MIR221/TEK/FGF18	4
BP	GO:0045124	regulation of bone resorption	2/67	41/18800	0.00938074	0.0745786	0.0556273	TFRC/TNFRSF11B	2
BP	GO:0045429	positive regulation of nitric oxide biosynthetic process	2/67	41/18800	0.00938074	0.0745786	0.0556273	PTX3/CLU	2
BP	GO:0010906	regulation of glucose metabolic process	3/67	123/18800	0.0096568	0.076501	0.0570613	GNB3/LEP/MST1	3
BP	GO:0060560	developmental growth involved in morphogenesis	4/67	234/18800	0.0097223	0.0767478	0.0572453	CXCL12/ALCAM/FGF1/RDH10	4
BP	GO:0014911	positive regulation of smooth muscle cell migration	2/67	42/18800	0.0098273	0.0768384	0.0573129	MIR221/ADAMTS1	2
BP	GO:1900274	regulation of phospholipase C activity	2/67	42/18800	0.0098273	0.0768384	0.0573129	KIT/LPAR2	2
BP	GO:0002688	regulation of leukocyte chemotaxis	3/67	124/18800	0.00987137	0.0768384	0.0573129	CXCL12/CYP19A1/VEGFD	3
BP	GO:0030218	erythrocyte differentiation	3/67	124/18800	0.00987137	0.0768384	0.0573129	EPAS1/KIT/MIR221	3
BP	GO:0007178	transmembrane receptor protein serine/threonine kinase signaling pathway	5/67	368/18800	0.0100215	0.0775417	0.0578375	ITGA3/LTBP4/PCSK6/COMP/CRIM1	5
BP	GO:0045444	fat cell differentiation	4/67	237/18800	0.0101533	0.0775417	0.0578375	GNB3/ZBTB16/LEP/NR4A1	4
BP	GO:0014075	response to amine	2/67	43/18800	0.0102832	0.0775417	0.0578375	NR4A1/RGS4	2
BP	GO:0033046	negative regulation of sister chromatid segregation	2/67	43/18800	0.0102832	0.0775417	0.0578375	PTTG1/CCNB1	2
BP	GO:0033048	negative regulation of mitotic sister chromatid segregation	2/67	43/18800	0.0102832	0.0775417	0.0578375	PTTG1/CCNB1	2
BP	GO:0051150	regulation of smooth muscle cell differentiation	2/67	43/18800	0.0102832	0.0775417	0.0578375	KIT/MIR221	2
BP	GO:0140353	lipid export from cell	2/67	43/18800	0.0102832	0.0775417	0.0578375	CYP19A1/LEP	2
BP	GO:1904407	positive regulation of nitric oxide metabolic process	2/67	43/18800	0.0102832	0.0775417	0.0578375	PTX3/CLU	2
BP	GO:2000816	negative regulation of mitotic sister chromatid separation	2/67	43/18800	0.0102832	0.0775417	0.0578375	PTTG1/CCNB1	2
BP	GO:0003206	cardiac chamber morphogenesis	3/67	126/18800	0.0103088	0.0775417	0.0578375	DSP/TEK/ADAMTS1	3
BP	GO:0014009	glial cell proliferation	2/67	44/18800	0.0107483	0.0803064	0.0598996	MIR221/CLU	2
BP	GO:1904752	regulation of vascular associated smooth muscle cell migration	2/67	44/18800	0.0107483	0.0803064	0.0598996	MIR221/ADAMTS1	2
BP	GO:0019318	hexose metabolic process	4/67	242/18800	0.0108989	0.0810949	0.0604878	GNB3/LEP/MST1/PFKFB3	4
BP	GO:1902903	regulation of supramolecular fiber organization	5/67	376/18800	0.0109264	0.0810949	0.0604878	CXCL12/PTGER4/CRYAB/RGS4/CLU	5
BP	GO:0007127	meiosis I	3/67	130/18800	0.0112172	0.0819318	0.061112	HSPA2/PTTG1/TOP2A	3
BP	GO:0016572	histone phosphorylation	2/67	45/18800	0.0112225	0.0819318	0.061112	MST1/CCNA2	2
BP	GO:0051985	negative regulation of chromosome segregation	2/67	45/18800	0.0112225	0.0819318	0.061112	PTTG1/CCNB1	2
BP	GO:1904738	vascular associated smooth muscle cell migration	2/67	45/18800	0.0112225	0.0819318	0.061112	MIR221/ADAMTS1	2
BP	GO:1905819	negative regulation of chromosome separation	2/67	45/18800	0.0112225	0.0819318	0.061112	PTTG1/CCNB1	2
BP	GO:0045926	negative regulation of growth	4/67	245/18800	0.0113628	0.0826854	0.0616741	MEG3/CRYAB/BDKRB1/RGS4	4
BP	GO:0007159	leukocyte cell-cell adhesion	5/67	381/18800	0.0115196	0.0832833	0.0621201	TFRC/CXCL12/ZBTB16/LEP/MIR221	5
BP	GO:0071695	anatomical structure maturation	4/67	246/18800	0.0115202	0.0832833	0.0621201	ZBTB16/EPAS1/LEP/EDNRB	4
BP	GO:0060047	heart contraction	4/67	247/18800	0.011679	0.0832833	0.0621201	EPAS1/DSP/RGS4/EDNRB	4
BP	GO:0090068	positive regulation of cell cycle process	4/67	247/18800	0.011679	0.0832833	0.0621201	HSPA2/MIR221/CCNB1/ADAMTS1	4
BP	GO:0033047	regulation of mitotic sister chromatid segregation	2/67	46/18800	0.0117059	0.0832833	0.0621201	PTTG1/CCNB1	2
BP	GO:0061383	trabecula morphogenesis	2/67	46/18800	0.0117059	0.0832833	0.0621201	TEK/ADAMTS1	2
BP	GO:1904707	positive regulation of vascular associated smooth muscle cell proliferation	2/67	46/18800	0.0117059	0.0832833	0.0621201	MIR221/ADAMTS1	2
BP	GO:0015850	organic hydroxy compound transport	4/67	248/18800	0.0118393	0.0839648	0.0626284	CXCL12/CYP19A1/LEP/CLU	4
BP	GO:0003158	endothelium development	3/67	133/18800	0.0119279	0.0840597	0.0626992	FGF1/CD34/EDNRB	3
BP	GO:0034101	erythrocyte homeostasis	3/67	133/18800	0.0119279	0.0840597	0.0626992	EPAS1/KIT/MIR221	3
BP	GO:0090257	regulation of muscle system process	4/67	250/18800	0.012164	0.0851592	0.0635193	DSP/KIT/NR4A1/RGS4	4
BP	GO:0042220	response to cocaine	2/67	47/18800	0.0121983	0.0851592	0.0635193	RGS4/CCNA2	2
BP	GO:0048066	developmental pigmentation	2/67	47/18800	0.0121983	0.0851592	0.0635193	KIT/EDNRB	2
BP	GO:0042692	muscle cell differentiation	5/67	387/18800	0.0122602	0.0853246	0.0636427	KIT/MIR221/COMP/RGS4/EDNRB	5
BP	GO:0051924	regulation of calcium ion transport	4/67	251/18800	0.0123285	0.0855335	0.0637985	CXCL12/HSPA2/BDKRB1/RGS4	4
BP	GO:0061982	meiosis I cell cycle process	3/67	136/18800	0.0126641	0.0867614	0.0647143	HSPA2/PTTG1/TOP2A	3
BP	GO:0003044	regulation of systemic arterial blood pressure mediated by a chemical signal	2/67	48/18800	0.0126996	0.0867614	0.0647143	HSD11B2/EDNRB	2
BP	GO:0006953	acute-phase response	2/67	48/18800	0.0126996	0.0867614	0.0647143	TFRC/EDNRB	2
BP	GO:0035850	epithelial cell differentiation involved in kidney development	2/67	48/18800	0.0126996	0.0867614	0.0647143	CD34/EDNRB	2
BP	GO:0048146	positive regulation of fibroblast proliferation	2/67	48/18800	0.0126996	0.0867614	0.0647143	CCNB1/CCNA2	2
BP	GO:0030099	myeloid cell differentiation	5/67	391/18800	0.0127715	0.0869864	0.0648822	TFRC/ZBTB16/EPAS1/KIT/MIR221	5
BP	GO:0034754	cellular hormone metabolic process	3/67	137/18800	0.0129151	0.0876972	0.0654124	CYP19A1/EDNRB/RDH10	3
BP	GO:0032970	regulation of actin filament-based process	5/67	393/18800	0.0130325	0.0882263	0.0658071	CXCL12/PTGER4/DSP/TEK/RGS4	5
BP	GO:0008206	bile acid metabolic process	2/67	49/18800	0.0132099	0.0888881	0.0663007	LEP/KIT	2
BP	GO:1900047	negative regulation of hemostasis	2/67	49/18800	0.0132099	0.0888881	0.0663007	COMP/CD34	2
BP	GO:0003015	heart process	4/67	257/18800	0.0133454	0.0895306	0.0667799	EPAS1/DSP/RGS4/EDNRB	4
BP	GO:0008203	cholesterol metabolic process	3/67	139/18800	0.0134258	0.0898001	0.0669809	GNB3/LEP/FGF1	3
BP	GO:0050921	positive regulation of chemotaxis	3/67	140/18800	0.0136854	0.0904733	0.067483	CXCL12/VEGFD/FGF18	3
BP	GO:0072073	kidney epithelium development	3/67	140/18800	0.0136854	0.0904733	0.067483	FGF1/CD34/EDNRB	3
BP	GO:0006692	prostanoid metabolic process	2/67	50/18800	0.0137289	0.0904733	0.067483	PTGS1/PTGIS	2
BP	GO:0006693	prostaglandin metabolic process	2/67	50/18800	0.0137289	0.0904733	0.067483	PTGS1/PTGIS	2
BP	GO:0060425	lung morphogenesis	2/67	50/18800	0.0137289	0.0904733	0.067483	FGF7/RDH10	2
BP	GO:0002687	positive regulation of leukocyte migration	3/67	141/18800	0.0139479	0.0904819	0.0674894	CXCL12/VEGFD/BDKRB1	3
BP	GO:0035296	regulation of tube diameter	3/67	141/18800	0.0139479	0.0904819	0.0674894	LEP/COMP/EDNRB	3
BP	GO:0097746	blood vessel diameter maintenance	3/67	141/18800	0.0139479	0.0904819	0.0674894	LEP/COMP/EDNRB	3
BP	GO:0005996	monosaccharide metabolic process	4/67	261/18800	0.0140523	0.0904819	0.0674894	GNB3/LEP/MST1/PFKFB3	4
BP	GO:0050730	regulation of peptidyl-tyrosine phosphorylation	4/67	261/18800	0.0140523	0.0904819	0.0674894	FGF7/LEP/KIT/MIR221	4
BP	GO:0043254	regulation of protein-containing complex assembly	5/67	401/18800	0.0141129	0.0904819	0.0674894	TFRC/PTGER4/CRYAB/TPPP3/CLU	5
BP	GO:0035150	regulation of tube size	3/67	142/18800	0.0142132	0.0904819	0.0674894	LEP/COMP/EDNRB	3
BP	GO:0045598	regulation of fat cell differentiation	3/67	142/18800	0.0142132	0.0904819	0.0674894	GNB3/ZBTB16/LEP	3
BP	GO:0006111	regulation of gluconeogenesis	2/67	51/18800	0.0142568	0.0904819	0.0674894	LEP/MST1	2
BP	GO:0010823	negative regulation of mitochondrion organization	2/67	51/18800	0.0142568	0.0904819	0.0674894	TFRC/CLU	2
BP	GO:0015804	neutral amino acid transport	2/67	51/18800	0.0142568	0.0904819	0.0674894	LEP/RGS4	2
BP	GO:0032330	regulation of chondrocyte differentiation	2/67	51/18800	0.0142568	0.0904819	0.0674894	ZBTB16/FGF18	2
BP	GO:0050982	detection of mechanical stimulus	2/67	51/18800	0.0142568	0.0904819	0.0674894	CXCL12/KIT	2
BP	GO:0030217	T cell differentiation	4/67	263/18800	0.0144146	0.0912243	0.0680432	ZBTB16/LEP/PTGER4/KIT	4
BP	GO:0030522	intracellular receptor signaling pathway	4/67	264/18800	0.0145979	0.0921235	0.0687139	EGLN2/LEP/PTGIS/NR4A1	4
BP	GO:0014065	phosphatidylinositol 3-kinase signaling	3/67	144/18800	0.0147525	0.0924681	0.0689709	LEP/KIT/TEK	3
BP	GO:0051091	positive regulation of DNA-binding transcription factor activity	4/67	265/18800	0.0147827	0.0924681	0.0689709	TFRC/RNF31/KIT/CLU	4
BP	GO:0006636	unsaturated fatty acid biosynthetic process	2/67	52/18800	0.0147933	0.0924681	0.0689709	PTGS1/PTGIS	2
BP	GO:0022412	cellular process involved in reproduction in multicellular organism	5/67	406/18800	0.0148181	0.0924681	0.0689709	HSPA2/ZBTB16/KIT/PTX3/TOP2A	5
BP	GO:0051321	meiotic cell cycle	4/67	266/18800	0.014969	0.0931496	0.0694792	HSPA2/PTTG1/NEK2/TOP2A	4
BP	GO:0031333	negative regulation of protein-containing complex assembly	3/67	145/18800	0.0150264	0.0932474	0.0695522	PTGER4/CRYAB/CLU	3
BP	GO:0090092	regulation of transmembrane receptor protein serine/threonine kinase signaling pathway	4/67	267/18800	0.0151567	0.0937955	0.069961	ITGA3/LTBP4/PCSK6/CRIM1	4
BP	GO:1900087	positive regulation of G1/S transition of mitotic cell cycle	2/67	53/18800	0.0153384	0.0946575	0.070604	MIR221/ADAMTS1	2
BP	GO:0001890	placenta development	3/67	147/18800	0.015583	0.0959019	0.0715321	EPAS1/LEP/TPPP3	3
BP	GO:1902652	secondary alcohol metabolic process	3/67	149/18800	0.0161511	0.0991249	0.0739362	GNB3/LEP/FGF1	3
BP	GO:0043270	positive regulation of ion transport	4/67	273/18800	0.0163147	0.0996177	0.0743037	CXCL12/HSPA2/LEP/BDKRB1	4
BP	GO:0007584	response to nutrient	3/67	150/18800	0.0164394	0.0996177	0.0743037	TFRC/TNFRSF11B/LEP	3
BP	GO:0010675	regulation of cellular carbohydrate metabolic process	3/67	150/18800	0.0164394	0.0996177	0.0743037	GNB3/LEP/MST1	3
BP	GO:0010518	positive regulation of phospholipase activity	2/67	55/18800	0.0164543	0.0996177	0.0743037	KIT/LPAR2	2
BP	GO:1905517	macrophage migration	2/67	55/18800	0.0164543	0.0996177	0.0743037	CYP19A1/EDNRB	2
CC	GO:0062023	collagen-containing extracellular matrix	8/66	429/19594	9.35437e-05	0.0152476	0.0123084	CXCL12/OGN/LTBP4/PCSK6/COMP/MST1/ADAMTS1/CLU	8
CC	GO:0009925	basal plasma membrane	5/66	251/19594	0.00156801	0.0864812	0.0698104	TFRC/ITGA3/DSP/CD34/TEK	5
CC	GO:0000793	condensed chromosome	5/66	255/19594	0.00168067	0.0864812	0.0698104	HSPA2/BIRC5/NEK2/CCNB1/TOP2A	5
CC	GO:0045178	basal part of cell	5/66	269/19594	0.00212224	0.0864812	0.0698104	TFRC/ITGA3/DSP/CD34/TEK	5
MF	GO:0008083	growth factor activity	6/63	162/18410	1.89955e-05	0.00453991	0.00337919	CXCL12/FGF7/OGN/VEGFD/FGF1/FGF18	6
MF	GO:0005104	fibroblast growth factor receptor binding	3/63	25/18410	8.3242e-05	0.00794285	0.00591209	FGF7/FGF1/FGF18	3
MF	GO:0005539	glycosaminoglycan binding	6/63	234/18410	0.000146735	0.00794285	0.00591209	FGF7/LTBP4/FGF1/PCSK6/COMP/ADAMTS1	6
MF	GO:0019199	transmembrane receptor protein kinase activity	4/63	79/18410	0.000154354	0.00794285	0.00591209	LTBP4/KIT/TEK/CRIM1	4
MF	GO:0005178	integrin binding	5/63	156/18410	0.000193788	0.00794285	0.00591209	CXCL12/ITGA3/LTBP4/FGF1/COMP	5
MF	GO:0048018	receptor ligand activity	8/63	489/18410	0.000251404	0.00794285	0.00591209	CXCL12/TNFRSF11B/FGF7/OGN/LEP/VEGFD/FGF1/FGF18	8
MF	GO:0008201	heparin binding	5/63	168/18410	0.000273303	0.00794285	0.00591209	FGF7/FGF1/PCSK6/COMP/ADAMTS1	5
MF	GO:0030546	signaling receptor activator activity	8/63	496/18410	0.000276682	0.00794285	0.00591209	CXCL12/TNFRSF11B/FGF7/OGN/LEP/VEGFD/FGF1/FGF18	8
MF	GO:1901681	sulfur compound binding	6/63	267/18410	0.000299103	0.00794285	0.00591209	FGF7/FGF1/PCSK6/COMP/CD34/ADAMTS1	6
MF	GO:0051087	chaperone binding	4/63	106/18410	0.000476346	0.0113847	0.00847395	TFRC/HSPA2/BIRC5/CLU	4
MF	GO:0004714	transmembrane receptor protein tyrosine kinase activity	3/63	60/18410	0.00113728	0.0234719	0.0174709	KIT/TEK/CRIM1	3
MF	GO:0004713	protein tyrosine kinase activity	4/63	135/18410	0.00117851	0.0234719	0.0174709	CLK1/KIT/TEK/CRIM1	4
MF	GO:0070851	growth factor receptor binding	4/63	139/18410	0.00131281	0.0241355	0.0179647	FGF7/VEGFD/FGF1/FGF18	4
MF	GO:0016705	oxidoreductase activity, acting on paired donors, with incorporation or reduction of molecular oxygen	4/63	177/18410	0.00316366	0.0540082	0.0401999	CYP19A1/EGLN2/PTGS1/PTGIS	4
MF	GO:0008237	metallopeptidase activity	4/63	189/18410	0.0039983	0.0637062	0.0474184	TFRC/PAPPA/MMP15/ADAMTS1	4
MF	GO:0051787	misfolded protein binding	2/63	29/18410	0.00440881	0.0658565	0.049019	HSPA2/CLU	2
MF	GO:0004222	metalloendopeptidase activity	3/63	111/18410	0.00651507	0.0894511	0.0665811	PAPPA/MMP15/ADAMTS1	3
MF	GO:0042056	chemoattractant activity	2/63	36/18410	0.0067369	0.0894511	0.0665811	FGF7/VEGFD	2
MF	GO:0019825	oxygen binding	2/63	39/18410	0.00787192	0.0982728	0.0731474	CYP19A1/EGLN2	2
MF	GO:0051082	unfolded protein binding	3/63	121/18410	0.00825681	0.0982728	0.0731474	HSPA2/CRYAB/CLU	3
MF	GO:0031072	heat shock protein binding	3/63	123/18410	0.00863485	0.0982728	0.0731474	TFRC/HSPA2/FGF1	3
MF	GO:0019205	nucleobase-containing compound kinase activity	2/63	42/18410	0.00908678	0.0987155	0.0734769	NME2/TK1	2
MF	GO:0048156	tau protein binding	2/63	43/18410	0.00950919	0.0988129	0.0735493	HSPA2/CLU	2
MF	GO:0030544	Hsp70 protein binding	2/63	44/18410	0.00994022	0.098988	0.0736797	TFRC/FGF1	2
KEGG	hsa04151	PI3K-Akt signaling pathway	11/47	354/8164	3.72419e-06	0.000450627	0.00039986	FGF7/GNB3/ITGA3/VEGFD/KIT/NR4A1/LPAR2/FGF1/COMP/TEK/FGF18	11
KEGG	hsa04015	Rap1 signaling pathway	7/47	210/8164	0.000176837	0.00718791	0.00637813	FGF7/VEGFD/KIT/LPAR2/FGF1/TEK/FGF18	7
KEGG	hsa04810	Regulation of actin cytoskeleton	7/47	218/8164	0.000222751	0.00718791	0.00637813	CXCL12/FGF7/ITGA3/BDKRB1/LPAR2/FGF1/FGF18	7
KEGG	hsa04010	MAPK signaling pathway	8/47	294/8164	0.000237617	0.00718791	0.00637813	FGF7/HSPA2/VEGFD/KIT/NR4A1/FGF1/TEK/FGF18	8
KEGG	hsa04014	Ras signaling pathway	7/47	235/8164	0.000352543	0.00807732	0.00716735	FGF7/GNB3/VEGFD/KIT/FGF1/TEK/FGF18	7
KEGG	hsa04020	Calcium signaling pathway	7/47	240/8164	0.000400528	0.00807732	0.00716735	FGF7/VEGFD/BDKRB1/FGF1/MST1/FGF18/EDNRB	7
KEGG	hsa04640	Hematopoietic cell lineage	4/47	99/8164	0.00243385	0.0420708	0.0373312	TFRC/ITGA3/KIT/CD34	4
KEGG	hsa04066	HIF-1 signaling pathway	4/47	109/8164	0.00344937	0.0521717	0.0462942	TFRC/EGLN2/TEK/PFKFB3	4
KEGG	hsa05221	Acute myeloid leukemia	3/47	67/8164	0.00662095	0.089015	0.0789868	ZBTB16/KIT/CCNA2	3
KEGG	hsa05218	Melanoma	3/47	72/8164	0.00807953	0.0977624	0.0867487	FGF7/FGF1/FGF18	3
	GO:0001666
	GO:0036293
	GO:0050673
	GO:0045765
	GO:1901342
	GO:0050900
	GO:0060326
	GO:0120254
	GO:0010631
	GO:0090132
	GO:0062023
	GO:0009925
	GO:0000793
	GO:0045178
	GO:0008083
	GO:0005539
	GO:0019199
	GO:0005178
	GO:0048018
	GO:0030546
	GO:1901681
	GO:0004713
	GO:0070851
	GO:0042056
