# Supplementary material for: KLF5 enhances CXCL12 transcription in adipose-derived stem cells to promote endothelial progenitor cells neovascularization and accelerate diabetic wound healing
Source: Cell Mol Biol Lett. 2025 Mar 4;30:24. doi: 10.1186/s11658-025-00702-0 (PMC11877965; doi:10.1186/s11658-025-00702-0)
Supplement: Supplementary file 5 — Supplementary material 5. [file 11658_2025_702_MOESM5_ESM.zip › Supplementary material 5/4.deg_neovascular_gokegg_genelist.xlsx]

## Sheet: Sheet1
DEGs AND Neovascularization
TFRC
IGFN1
CXCL12
TNFRSF11B
MEG3
FGF7
CYP19A1
GNB3
HSPA2
ZBTB16
ITGA3
EGLN2
OGN
NPTN-IT1
EPAS1
SNHG12
CLK1
ALCAM
CHKB
TUBB3
LEP
VEGFD
PTGER4
BIRC5
CRYAB
PTTG1
RNF31
DSP
LTBP4
EIF4A1
PAPPA
PTGS1
PTGIS
KIT
CCDC34
BDKRB1
NR4A1
CAPN10-DT
MT-TP
HIF3A
LPAR2
FGF1
MIAT
NEK2
PTX3
PCSK6
MMP15
MIR221
COMP
NEAT1
LINC00342
TPPP3
CD34
NME2
MST1
NES
TEK
TK1
CCNB1
YJEFN3
TOP2A
LINC00173
HSD11B2
RGS4
VPS9D1-AS1
ADAMTS1
FGF18
PFKFB3
EDNRB
CLU
CCNA2
LINC01089
CRIM1
RDH10
PRR11
