# Supplementary material for: KLF5 enhances CXCL12 transcription in adipose-derived stem cells to promote endothelial progenitor cells neovascularization and accelerate diabetic wound healing
Source: Cell Mol Biol Lett. 2025 Mar 4;30:24. doi: 10.1186/s11658-025-00702-0 (PMC11877965; doi:10.1186/s11658-025-00702-0)
Supplement: Supplementary file 5 — Supplementary material 5. [file 11658_2025_702_MOESM5_ESM.zip › Supplementary material 5/5.1MCC_hubgene.csv]

Top 10 in network 5.deg_neovascular_string_interactions_short.tsv ranked by MCC method
Rank	Name	Score
1	CD34	1885.0
2	CXCL12	1872.0
3	FGF7	1856.0
4	FGF18	1806.0
5	FGF1	1447.0
6	VEGFD	1440.0
7	TEK	985.0
8	KIT	903.0
9	TOP2A	724.0
10	NEK2	722.0
