# Supplementary material for: KLF5 enhances CXCL12 transcription in adipose-derived stem cells to promote endothelial progenitor cells neovascularization and accelerate diabetic wound healing
Source: Cell Mol Biol Lett. 2025 Mar 4;30:24. doi: 10.1186/s11658-025-00702-0 (PMC11877965; doi:10.1186/s11658-025-00702-0)
Supplement: Supplementary file 5 — Supplementary material 5. [file 11658_2025_702_MOESM5_ESM.zip › Supplementary material 5/5.3Degree_hubgene.csv]

Top 10 in network 5.deg_neovascular_string_interactions_short.tsv ranked by Degree method
Rank	Name	Score
1	CD34	13.0
2	KIT	12.0
2	FGF7	12.0
4	CXCL12	11.0
5	TEK	10.0
5	EPAS1	10.0
5	FGF18	10.0
8	LEP	9.0
8	FGF1	9.0
10	NES	8.0
