# Supplementary material for: KLF5 enhances CXCL12 transcription in adipose-derived stem cells to promote endothelial progenitor cells neovascularization and accelerate diabetic wound healing
Source: Cell Mol Biol Lett. 2025 Mar 4;30:24. doi: 10.1186/s11658-025-00702-0 (PMC11877965; doi:10.1186/s11658-025-00702-0)
Supplement: Supplementary file 5 — Supplementary material 5. [file 11658_2025_702_MOESM5_ESM.zip › Supplementary material 5/5.4EPC_hubgene.csv]

Top 10 in network 5.deg_neovascular_string_interactions_short.tsv ranked by EPC method
Rank	Name	Score
1	TEK	31.291999999999963
1	KIT	31.291999999999963
1	FGF7	31.291999999999963
4	CD34	31.26799999999996
5	CXCL12	31.266999999999964
6	FGF1	31.262999999999963
7	FGF18	31.246999999999964
8	NES	31.14999999999996
9	VEGFD	31.09299999999997
10	LEP	30.763999999999967
