# Supplementary material for: KLF5 enhances CXCL12 transcription in adipose-derived stem cells to promote endothelial progenitor cells neovascularization and accelerate diabetic wound healing
Source: Cell Mol Biol Lett. 2025 Mar 4;30:24. doi: 10.1186/s11658-025-00702-0 (PMC11877965; doi:10.1186/s11658-025-00702-0)
Supplement: Supplementary file 5 — Supplementary material 5. [file 11658_2025_702_MOESM5_ESM.zip › Supplementary material 5/5.5Closeness_hubgene.csv]

Top 10 in network 5.deg_neovascular_string_interactions_short.tsv ranked by Closeness method
Rank	Name	Score
1	CD34	25.783333333333317
2	FGF7	25.116666666666653
3	CXCL12	24.783333333333317
4	KIT	24.649999999999984
5	TEK	24.533333333333317
6	FGF18	23.366666666666656
7	LEP	22.75
8	FGF1	22.566666666666666
9	EPAS1	22.483333333333324
10	NES	21.566666666666666
