# Supplementary material for: KLF5 enhances CXCL12 transcription in adipose-derived stem cells to promote endothelial progenitor cells neovascularization and accelerate diabetic wound healing
Source: Cell Mol Biol Lett. 2025 Mar 4;30:24. doi: 10.1186/s11658-025-00702-0 (PMC11877965; doi:10.1186/s11658-025-00702-0)
Supplement: Supplementary file 5 — Supplementary material 5. [file 11658_2025_702_MOESM5_ESM.zip › Supplementary material 5/5.6Radiality_hubgene.csv]

Top 10 in network 5.deg_neovascular_string_interactions_short.tsv ranked by Radiality method
Rank	Name	Score
1	CD34	7.000000000000001
2	TEK	6.977777777777779
3	FGF7	6.955555555555557
3	CXCL12	6.955555555555557
5	KIT	6.844444444444445
6	FGF18	6.800000000000001
7	LEP	6.733333333333334
8	FGF1	6.644444444444446
9	NES	6.555555555555557
9	EPAS1	6.555555555555557
