# Supplementary material for: KLF5 enhances CXCL12 transcription in adipose-derived stem cells to promote endothelial progenitor cells neovascularization and accelerate diabetic wound healing
Source: Cell Mol Biol Lett. 2025 Mar 4;30:24. doi: 10.1186/s11658-025-00702-0 (PMC11877965; doi:10.1186/s11658-025-00702-0)
Supplement: Supplementary file 5 — Supplementary material 5. [file 11658_2025_702_MOESM5_ESM.zip › Supplementary material 5/5.7hubgene_ml_genelist.xlsx]

## Sheet: Sheet1
MCC	MNC	Degree	Closeness	Radiality
CD34	CD34	CD34	CD34	CD34
CXCL12	FGF7	KIT	FGF7	TEK
FGF7	KIT	FGF7	CXCL12	FGF7
FGF18	CXCL12	CXCL12	KIT	CXCL12
FGF1	FGF18	TEK	TEK	KIT
VEGFD	TEK	EPAS1	FGF18	FGF18
TEK	TOP2A	FGF18	LEP	LEP
KIT	FGF1	LEP	FGF1	FGF1
TOP2A	NEK2	FGF1	EPAS1	NES
NEK2	NES	NES	NES	EPAS1
