# Supplementary material for: KLF5 enhances CXCL12 transcription in adipose-derived stem cells to promote endothelial progenitor cells neovascularization and accelerate diabetic wound healing
Source: Cell Mol Biol Lett. 2025 Mar 4;30:24. doi: 10.1186/s11658-025-00702-0 (PMC11877965; doi:10.1186/s11658-025-00702-0)
Supplement: Supplementary file 5 — Supplementary material 5. [file 11658_2025_702_MOESM5_ESM.zip › Supplementary material 5/5.deg_neovascular_string_interactions_short.tsv]

#node1	node2	node1_string_id	node2_string_id	neighborhood_on_chromosome	gene_fusion	phylogenetic_cooccurrence	homology	coexpression	experimentally_determined_interaction	database_annotated	automated_textmining	combined_score
ADAMTS1	MMP15	9606.ENSP00000284984	9606.ENSP00000219271	0	0	0	0	0	0.045	0	0.400	0.402
ADAMTS1	COMP	9606.ENSP00000284984	9606.ENSP00000222271	0	0	0	0	0.067	0.046	0	0.383	0.403
ALCAM	KIT	9606.ENSP00000305988	9606.ENSP00000288135	0	0	0	0	0.051	0	0	0.583	0.587
ALCAM	CXCL12	9606.ENSP00000305988	9606.ENSP00000379140	0	0	0	0	0	0	0	0.445	0.445
ALCAM	TFRC	9606.ENSP00000305988	9606.ENSP00000376197	0	0	0	0	0.049	0	0	0.477	0.481
ALCAM	NES	9606.ENSP00000305988	9606.ENSP00000357206	0	0	0	0	0.044	0	0	0.550	0.551
ALCAM	ITGA3	9606.ENSP00000305988	9606.ENSP00000315190	0	0	0	0	0.044	0	0	0.640	0.641
ALCAM	CD34	9606.ENSP00000305988	9606.ENSP00000310036	0	0	0	0	0	0	0	0.798	0.798
BDKRB1	LEP	9606.ENSP00000216629	9606.ENSP00000312652	0	0	0	0	0	0	0	0.420	0.420
BDKRB1	LPAR2	9606.ENSP00000216629	9606.ENSP00000443256	0	0	0	0	0	0	0.400	0.207	0.504
BDKRB1	RGS4	9606.ENSP00000216629	9606.ENSP00000397181	0	0	0	0	0.054	0	0.500	0.063	0.518
BDKRB1	EDNRB	9606.ENSP00000216629	9606.ENSP00000366416	0	0	0	0.602	0	0	0.400	0.232	0.519
BDKRB1	GNB3	9606.ENSP00000216629	9606.ENSP00000229264	0	0	0	0	0	0.129	0.500	0.256	0.647
BIRC5	CCNB1	9606.ENSP00000301633	9606.ENSP00000256442	0	0	0	0	0.906	0.098	0.400	0.884	0.993
BIRC5	ZBTB16	9606.ENSP00000301633	9606.ENSP00000338157	0	0	0	0	0	0.047	0	0.429	0.432
BIRC5	TK1	9606.ENSP00000301633	9606.ENSP00000468425	0	0	0	0	0.846	0	0	0.501	0.920
BIRC5	PTTG1	9606.ENSP00000301633	9606.ENSP00000377536	0	0	0	0	0.849	0	0	0.532	0.926
BIRC5	NEK2	9606.ENSP00000301633	9606.ENSP00000355966	0	0	0	0	0.817	0.098	0	0.665	0.940
BIRC5	CCNA2	9606.ENSP00000301633	9606.ENSP00000481380	0	0	0	0	0.857	0	0	0.707	0.956
BIRC5	TOP2A	9606.ENSP00000301633	9606.ENSP00000411532	0	0	0	0	0.868	0	0	0.828	0.976
CCNA2	CCNB1	9606.ENSP00000481380	9606.ENSP00000256442	0	0	0	0.731	0.855	0.588	0.400	0.889	0.995
CCNA2	NEK2	9606.ENSP00000481380	9606.ENSP00000355966	0	0	0	0	0.829	0	0	0.681	0.943
CCNA2	PTTG1	9606.ENSP00000481380	9606.ENSP00000377536	0	0	0	0	0.808	0	0	0.672	0.934
CCNA2	TOP2A	9606.ENSP00000481380	9606.ENSP00000411532	0	0	0	0	0.869	0	0	0.868	0.982
CCNA2	TK1	9606.ENSP00000481380	9606.ENSP00000468425	0	0	0	0	0.482	0	0	0.593	0.780
CCNA2	FGF1	9606.ENSP00000481380	9606.ENSP00000480791	0	0	0	0	0.074	0	0	0.497	0.514
CCNB1	TK1	9606.ENSP00000256442	9606.ENSP00000468425	0	0	0	0	0.726	0	0	0.576	0.879
CCNB1	NEK2	9606.ENSP00000256442	9606.ENSP00000355966	0	0	0	0	0.782	0	0	0.606	0.910
CCNB1	PTTG1	9606.ENSP00000256442	9606.ENSP00000377536	0	0	0	0	0.854	0	0	0.899	0.984
CCNB1	TOP2A	9606.ENSP00000256442	9606.ENSP00000411532	0	0	0	0	0.859	0.052	0	0.925	0.989
CD34	EPAS1	9606.ENSP00000310036	9606.ENSP00000263734	0	0	0	0	0.056	0	0	0.427	0.436
CD34	FGF7	9606.ENSP00000310036	9606.ENSP00000267843	0	0	0	0	0.109	0	0	0.612	0.640
CD34	FGF18	9606.ENSP00000310036	9606.ENSP00000274625	0	0	0	0	0.083	0	0	0.577	0.596
CD34	KIT	9606.ENSP00000310036	9606.ENSP00000288135	0	0	0	0	0.109	0	0	0.953	0.956
CD34	VEGFD	9606.ENSP00000310036	9606.ENSP00000297904	0	0	0	0	0.109	0	0	0.370	0.415
CD34	LEP	9606.ENSP00000310036	9606.ENSP00000312652	0	0	0	0	0.059	0	0	0.410	0.421
CD34	NR4A1	9606.ENSP00000310036	9606.ENSP00000440864	0	0	0	0	0.054	0	0	0.422	0.429
CD34	FGF1	9606.ENSP00000310036	9606.ENSP00000480791	0	0	0	0	0.082	0	0	0.453	0.477
CD34	NES	9606.ENSP00000310036	9606.ENSP00000357206	0	0	0	0	0.062	0	0	0.696	0.703
CD34	TFRC	9606.ENSP00000310036	9606.ENSP00000376197	0	0	0	0	0	0	0	0.728	0.728
CD34	TEK	9606.ENSP00000310036	9606.ENSP00000369375	0	0	0	0	0.201	0	0	0.674	0.728
CD34	CXCL12	9606.ENSP00000310036	9606.ENSP00000379140	0	0	0	0	0.128	0	0	0.841	0.856
CLU	LEP	9606.ENSP00000315130	9606.ENSP00000312652	0	0	0	0	0.042	0.095	0	0.893	0.899
CLU	CRYAB	9606.ENSP00000315130	9606.ENSP00000433560	0	0	0	0	0.151	0	0	0.362	0.435
COMP	TEK	9606.ENSP00000222271	9606.ENSP00000369375	0	0	0	0	0.056	0	0	0.395	0.404
COMP	TNFRSF11B	9606.ENSP00000222271	9606.ENSP00000297350	0	0	0	0	0.070	0	0	0.417	0.435
COMP	ITGA3	9606.ENSP00000222271	9606.ENSP00000315190	0	0	0	0	0.055	0.054	0.900	0.133	0.912
CXCL12	EPAS1	9606.ENSP00000379140	9606.ENSP00000263734	0	0	0	0	0.118	0	0	0.479	0.521
CXCL12	FGF7	9606.ENSP00000379140	9606.ENSP00000267843	0	0	0	0	0.128	0	0	0.662	0.693
CXCL12	FGF18	9606.ENSP00000379140	9606.ENSP00000274625	0	0	0	0	0.049	0	0	0.616	0.619
CXCL12	KIT	9606.ENSP00000379140	9606.ENSP00000288135	0	0	0	0	0.099	0	0	0.972	0.974
CXCL12	VEGFD	9606.ENSP00000379140	9606.ENSP00000297904	0	0	0	0	0.109	0	0	0.480	0.517
CXCL12	LEP	9606.ENSP00000379140	9606.ENSP00000312652	0	0	0	0	0.048	0	0	0.436	0.440
CXCL12	NES	9606.ENSP00000379140	9606.ENSP00000357206	0	0	0	0	0.119	0	0	0.625	0.656
CXCL12	TEK	9606.ENSP00000379140	9606.ENSP00000369375	0	0	0	0	0.137	0	0	0.806	0.825
CXCL12	FGF1	9606.ENSP00000379140	9606.ENSP00000480791	0	0	0	0	0.050	0	0	0.657	0.660
CYP19A1	LEP	9606.ENSP00000379683	9606.ENSP00000312652	0	0	0	0	0.067	0	0	0.610	0.621
CYP19A1	HSD11B2	9606.ENSP00000379683	9606.ENSP00000316786	0	0	0	0	0.056	0.051	0	0.645	0.655
EDNRB	FGF7	9606.ENSP00000366416	9606.ENSP00000267843	0	0	0	0	0.122	0	0	0.635	0.665
EDNRB	KIT	9606.ENSP00000366416	9606.ENSP00000288135	0	0	0	0	0.098	0	0	0.685	0.703
EDNRB	NR4A1	9606.ENSP00000366416	9606.ENSP00000440864	0	0	0	0	0.054	0.045	0	0.485	0.494
EGLN2	EPAS1	9606.ENSP00000469686	9606.ENSP00000263734	0	0	0	0	0	0.622	0.900	0.952	0.998
EGLN2	HIF3A	9606.ENSP00000469686	9606.ENSP00000366898	0	0	0	0	0.044	0.427	0.750	0.733	0.958
EIF4A1	EPAS1	9606.ENSP00000293831	9606.ENSP00000263734	0	0	0	0	0.056	0.292	0	0.183	0.406
EIF4A1	NME2	9606.ENSP00000293831	9606.ENSP00000376886	0	0	0	0	0.408	0.047	0	0.196	0.507
EPAS1	FGF7	9606.ENSP00000263734	9606.ENSP00000267843	0	0	0	0	0.083	0	0	0.374	0.402
EPAS1	KIT	9606.ENSP00000263734	9606.ENSP00000288135	0	0	0	0	0.108	0	0	0.384	0.427
EPAS1	PFKFB3	9606.ENSP00000263734	9606.ENSP00000492001	0	0	0	0	0.072	0	0	0.417	0.435
EPAS1	TFRC	9606.ENSP00000263734	9606.ENSP00000376197	0	0	0	0	0.072	0	0	0.501	0.518
EPAS1	TEK	9606.ENSP00000263734	9606.ENSP00000369375	0	0	0	0	0.208	0	0	0.516	0.601
EPAS1	HIF3A	9606.ENSP00000263734	9606.ENSP00000366898	0	0	0.064	0.860	0.086	0.301	0.800	0.984	0.997
FGF1	FGF7	9606.ENSP00000480791	9606.ENSP00000267843	0	0	0.101	0.799	0.129	0	0.400	0.486	0.726
FGF1	FGF18	9606.ENSP00000480791	9606.ENSP00000274625	0	0	0	0.732	0.056	0	0.400	0.560	0.729
FGF1	KIT	9606.ENSP00000480791	9606.ENSP00000288135	0	0	0	0	0.060	0.168	0.650	0.391	0.811
FGF1	PTX3	9606.ENSP00000480791	9606.ENSP00000295927	0	0	0	0	0.042	0.292	0	0.232	0.433
FGF1	VEGFD	9606.ENSP00000480791	9606.ENSP00000297904	0	0	0	0	0.058	0	0	0.749	0.753
FGF1	TEK	9606.ENSP00000480791	9606.ENSP00000369375	0	0	0	0	0.084	0.168	0.650	0.421	0.825
FGF18	FGF7	9606.ENSP00000274625	9606.ENSP00000267843	0	0	0	0.706	0.045	0	0.400	0.253	0.535
FGF18	LEP	9606.ENSP00000274625	9606.ENSP00000312652	0	0	0	0	0.049	0	0	0.446	0.450
FGF18	VEGFD	9606.ENSP00000274625	9606.ENSP00000297904	0	0	0	0	0.060	0	0	0.501	0.511
FGF18	NES	9606.ENSP00000274625	9606.ENSP00000357206	0	0	0	0	0	0.045	0	0.591	0.593
FGF18	PTX3	9606.ENSP00000274625	9606.ENSP00000295927	0	0	0	0	0.042	0.292	0	0.550	0.668
FGF18	KIT	9606.ENSP00000274625	9606.ENSP00000288135	0	0	0	0	0	0.168	0.650	0.521	0.848
FGF18	TEK	9606.ENSP00000274625	9606.ENSP00000369375	0	0	0	0	0.042	0.168	0.650	0.521	0.848
FGF7	LEP	9606.ENSP00000267843	9606.ENSP00000312652	0	0	0	0	0.056	0	0	0.477	0.485
FGF7	VEGFD	9606.ENSP00000267843	9606.ENSP00000297904	0	0	0	0	0.082	0	0	0.522	0.543
FGF7	NES	9606.ENSP00000267843	9606.ENSP00000357206	0	0	0	0	0	0.045	0	0.567	0.569
FGF7	PTX3	9606.ENSP00000267843	9606.ENSP00000295927	0	0	0	0	0.064	0.292	0	0.565	0.686
FGF7	TEK	9606.ENSP00000267843	9606.ENSP00000369375	0	0	0	0	0.073	0.168	0.650	0.533	0.857
FGF7	KIT	9606.ENSP00000267843	9606.ENSP00000288135	0	0	0	0	0.056	0.168	0.650	0.715	0.911
GNB3	LPAR2	9606.ENSP00000229264	9606.ENSP00000443256	0	0	0	0	0	0.129	0.500	0.090	0.569
GNB3	PTGIS	9606.ENSP00000229264	9606.ENSP00000244043	0	0	0	0	0.059	0.095	0	0.578	0.610
GNB3	RGS4	9606.ENSP00000229264	9606.ENSP00000397181	0	0	0	0	0.086	0.178	0.500	0.256	0.683
GNB3	PTGER4	9606.ENSP00000229264	9606.ENSP00000302846	0	0	0	0	0	0.487	0.650	0	0.812
HSD11B2	LEP	9606.ENSP00000316786	9606.ENSP00000312652	0	0	0	0	0	0	0	0.447	0.447
KIT	NES	9606.ENSP00000288135	9606.ENSP00000357206	0	0	0	0	0.042	0	0	0.586	0.587
KIT	ZBTB16	9606.ENSP00000288135	9606.ENSP00000338157	0	0	0	0	0.060	0.052	0	0.587	0.600
KIT	TFRC	9606.ENSP00000288135	9606.ENSP00000376197	0	0	0	0	0	0	0	0.773	0.773
KIT	VEGFD	9606.ENSP00000288135	9606.ENSP00000297904	0	0	0	0	0.057	0.042	0.650	0.372	0.775
LEP	TEK	9606.ENSP00000312652	9606.ENSP00000369375	0	0	0	0	0.048	0	0	0.543	0.546
LPAR2	RGS4	9606.ENSP00000443256	9606.ENSP00000397181	0	0	0	0	0	0	0.500	0.136	0.549
NEK2	TUBB3	9606.ENSP00000355966	9606.ENSP00000320295	0	0	0	0	0.127	0	0	0.402	0.456
NEK2	TK1	9606.ENSP00000355966	9606.ENSP00000468425	0	0	0	0	0.394	0	0	0.173	0.478
NEK2	PTTG1	9606.ENSP00000355966	9606.ENSP00000377536	0	0	0	0	0.569	0	0	0.755	0.890
NEK2	TOP2A	9606.ENSP00000355966	9606.ENSP00000411532	0	0	0	0	0.780	0	0	0.685	0.928
NES	TUBB3	9606.ENSP00000357206	9606.ENSP00000320295	0	0	0	0	0.097	0.125	0	0.733	0.771
NES	TEK	9606.ENSP00000357206	9606.ENSP00000369375	0	0	0	0	0.108	0	0	0.441	0.480
PTGER4	PTGIS	9606.ENSP00000302846	9606.ENSP00000244043	0	0	0	0	0.103	0	0	0.474	0.508
PTGER4	PTGS1	9606.ENSP00000302846	9606.ENSP00000354612	0	0	0	0	0.085	0	0	0.739	0.751
PTGIS	PTGS1	9606.ENSP00000244043	9606.ENSP00000354612	0	0	0	0	0.059	0.322	0.900	0.633	0.973
PTTG1	TK1	9606.ENSP00000377536	9606.ENSP00000468425	0	0	0	0	0.449	0	0	0.632	0.788
PTTG1	TOP2A	9606.ENSP00000377536	9606.ENSP00000411532	0	0	0	0	0.836	0	0	0.664	0.942
TEK	VEGFD	9606.ENSP00000369375	9606.ENSP00000297904	0	0	0	0	0.061	0.042	0.650	0.623	0.865
TK1	TOP2A	9606.ENSP00000468425	9606.ENSP00000411532	0	0	0	0	0.478	0	0	0.645	0.806
TOP2A	TUBB3	9606.ENSP00000411532	9606.ENSP00000320295	0	0	0	0	0.094	0	0	0.423	0.455
TOP2A	ZBTB16	9606.ENSP00000411532	9606.ENSP00000338157	0	0	0	0	0.057	0.049	0	0.433	0.447
